# Supplementary material for: Proteomic Analysis of Polypeptides Captured from Blood during Extracorporeal Albumin Dialysis in Patients with Cholestasis and Resistant Pruritus
Source: PLoS One. 2011 Jul 14;6(7):e21850. doi: 10.1371/journal.pone.0021850 (PMC3136480; doi:10.1371/journal.pone.0021850)
Supplement: Table S1 — Complete peptide data set identified by Bioworks and PEAKS. (XLS) [file pone.0021850.s002.xls]

## Sheet: TableS1
Table S1
Complete peptide data set, identified by Bioworks and PEAKS
Digest	Type of enzyme used for digestion (TRP, Trypsin; GluC, Endoproteinase Glu-C
Search	SEQUEST SEARCH with enzyme (E) or no enzyme (NE) restriction
Protein ID	Uniprot Reference from Bioworks Output
Reference	Reference from Bioworks
MH+	Monoisotopic mass of protonated peptide
DeltaM	Difference between expected and experimental masses
z	Peptide charge
XC	Xcorr value from SEQUEST
D	D value from peptide prophet
Protein count	Peptide identified in more than one protein reference
HSA	Peptides also found in control albumin solution
Gene/protein	Source gene and protein for the identification peptide
BIOWORKS																			Gene / Protein				PEAKS		BLAST				SRM
File	Digest	Search	Scan(s)	Protein ID	MH+	DeltaM	z	Peptide	P (pep)	XC	DeltaCn	Sp	RSp	Ions	D	Peptide count	HSA	Protein count	Gene Ensembl	Unigen	SwissProt	Trembl	Peptide	Score(%)	Query	Match	Identities (%)	E Value	RT (min)	m/z Precursor	m/z Fragment 1	m/z Fragment 2	Confirmed
MARS1_TRP_50mM_NE	TRP	NE	1658	1A29_HUMAN HLA class I histocompatibility antigen, A-29 alpha chain prec	2117.99	0.64572	2	R.APWIEQEGPEYWDLQTR.N	1.58e-11	4.601	0.269	1657	1	24/32	5.36203	2		1	ENSG00000206505	Hs.181244 || Hs.713441	P30512|1A29_HUMAN || P30456|1A43_HUMAN	Q860A7|Q860A7_HUMAN || Q1WAB1|Q1WAB1_HUMAN || A0JKC0|A0JKC0_HUMAN || Q545Z6|Q545Z6_HUMAN || B6VA00|B6VA00_HUMAN || Q95ID4|Q95ID4_HUMAN || B8Y1Y5|B8Y1Y5_HUMAN || Q4A517|Q4A517_HUMAN || Q5ENV9|Q5ENV9_HUMAN || Q8MHM4|Q8MHM4_HUMAN || B0UXQ1|B0UXQ1_HUMAN || Q8WMB6|Q8WMB6_HUMAN || Q6KE91|Q6KE91_HUMAN || A9Z195|A9Z195_HUMAN || A7X525|A7X525_HUMAN || Q6IUZ5|Q6IUZ5_HUMAN || A9Z192|A9Z192_HUMAN || Q8WLS5|Q…	HCGLEKEGPEYWDLKTR	15	EGPEYWDXKTR	..............APWIEQEGPEYWDLQTRNVK.................	90	0
MARS1_TRP_50mM_NE	TRP	NE	1944	5HT2A_HUMAN 5-hydroxytryptamine receptor 2A (5-HT-2A) (Serotonin recept	1517.74	-0.3247	2	T.NYFLM*SLAIADML.L	1	2.654	0.237	424.4	4	13/24	3.61567	1		2	ENSG00000102468	Hs.654586	P28223|5HT2A_HUMAN || P28335|5HT2C_HUMAN	B2RAC5|B2RAC5_HUMAN || B3VRF0|B3VRF0_HUMAN || B1AMW4|B1AMW4_HUMAN || B3VRC0|B3VRC0_HUMAN
MARS2_GluC_0mM_E	GluC	E	2865	5HT2A_HUMAN 5-hydroxytryptamine receptor 2A (5-HT-2A) (Serotonin receptor 2A) (5-HT-2).	2688.25	-0.178196	3	-.NRTNLSCEGCLSPSCLSLLHLQE.-	1	2.42717	0.392948	173.419	15	17/88	3.72829	1		0	ENSG00000102468	Hs.654586	P28223|5HT2A_HUMAN	B2RAC5|B2RAC5_HUMAN || B3VRC0|B3VRC0_HUMAN
MARS1_TRP_10mM_E	TRP	E	946	A1AG1_HUMAN Alpha-1-acid glycoprotein 1 precursor (AGP 1) (Orosomucoid-1	1112.53	1.01192	2	K.SDVVYTDWK.K	1.43e-05	2.155	0.357	1104	1	14/16	4.31349	1	X	2	ENSG00000187681	Hs.522356	P02763|A1AG1_HUMAN	Q5U067|Q5U067_HUMAN || Q5T539|Q5T539_HUMAN
MARS1_GluC_10mM_NE	GluC	NE	1483	A1AG1_HUMAN Alpha-1-acid glycoprotein 1 precursor (AGP 1) (Orosomucoid-1) (OMD 1).	1344.63	-0.792332	2	E.TTKEQLGEFYE.A	0.000151832	2.61956	0.193444	2031.94	1	17/20	3.60727	4	X	1	ENSG00000187681	Hs.522356	P02763|A1AG1_HUMAN || P19652|A1AG2_HUMAN	Q5U067|Q5U067_HUMAN || Q6IB74|Q6IB74_HUMAN || B2R5L2|B2R5L2_HUMAN || B7ZKQ5|B7ZKQ5_HUMAN || Q5T538|Q5T538_HUMAN || Q5T539|Q5T539_HUMAN
MARS1_TRP_0mM_NE	TRP	NE	963	A1AG2_HUMAN Alpha-1-acid glycoprotein 2 precursor (AGP 2) (Orosomucoid-2	1144.5	-0.77604	2	R.SDVMYTDWK.K	1	2.121	0.238	495.3	1	13/16	3.44286	2		0	ENSG00000204154	Hs.714720	P19652|A1AG2_HUMAN	Q6IB74|Q6IB74_HUMAN || B2R5L2|B2R5L2_HUMAN || B7ZKQ5|B7ZKQ5_HUMAN || Q5T538|Q5T538_HUMAN
MARS1_GluC_2000mM_NE	GluC	NE	2116	A1AG2_HUMAN Alpha-1-acid glycoprotein 2 precursor (AGP 2) (Orosomucoid-2) (OMD 2).	3055.44	-1.44562	3	D.TKTLMFGSYLDDEKNWGLSFYADKPE.T	3.06e-06	4.72963	0.32866	1576.14	1	37/100	5.04452	1	X	0	ENSG00000204154	Hs.714720	P19652|A1AG2_HUMAN	Q6IB74|Q6IB74_HUMAN || Q5T538|Q5T538_HUMAN
MARS2_GluC_100mM_NE	GluC	NE	642	A1AT_HUMAN Alpha-1-antitrypsin precursor (Alpha-1 protease inhibitor) (A	2049.9	-0.121148	3	D.AAQKTDTSHHDQDHPTFN.K	0.000930347	3.8194	0.348001	751.323	1	31/68	5.47345	1		0	ENSG00000197249	Hs.525557	P01009|A1AT_HUMAN
MARS2_GluC_100mM_NE	GluC	NE	1219	A1AT_HUMAN Alpha-1-antitrypsin precursor (Alpha-1 protease inhibitor) (A	3557.62	-0.606624	3	A.EDPQGDAAQKTDTSHHDQDHPTFNKITPNLAE.F	0.0132872	4.99293	0.349565	375.418	1	29/124	5.34221	1		0	ENSG00000197249	Hs.525557	P01009|A1AT_HUMAN
MARS1_TRP_0mM_NE	TRP	NE	3576	A1AT_HUMAN Alpha-1-antitrypsin precursor (Alpha-1 protease inhibitor) (A	1450.79	0.11821	2	N.KITPNLAEFAFSL.Y	0.0014	2.111	0.232	338.9	1	13/24	3.16823	1		0	ENSG00000197249	Hs.525557	P01009|A1AT_HUMAN
MARS2_GluC_50mM_NE	GluC	NE	583	A1AT_HUMAN Alpha-1-antitrypsin precursor (Alpha-1 protease inhibitor) (A	2164.93	-0.137906	3	G.DAAQKTDTSHHDQDHPTFN.K	0.00382527	3.37365	0.295823	865.381	1	31/72	4.65675	2		0	ENSG00000197249	Hs.525557	P01009|A1AT_HUMAN
MARS2_GluC_50mM_NE	GluC	NE	551	A1AT_HUMAN Alpha-1-antitrypsin precursor (Alpha-1 protease inhibitor) (A	2430.02	0.469879	3	A.EDPQGDAAQKTDTSHHDQDHPT.F	0.040247	3.03006	0.412056	475.664	1	29/84	4.96086	2		0	ENSG00000197249	Hs.525557	P01009|A1AT_HUMAN
MARS1_TRP_2000mM_NE	TRP	NE	1707	A1AT_HUMAN Alpha-1-antitrypsin precursor (Alpha-1 protease inhibitor) (A	1855.98	-1.28175	3	K.FNKPFVFLMIEQNTK.S	1	4.211	0.108	3088.7	1	35/56	3.91422	2		0	ENSG00000197249	Hs.525557	P01009|A1AT_HUMAN	Q9P173|Q9P173_HUMAN
MARS2_GluC_50mM_NE	GluC	NE	626	A1AT_HUMAN Alpha-1-antitrypsin precursor (Alpha-1 protease inhibitor) (A	2447.06	-0.281224	3	D.PQGDAAQKTDTSHHDQDHPTFN.K	0.00242758	4.26102	0.387491	1254.65	1	34/84	5.76215	2		0	ENSG00000197249	Hs.525557	P01009|A1AT_HUMAN
MARS2_TRP_100mM_NE	TRP	NE	1126	A1AT_HUMAN Alpha-1-antitrypsin precursor (Alpha-1 protease inhibitor) (A	1545.85	0.08644	2	K.SPLFMGKVVNPTQK.-	4.01e-09	3.137	0.349	2027.9	1	21/26	5.23563	2		0	ENSG00000197249	Hs.525557	P01009|A1AT_HUMAN	Q9P173|Q9P173_HUMAN
MARS2_TRP_100mM_NE	TRP	NE	2091	A1AT_HUMAN Alpha-1-antitrypsin precursor (Alpha-1 protease inhibitor) (A	3158.73	-1.09762	3	K.SVLGQLGITKVFSNGADLSGVTEEAPLKLSK.A	1e-30	4.155	0.155	1029.5	1	32/120	3.34178	2		0	ENSG00000197249	Hs.525557	P01009|A1AT_HUMAN	Q9P173|Q9P173_HUMAN
MARS1_TRP_50mM_NE	TRP	NE	3565	A1BG_HUMAN Alpha-1B-glycoprotein precursor (Alpha-1-B glycoprotein).	2471.2	-1.68378	3	R.SWVPHTFESELSDPVELLVAES.-	7.02e-10	4.403	0.37	1290.4	1	34/84	5.30102	134	X	0	ENSG00000121410	Hs.529161	P04217|A1BG_HUMAN	Q68CK0|Q68CK0_HUMAN || A8K052|A8K052_HUMAN || B3KP79|B3KP79_HUMAN || Q7Z3U3|Q7Z3U3_HUMAN							107	1236.6	1183.53	1515.34	y
MARS1_GluC_500mM_NE	GluC	NE	1453	A1BG_HUMAN Alpha-1B-glycoprotein precursor (Alpha-1-B glycoprotein).	1931.98	0.713914	3	R.ATWSGAVLAGRDAVLRCEG.P	5.02e-12	3.8973	0.466713	1719.54	1	35/72	6.16017	1	X	0	ENSG00000121410	Hs.529161	P04217|A1BG_HUMAN	Q68CK0|Q68CK0_HUMAN || A8K052|A8K052_HUMAN || B3KP79|B3KP79_HUMAN
MARS1_TRP_500mM_NE	TRP	NE	797	A1BG_HUMAN Alpha-1B-glycoprotein precursor (Alpha-1-B glycoprotein).	1319.62	0.69198	2	N.AVALGDGGHYTCR.Y	2.13e-08	2.445	0.333	1459.5	1	20/24	4.22453	1		0	ENSG00000121410	Hs.529161	P04217|A1BG_HUMAN	Q68CK0|Q68CK0_HUMAN || A8K052|A8K052_HUMAN || B3KWB5|B3KWB5_HUMAN || B3KP79|B3KP79_HUMAN
MARS1_TRP_10mM_NE	TRP	NE	2040	A1BG_HUMAN Alpha-1B-glycoprotein precursor (Alpha-1-B glycoprotein).	2004.96	-0.62868	2	R.CEGPIPDVTFELLREGET.K	3.06e-11	2.903	0.437	741.1	1	20/34	5.18246	1		0	ENSG00000121410	Hs.529161	P04217|A1BG_HUMAN	Q68CK0|Q68CK0_HUMAN || A8K052|A8K052_HUMAN || B3KP79|B3KP79_HUMAN
MARS2_TRP_25mM_NE	TRP	NE	1221	A1BG_HUMAN Alpha-1B-glycoprotein precursor (Alpha-1-B glycoprotein).	1499.66	-1.0527	2	R.EGDHEFLEVPEAQ.E	0.00573	2.422	0.212	617.2	1	16/24	3.18996	1		0	ENSG00000121410	Hs.529161	P04217|A1BG_HUMAN	Q68CK0|Q68CK0_HUMAN || A8K052|A8K052_HUMAN || B3KWB5|B3KWB5_HUMAN
MARS2_TRP_50mM_NE	TRP	NE	1733	A1BG_HUMAN Alpha-1B-glycoprotein precursor (Alpha-1-B glycoprotein).	1485.79	-0.07417	2	C.EGPIPDVTFELLR.E	2.19e-06	2.403	0.346	441.4	1	18/24	4.44933	1		0	ENSG00000121410	Hs.529161	P04217|A1BG_HUMAN	Q68CK0|Q68CK0_HUMAN || A8K052|A8K052_HUMAN || B3KP79|B3KP79_HUMAN
MARS1_TRP_0mM_NE	TRP	NE	1644	A1BG_HUMAN Alpha-1B-glycoprotein precursor (Alpha-1-B glycoprotein).	2413.18	-1.20837	2	V.ELILSDETLPAPEFSPEPESGR.A	7.17e-06	3.591	0.372	643.7	1	21/42	4.90446	1	X	0	ENSG00000121410	Hs.529161	P04217|A1BG_HUMAN	Q68CK0|Q68CK0_HUMAN || B3KWB5|B3KWB5_HUMAN || B3KP79|B3KP79_HUMAN
MARS2_TRP_25mM_NE	TRP	NE	1616	A1BG_HUMAN Alpha-1B-glycoprotein precursor (Alpha-1-B glycoprotein).	2753.4	0.05073	3	V.ELILSDETLPAPEFSPEPESGRALR.L	3.25e-06	3.293	0.154	657.9	1	29/96	3.27451	1		0	ENSG00000121410	Hs.529161	P04217|A1BG_HUMAN	Q68CK0|Q68CK0_HUMAN || B3KWB5|B3KWB5_HUMAN || B3KP79|B3KP79_HUMAN
MARS1_TRP_500mM_NE	TRP	NE	1289	A1BG_HUMAN Alpha-1B-glycoprotein precursor (Alpha-1-B glycoprotein).	1245.61	0.71433	2	I.FVGPQHAGNYR.C	1.45e-08	1.991	0.352	641.3	1	17/20	3.84285	1		0	ENSG00000121410	Hs.529161	P04217|A1BG_HUMAN	Q68CK0|Q68CK0_HUMAN || A8K052|A8K052_HUMAN || B3KP79|B3KP79_HUMAN || Q7Z3U3|Q7Z3U3_HUMAN
MARS1_TRP_100mM_NE	TRP	NE	3357	A1BG_HUMAN Alpha-1B-glycoprotein precursor (Alpha-1-B glycoprotein).	2896.49	-1.35775	3	H.GESSQVLHPGNKVTLTCVAPLSGVDFQL.R	0.00162	3.134	0.299	822.1	1	30/108	3.72487	1		0	ENSG00000121410	Hs.529161	P04217|A1BG_HUMAN	Q68CK0|Q68CK0_HUMAN || A8K052|A8K052_HUMAN || B3KWB5|B3KWB5_HUMAN || B3KP79|B3KP79_HUMAN
MARS2_TRP_25mM_NE	TRP	NE	1852	A1BG_HUMAN Alpha-1B-glycoprotein precursor (Alpha-1-B glycoprotein).	1356.75	-0.2923	2	E.GPIPDVTFELLR.E	4.88e-05	2.409	0.187	396.6	1	16/22	3.3082	1		0	ENSG00000121410	Hs.529161	P04217|A1BG_HUMAN	Q68CK0|Q68CK0_HUMAN || A8K052|A8K052_HUMAN || B3KP79|B3KP79_HUMAN
MARS2_GluC_10mM_NE	GluC	NE	493	A1BG_HUMAN Alpha-1B-glycoprotein precursor (Alpha-1-B glycoprotein).	945.464	0.217947	2	G.GSAPSERLE.L	0.0103588	2.01897	0.230507	537.464	1	13/16	3.36635	1		0	ENSG00000121410	Hs.529161	P04217|A1BG_HUMAN	Q68CK0|Q68CK0_HUMAN || A8K052|A8K052_HUMAN || B3KWB5|B3KWB5_HUMAN || B3KP79|B3KP79_HUMAN
MARS2_TRP_100mM_NE	TRP	NE	2058	A1BG_HUMAN Alpha-1B-glycoprotein precursor (Alpha-1-B glycoprotein).	3609.77	-0.68015	3	N.GWSGDSAPVELILSDETLPAPEFSPEPESGRALR.L	3.33e-16	4.782	0.393	1004.7	1	39/132	5.47174	1		0	ENSG00000121410	Hs.529161	P04217|A1BG_HUMAN	Q68CK0|Q68CK0_HUMAN || B3KWB5|B3KWB5_HUMAN || B3KP79|B3KP79_HUMAN
MARS1_TRP_2000mM_NE	TRP	NE	1088	A1BG_HUMAN Alpha-1B-glycoprotein precursor (Alpha-1-B glycoprotein).	1683.8	-0.38377	3	F.HLNAVALGDGGHYTCR.Y	2.35e-07	3.818	0.363	1284.3	1	30/60	5.66998	1		0	ENSG00000121410	Hs.529161	P04217|A1BG_HUMAN	Q68CK0|Q68CK0_HUMAN || A8K052|A8K052_HUMAN || B3KWB5|B3KWB5_HUMAN || B3KP79|B3KP79_HUMAN
MARS1_TRP_25mM_NE	TRP	NE	985	A1BG_HUMAN Alpha-1B-glycoprotein precursor (Alpha-1-B glycoprotein).	1159.57	0.31513	2	K.HQFLLTGDTQ.G	0.171	2.239	0.171	461.2	1	13/18	3.15132	1		0	ENSG00000121410	Hs.529161	P04217|A1BG_HUMAN	Q68CK0|Q68CK0_HUMAN || A8K052|A8K052_HUMAN
MARS1_TRP_500mM_NE	TRP	NE	980	A1BG_HUMAN Alpha-1B-glycoprotein precursor (Alpha-1-B glycoprotein).	1372.7	0.57076	2	K.HQFLLTGDTQGR.Y	0.00293	3.156	0.266	1627.1	1	20/22	4.72229	1	X	0	ENSG00000121410	Hs.529161	P04217|A1BG_HUMAN	Q68CK0|Q68CK0_HUMAN || A8K052|A8K052_HUMAN
MARS1_TRP_500mM_NE	TRP	NE	1027	A1BG_HUMAN Alpha-1B-glycoprotein precursor (Alpha-1-B glycoprotein).	1535.76	0.56122	2	K.HQFLLTGDTQGRY.R	3.4e-09	2.864	0.297	1729.2	1	21/24	4.51537	1		0	ENSG00000121410	Hs.529161	P04217|A1BG_HUMAN	Q68CK0|Q68CK0_HUMAN || A8K052|A8K052_HUMAN
MARS2_GluC_25mM_NE	GluC	NE	1218	A1BG_HUMAN Alpha-1B-glycoprotein precursor (Alpha-1-B glycoprotein).	1460.73	-0.042223	2	V.HRFQSPAGTEALF.E	4.18e-08	2.24189	0.262393	423.897	1	17/24	3.61295	1		0	ENSG00000121410	Hs.529161	P04217|A1BG_HUMAN	Q68CK0|Q68CK0_HUMAN || A8K052|A8K052_HUMAN || B3KWB5|B3KWB5_HUMAN || B3KP79|B3KP79_HUMAN
MARS1_TRP_500mM_NE	TRP	NE	1283	A1BG_HUMAN Alpha-1B-glycoprotein precursor (Alpha-1-B glycoprotein).	1358.7	-1.35028	2	L.IFVGPQHAGNYR.C	2.75e-07	2.414	0.382	842.3	1	18/22	4.44082	1		0	ENSG00000121410	Hs.529161	P04217|A1BG_HUMAN	Q68CK0|Q68CK0_HUMAN || A8K052|A8K052_HUMAN || B3KP79|B3KP79_HUMAN || Q7Z3U3|Q7Z3U3_HUMAN
MARS2_TRP_500mM_NE	TRP	NE	1221	A1BG_HUMAN Alpha-1B-glycoprotein precursor (Alpha-1-B glycoprotein).	1713.91	-0.25992	2	N.LELIFVGPQHAGNYR.C	2.11e-07	3.057	0.456	1583.8	1	22/28	5.80255	1		0	ENSG00000121410	Hs.529161	P04217|A1BG_HUMAN	Q68CK0|Q68CK0_HUMAN || A8K052|A8K052_HUMAN || B3KP79|B3KP79_HUMAN || Q7Z3U3|Q7Z3U3_HUMAN
MARS1_TRP_10mM_NE	TRP	NE	2244	A1BG_HUMAN Alpha-1B-glycoprotein precursor (Alpha-1-B glycoprotein).	3834.76	-1.95043	3	R.LHDNQNGWSGDSAPVELILSDETLPAPEFSPEPESG.R	1.24e-09	3.491	0.358	571.3	1	31/140	4.03459	1	X	0	ENSG00000121410	Hs.529161	P04217|A1BG_HUMAN	Q68CK0|Q68CK0_HUMAN || B3KWB5|B3KWB5_HUMAN || B3KP79|B3KP79_HUMAN
MARS1_GluC_10mM_NE	GluC	NE	1648	A1BG_HUMAN Alpha-1B-glycoprotein precursor (Alpha-1-B glycoprotein).	1315.68	-0.53115	2	E.LIFVGPQHAGNY.R	5.57e-06	2.33555	0.202424	824.617	1	16/22	3.24602	1	X	0	ENSG00000121410	Hs.529161	P04217|A1BG_HUMAN	Q68CK0|Q68CK0_HUMAN || A8K052|A8K052_HUMAN || B3KP79|B3KP79_HUMAN || Q7Z3U3|Q7Z3U3_HUMAN
MARS1_GluC_0mM_NE	GluC	NE	2314	A1BG_HUMAN Alpha-1B-glycoprotein precursor (Alpha-1-B glycoprotein).	1764.97	-1.49711	2	E.LTGPKSLPAPWLSMAPV.S	0.000190585	2.83764	0.371995	662.126	1	19/32	4.43586	1	X	0	ENSG00000121410	Hs.529161	P04217|A1BG_HUMAN	Q68CK0|Q68CK0_HUMAN || A8K052|A8K052_HUMAN
MARS1_GluC_100mM_NE	GluC	NE	2440	A1BG_HUMAN Alpha-1B-glycoprotein precursor (Alpha-1-B glycoprotein).	2849.56	-1.7099	3	E.LTGPKSLPAPWLSMAPVSWITPGLKTT.A	9.75e-11	4.38631	0.375987	621.673	1	34/104	5.07751	1	X	0	ENSG00000121410	Hs.529161	P04217|A1BG_HUMAN	Q68CK0|Q68CK0_HUMAN || A8K052|A8K052_HUMAN
MARS2_TRP_100mM_NE	TRP	NE	1516	A1BG_HUMAN Alpha-1B-glycoprotein precursor (Alpha-1-B glycoprotein).	2872.46	-0.25614	3	K.NGVAQEPVHLDSPAIKHQFLLTGDTQG.R	0.000139	4.54	0.153	1001.3	1	33/104	3.95131	1		0	ENSG00000121410	Hs.529161	P04217|A1BG_HUMAN	Q68CK0|Q68CK0_HUMAN || A8K052|A8K052_HUMAN
MARS1_GluC_100mM_NE	GluC	NE	1637	A1BG_HUMAN Alpha-1B-glycoprotein precursor (Alpha-1-B glycoprotein).	1343.66	-0.0718769	2	K.PPFGGSAPSERLE.L	4.5e-06	2.65188	0.288986	922.431	2	16/24	4.21223	1		0	ENSG00000121410	Hs.529161	P04217|A1BG_HUMAN	Q68CK0|Q68CK0_HUMAN || A8K052|A8K052_HUMAN || B3KWB5|B3KWB5_HUMAN || B3KP79|B3KP79_HUMAN
MARS2_TRP_100mM_NE	TRP	NE	1875	A1BG_HUMAN Alpha-1B-glycoprotein precursor (Alpha-1-B glycoprotein).	3107.59	-0.74003	3	D.SAPVELILSDETLPAPEFSPEPESGRALR.L	3e-08	4.101	0.398	685.3	1	33/112	5.28362	1		0	ENSG00000121410	Hs.529161	P04217|A1BG_HUMAN	Q68CK0|Q68CK0_HUMAN || B3KWB5|B3KWB5_HUMAN || B3KP79|B3KP79_HUMAN
MARS2_TRP_0mM_NE	TRP	NE	1294	A1BG_HUMAN Alpha-1B-glycoprotein precursor (Alpha-1-B glycoprotein).	1788.78	0.29983	1	L.SDETLPAPEFSPEPESG.R	1.21e-07	2.203	0.384	498.9	1	16/32	4.13333	1		0	ENSG00000121410	Hs.529161	P04217|A1BG_HUMAN	Q68CK0|Q68CK0_HUMAN || B3KWB5|B3KWB5_HUMAN || B3KP79|B3KP79_HUMAN
MARS1_GluC_10mM_NE	GluC	NE	2386	A1BG_HUMAN Alpha-1B-glycoprotein precursor (Alpha-1-B glycoprotein).	1487.75	0.511903	2	E.SELSDPVELLVAES.-	8.52e-06	2.29167	0.275689	1302.92	1	20/26	3.56609	1	X	0	ENSG00000121410	Hs.529161	P04217|A1BG_HUMAN	Q68CK0|Q68CK0_HUMAN || A8K052|A8K052_HUMAN || B3KP79|B3KP79_HUMAN || Q7Z3U3|Q7Z3U3_HUMAN
MARS1_TRP_10mM_NE	TRP	NE	1752	A1BG_HUMAN Alpha-1B-glycoprotein precursor (Alpha-1-B glycoprotein).	1729.81	-0.94911	2	R.SWVPHTFESELSDPV.E	2.26e-07	3.364	0.228	762	1	20/28	4.20543	1		0	ENSG00000121410	Hs.529161	P04217|A1BG_HUMAN	Q68CK0|Q68CK0_HUMAN || A8K052|A8K052_HUMAN || B3KP79|B3KP79_HUMAN || Q7Z3U3|Q7Z3U3_HUMAN
MARS2_GluC_0mM_NE	GluC	NE	1833	A1BG_HUMAN Alpha-1B-glycoprotein precursor (Alpha-1-B glycoprotein).	1805.83	-1.10371	2	R.TDGEGALSEPSATVTIEE.L	3.02e-06	2.93744	0.274386	1132.78	1	22/34	3.87089	1	X	0	ENSG00000121410	Hs.529161	P04217|A1BG_HUMAN	Q68CK0|Q68CK0_HUMAN || A8K052|A8K052_HUMAN || B3KWB5|B3KWB5_HUMAN
MARS1_TRP_50mM_NE	TRP	NE	1771	A1BG_HUMAN Alpha-1B-glycoprotein precursor (Alpha-1-B glycoprotein).	2060.99	1.60756	2	R.TDGEGALSEPSATVTIEELAA.P	0.151	2.927	0.32	229.1	5	13/40	3.56701	1		0	ENSG00000121410	Hs.529161	P04217|A1BG_HUMAN	Q68CK0|Q68CK0_HUMAN || A8K052|A8K052_HUMAN || B3KWB5|B3KWB5_HUMAN
MARS1_GluC_10mM_NE	GluC	NE	1733	A1BG_HUMAN Alpha-1B-glycoprotein precursor (Alpha-1-B glycoprotein).	995.52	0.765094	2	E.TPDFQLFK.N	0.00155267	2.3146	0.228429	694.082	1	13/14	3.89099	1		0	ENSG00000121410	Hs.529161	P04217|A1BG_HUMAN	Q68CK0|Q68CK0_HUMAN || A8K052|A8K052_HUMAN
MARS1_GluC_50mM_NE	GluC	NE	2301	A1BG_HUMAN Alpha-1B-glycoprotein precursor (Alpha-1-B glycoprotein).	2523.29	0.192993	3	E.TPDFQLFKNGVAQEPVHLDSPAI.K	8.59e-05	4.0355	0.364872	739.067	1	30/88	5.41971	1		0	ENSG00000121410	Hs.529161	P04217|A1BG_HUMAN	Q68CK0|Q68CK0_HUMAN || A8K052|A8K052_HUMAN
MARS2_GluC_50mM_NE	GluC	NE	1684	A1BG_HUMAN Alpha-1B-glycoprotein precursor (Alpha-1-B glycoprotein).	3063.57	-1.45534	3	E.TPDFQLFKNGVAQEPVHLDSPAIKHQF.L	9.12e-07	3.8964	0.20374	671.674	1	30/104	3.5774	1		0	ENSG00000121410	Hs.529161	P04217|A1BG_HUMAN	Q68CK0|Q68CK0_HUMAN || A8K052|A8K052_HUMAN
MARS1_TRP_50mM_NE	TRP	NE	2271	A1BG_HUMAN Alpha-1B-glycoprotein precursor (Alpha-1-B glycoprotein).	2140.08	-0.30459	2	R.TPGAAANLELIFVGPQHAGNY.R	4.19e-05	2.662	0.276	902.5	1	19/40	3.69235	1	X	0	ENSG00000121410	Hs.529161	P04217|A1BG_HUMAN	Q68CK0|Q68CK0_HUMAN || A8K052|A8K052_HUMAN || B3KP79|B3KP79_HUMAN || Q7Z3U3|Q7Z3U3_HUMAN
MARS1_TRP_10mM_NE	TRP	NE	1562	A1BG_HUMAN Alpha-1B-glycoprotein precursor (Alpha-1-B glycoprotein).	1301.72	0.58982	2	C.VAPLSGVDFQLR.R	0.0526	2.545	0.272	349.4	1	15/22	4.0336	1	X	0	ENSG00000121410	Hs.529161	P04217|A1BG_HUMAN	Q68CK0|Q68CK0_HUMAN || A8K052|A8K052_HUMAN || B3KWB5|B3KWB5_HUMAN || B3KP79|B3KP79_HUMAN
MARS2_GluC_25mM_NE	GluC	NE	1255	A1BG_HUMAN Alpha-1B-glycoprotein precursor (Alpha-1-B glycoprotein).	1688.84	-0.282901	2	R.VHRFQSPAGTEALFE.L	2.86e-07	3.46627	0.426389	628.267	1	19/28	5.96627	1		0	ENSG00000121410	Hs.529161	P04217|A1BG_HUMAN	Q68CK0|Q68CK0_HUMAN || A8K052|A8K052_HUMAN || B3KWB5|B3KWB5_HUMAN || B3KP79|B3KP79_HUMAN
MARS1_TRP_25mM_NE	TRP	NE	1882	A1BG_HUMAN Alpha-1B-glycoprotein precursor (Alpha-1-B glycoprotein).	1884.9	-0.20849	2	S.WVPHTFESELSDPVEL.L	9.83e-08	2.966	0.267	577.3	1	18/30	4.24714	1		0	ENSG00000121410	Hs.529161	P04217|A1BG_HUMAN	Q68CK0|Q68CK0_HUMAN || A8K052|A8K052_HUMAN || B3KP79|B3KP79_HUMAN || Q7Z3U3|Q7Z3U3_HUMAN
MARS1_TRP_25mM_NE	TRP	NE	2254	A1BG_HUMAN Alpha-1B-glycoprotein precursor (Alpha-1-B glycoprotein).	1997.99	0.16171	2	S.WVPHTFESELSDPVELL.V	3.21e-05	3.092	0.204	758.7	1	19/32	3.84784	1		0	ENSG00000121410	Hs.529161	P04217|A1BG_HUMAN	Q68CK0|Q68CK0_HUMAN || A8K052|A8K052_HUMAN || B3KP79|B3KP79_HUMAN || Q7Z3U3|Q7Z3U3_HUMAN
MARS1_TRP_25mM_NE	TRP	NE	2461	A1BG_HUMAN Alpha-1B-glycoprotein precursor (Alpha-1-B glycoprotein).	2097.05	-0.29503	2	S.WVPHTFESELSDPVELLV.A	2.28e-05	2.569	0.198	292.7	2	14/34	3.02011	1		0	ENSG00000121410	Hs.529161	P04217|A1BG_HUMAN	Q68CK0|Q68CK0_HUMAN || A8K052|A8K052_HUMAN || B3KP79|B3KP79_HUMAN || Q7Z3U3|Q7Z3U3_HUMAN
MARS1_TRP_50mM_NE	TRP	NE	2307	A1BG_HUMAN Alpha-1B-glycoprotein precursor (Alpha-1-B glycoprotein).	2168.09	0.91079	2	S.WVPHTFESELSDPVELLVA.E	0.000679	2.47	0.28	270.3	5	14/36	3.09646	1		0	ENSG00000121410	Hs.529161	P04217|A1BG_HUMAN	Q68CK0|Q68CK0_HUMAN || A8K052|A8K052_HUMAN || B3KP79|B3KP79_HUMAN || Q7Z3U3|Q7Z3U3_HUMAN
MARS2_TRP_500mM_NE	TRP	NE	2025	A1BG_HUMAN Alpha-1B-glycoprotein precursor (Alpha-1-B glycoprotein).	2404.18	-0.32762	2	R.YRSWVPHTFESELSDPVELL.V	6.48e-12	2.856	0.356	873.7	1	22/38	4.51868	1		0	ENSG00000121410	Hs.529161	P04217|A1BG_HUMAN	Q68CK0|Q68CK0_HUMAN || A8K052|A8K052_HUMAN || B3KP79|B3KP79_HUMAN || Q7Z3U3|Q7Z3U3_HUMAN
MARS1_TRP_0mM_NE	TRP	NE	2095	A1BG_HUMAN Alpha-1B-glycoprotein precursor (Alpha-1-B glycoprotein).	2422.25	-0.06435	2	A.AIFYETQPSLWAESESLLKPL.A	2.7e-10	3.453	0.329	744.2	1	22/40	4.87443	2	X	0	ENSG00000121410	Hs.529161	P04217|A1BG_HUMAN	Q68CK0|Q68CK0_HUMAN || A8K052|A8K052_HUMAN
MARS1_TRP_50mM_NE	TRP	NE	1780	A1BG_HUMAN Alpha-1B-glycoprotein precursor (Alpha-1-B glycoprotein).	1336.69	0.37557	2	Q.ARLETPDFQLF.K	0.00155	2.356	0.249	411.6	1	14/20	3.77194	2		0	ENSG00000121410	Hs.529161	P04217|A1BG_HUMAN	A8K052|A8K052_HUMAN
MARS1_TRP_25mM_NE	TRP	NE	376	A1BG_HUMAN Alpha-1B-glycoprotein precursor (Alpha-1-B glycoprotein).	1252.63	0.00299	2	H.GESSQVLHPGNK.V	1.94e-06	2.846	0.365	1000.2	1	18/22	5.27572	2		0	ENSG00000121410	Hs.529161	P04217|A1BG_HUMAN	Q68CK0|Q68CK0_HUMAN || A8K052|A8K052_HUMAN || B3KWB5|B3KWB5_HUMAN || B3KP79|B3KP79_HUMAN
MARS1_TRP_10mM_NE	TRP	NE	2580	A1BG_HUMAN Alpha-1B-glycoprotein precursor (Alpha-1-B glycoprotein).	1790.97	-0.26515	2	N.KVTLTCVAPLSGVDFQL.R	2.39e-09	3.98	0.448	1466.1	1	24/32	6.37092	2		0	ENSG00000121410	Hs.529161	P04217|A1BG_HUMAN	Q68CK0|Q68CK0_HUMAN || A8K052|A8K052_HUMAN || B3KWB5|B3KWB5_HUMAN || B3KP79|B3KP79_HUMAN
MARS2_TRP_25mM_NE	TRP	NE	989	A1BG_HUMAN Alpha-1B-glycoprotein precursor (Alpha-1-B glycoprotein).	1454.78	-1.37017	3	R.LELHVDGPPPRPQ.L	6.53e-06	2.772	0.133	1431	1	26/48	2.95215	2		0	ENSG00000121410	Hs.529161	P04217|A1BG_HUMAN	Q68CK0|Q68CK0_HUMAN || A8K052|A8K052_HUMAN || B3KP79|B3KP79_HUMAN
MARS1_TRP_10mM_NE	TRP	NE	1565	A1BG_HUMAN Alpha-1B-glycoprotein precursor (Alpha-1-B glycoprotein).	1394.74	-0.62187	2	N.LELIFVGPQHAGN.Y	1.49e-05	3.021	0.246	947.6	1	17/24	4.29455	2		0	ENSG00000121410	Hs.529161	P04217|A1BG_HUMAN	Q68CK0|Q68CK0_HUMAN || A8K052|A8K052_HUMAN || B3KP79|B3KP79_HUMAN || Q7Z3U3|Q7Z3U3_HUMAN
MARS2_TRP_10mM_NE	TRP	NE	1348	A1BG_HUMAN Alpha-1B-glycoprotein precursor (Alpha-1-B glycoprotein).	2057.97	-0.1586	2	I.LSDETLPAPEFSPEPESGR.A	1.15e-06	3.289	0.316	826.4	1	22/36	4.72736	2	X	0	ENSG00000121410	Hs.529161	P04217|A1BG_HUMAN	Q68CK0|Q68CK0_HUMAN || B3KWB5|B3KWB5_HUMAN || B3KP79|B3KP79_HUMAN
MARS1_GluC_100mM_NE	GluC	NE	2275	A1BG_HUMAN Alpha-1B-glycoprotein precursor (Alpha-1-B glycoprotein).	3035.66	-0.953944	3	E.LTGPKSLPAPWLSM*APVSWITPGLKTTAV.C	0.0265146	4.16582	0.301165	646.514	1	31/112	4.54199	2		0	ENSG00000121410	Hs.529161	P04217|A1BG_HUMAN	Q68CK0|Q68CK0_HUMAN || A8K052|A8K052_HUMAN
MARS2_TRP_500mM_NE	TRP	NE	1248	A1BG_HUMAN Alpha-1B-glycoprotein precursor (Alpha-1-B glycoprotein).	1827.95	-0.20381	2	A.NLELIFVGPQHAGNYR.C	6.69e-08	4.411	0.397	1459.9	1	22/30	6.41298	2	X	0	ENSG00000121410	Hs.529161	P04217|A1BG_HUMAN	Q68CK0|Q68CK0_HUMAN || A8K052|A8K052_HUMAN || B3KP79|B3KP79_HUMAN || Q7Z3U3|Q7Z3U3_HUMAN
MARS2_TRP_25mM_NE	TRP	NE	1792	A1BG_HUMAN Alpha-1B-glycoprotein precursor (Alpha-1-B glycoprotein).	1299.73	-1.33171	2	G.PIPDVTFELLR.E	2.36e-06	2.322	0.333	503.6	1	18/20	4.05578	2	X	0	ENSG00000121410	Hs.529161	P04217|A1BG_HUMAN	Q68CK0|Q68CK0_HUMAN || A8K052|A8K052_HUMAN || B3KP79|B3KP79_HUMAN
MARS1_TRP_0mM_NE	TRP	NE	1634	A1BG_HUMAN Alpha-1B-glycoprotein precursor (Alpha-1-B glycoprotein).	1505.78	-0.07915	2	L.TCVAPLSGVDFQLR.R	2.76e-08	2.618	0.252	1285.9	1	22/26	3.94436	2		0	ENSG00000121410	Hs.529161	P04217|A1BG_HUMAN	Q68CK0|Q68CK0_HUMAN || A8K052|A8K052_HUMAN || B3KWB5|B3KWB5_HUMAN || B3KP79|B3KP79_HUMAN
MARS1_TRP_100mM_NE	TRP	NE	1832	A1BG_HUMAN Alpha-1B-glycoprotein precursor (Alpha-1-B glycoprotein).	3339.6	0.29148	3	R.TDGEGALSEPSATVTIEELAAPPPPVLMHHGES.S	5.9e-06	4.34	0.341	466.2	1	31/128	5.00237	2		0	ENSG00000121410	Hs.529161	P04217|A1BG_HUMAN	Q68CK0|Q68CK0_HUMAN || A8K052|A8K052_HUMAN || B3KWB5|B3KWB5_HUMAN
MARS1_TRP_50mM_NE	TRP	NE	1884	A1BG_HUMAN Alpha-1B-glycoprotein precursor (Alpha-1-B glycoprotein).	3426.64	-0.29356	3	R.TDGEGALSEPSATVTIEELAAPPPPVLMHHGESS.Q	3.11e-08	3.912	0.132	397.3	2	29/132	3.03935	2		0	ENSG00000121410	Hs.529161	P04217|A1BG_HUMAN	Q68CK0|Q68CK0_HUMAN || A8K052|A8K052_HUMAN || B3KWB5|B3KWB5_HUMAN
MARS2_TRP_50mM_NE	TRP	NE	1602	A1BG_HUMAN Alpha-1B-glycoprotein precursor (Alpha-1-B glycoprotein).	1977.02	-1.02319	2	R.TPGAAANLELIFVGPQHAGN.Y	6.14e-10	3.238	0.455	1016.1	1	21/38	5.39461	2		0	ENSG00000121410	Hs.529161	P04217|A1BG_HUMAN	Q68CK0|Q68CK0_HUMAN || A8K052|A8K052_HUMAN || B3KP79|B3KP79_HUMAN || Q7Z3U3|Q7Z3U3_HUMAN
MARS2_TRP_500mM_NE	TRP	NE	1313	A1BG_HUMAN Alpha-1B-glycoprotein precursor (Alpha-1-B glycoprotein).	2652.4	-1.42229	3	K.TVRTPGAAANLELIFVGPQHAGNYR.C	6.62e-09	5.136	0.349	2279.8	1	41/96	5.46595	2	X	0	ENSG00000121410	Hs.529161	P04217|A1BG_HUMAN	Q68CK0|Q68CK0_HUMAN || A8K052|A8K052_HUMAN || B3KP79|B3KP79_HUMAN || Q7Z3U3|Q7Z3U3_HUMAN
MARS1_TRP_10mM_NE	TRP	NE	2401	A1BG_HUMAN Alpha-1B-glycoprotein precursor (Alpha-1-B glycoprotein).	1818.98	-1.64462	2	K.VTLTCVAPLSGVDFQLR.R	1.14e-10	3.765	0.383	1673.1	1	26/32	5.31143	2	X	0	ENSG00000121410	Hs.529161	P04217|A1BG_HUMAN	Q68CK0|Q68CK0_HUMAN || A8K052|A8K052_HUMAN || B3KWB5|B3KWB5_HUMAN || B3KP79|B3KP79_HUMAN
MARS2_TRP_0mM_NE	TRP	NE	1722	A1BG_HUMAN Alpha-1B-glycoprotein precursor (Alpha-1-B glycoprotein).	1650.86	-1.16024	2	A.AANLELIFVGPQHAGN.Y	6.32e-09	3.19	0.357	1126.3	1	22/30	4.8482	3		0	ENSG00000121410	Hs.529161	P04217|A1BG_HUMAN	Q68CK0|Q68CK0_HUMAN || A8K052|A8K052_HUMAN || B3KP79|B3KP79_HUMAN || Q7Z3U3|Q7Z3U3_HUMAN
MARS2_TRP_500mM_NE	TRP	NE	1269	A1BG_HUMAN Alpha-1B-glycoprotein precursor (Alpha-1-B glycoprotein).	1898.99	-0.25923	2	A.ANLELIFVGPQHAGNYR.C	6.82e-09	4.091	0.282	1148.9	1	22/32	5.22585	3	X	0	ENSG00000121410	Hs.529161	P04217|A1BG_HUMAN	Q68CK0|Q68CK0_HUMAN || A8K052|A8K052_HUMAN || B3KP79|B3KP79_HUMAN || Q7Z3U3|Q7Z3U3_HUMAN
MARS1_GluC_500mM_NE	GluC	NE	1432	A1BG_HUMAN Alpha-1B-glycoprotein precursor (Alpha-1-B glycoprotein).	2758.42	-1.45813	3	N.GVAQEPVHLDSPAIKHQFLLTGDTQG.R	4.41e-07	4.9458	0.434022	1340.79	1	33/100	5.93567	3	X	0	ENSG00000121410	Hs.529161	P04217|A1BG_HUMAN	Q68CK0|Q68CK0_HUMAN || A8K052|A8K052_HUMAN
MARS1_TRP_25mM_NE	TRP	NE	1027	A1BG_HUMAN Alpha-1B-glycoprotein precursor (Alpha-1-B glycoprotein).	1216.6	0.02483	2	K.HQFLLTGDTQG.R	2.26e-05	2.823	0.249	1139.4	1	16/20	4.51064	3	X	0	ENSG00000121410	Hs.529161	P04217|A1BG_HUMAN	Q68CK0|Q68CK0_HUMAN || A8K052|A8K052_HUMAN
MARS1_GluC_10mM_NE	GluC	NE	2269	A1BG_HUMAN Alpha-1B-glycoprotein precursor (Alpha-1-B glycoprotein).	2396.1	-0.362302	3	R.LHDNQNGWSGDSAPVELILSDE.T	6.28e-08	3.79493	0.393696	1493.85	1	32/84	5.46894	3		0	ENSG00000121410	Hs.529161	P04217|A1BG_HUMAN	Q68CK0|Q68CK0_HUMAN || B3KWB5|B3KWB5_HUMAN || B3KP79|B3KP79_HUMAN
MARS1_GluC_10mM_NE	GluC	NE	2688	A1BG_HUMAN Alpha-1B-glycoprotein precursor (Alpha-1-B glycoprotein).	2406.29	0.550916	2	E.LTGPKSLPAPWLSMAPVSWITPG.L	2.24e-08	3.63645	0.441916	650.826	1	18/44	5.60352	3	X	0	ENSG00000121410	Hs.529161	P04217|A1BG_HUMAN	Q68CK0|Q68CK0_HUMAN || A8K052|A8K052_HUMAN
MARS1_GluC_100mM_NE	GluC	NE	2284	A1BG_HUMAN Alpha-1B-glycoprotein precursor (Alpha-1-B glycoprotein).	2663.46	0.108233	3	E.LTGPKSLPAPWLSM*APVSWITPGLK.T	7.67e-05	3.99928	0.429897	929.815	1	33/96	5.80598	3	X	0	ENSG00000121410	Hs.529161	P04217|A1BG_HUMAN	Q68CK0|Q68CK0_HUMAN || A8K052|A8K052_HUMAN
MARS2_TRP_25mM_NE	TRP	NE	1573	A1BG_HUMAN Alpha-1B-glycoprotein precursor (Alpha-1-B glycoprotein).	1508.79	-0.31186	2	A.NLELIFVGPQHAGN.Y	0.000207	3.768	0.332	1093.2	2	20/26	5.48694	3		0	ENSG00000121410	Hs.529161	P04217|A1BG_HUMAN	Q68CK0|Q68CK0_HUMAN || A8K052|A8K052_HUMAN || B3KP79|B3KP79_HUMAN || Q7Z3U3|Q7Z3U3_HUMAN
MARS1_TRP_2000mM_NE	TRP	NE	1532	A1BG_HUMAN Alpha-1B-glycoprotein precursor (Alpha-1-B glycoprotein).	2195.14	0.09969	3	T.PGAAANLELIFVGPQHAGNYR.C	2.33e-11	5.226	0.457	2390.4	1	37/80	6.95439	3	X	0	ENSG00000121410	Hs.529161	P04217|A1BG_HUMAN	Q68CK0|Q68CK0_HUMAN || A8K052|A8K052_HUMAN || B3KP79|B3KP79_HUMAN || Q7Z3U3|Q7Z3U3_HUMAN
MARS2_TRP_25mM_NE	TRP	NE	1751	A1BG_HUMAN Alpha-1B-glycoprotein precursor (Alpha-1-B glycoprotein).	3082.5	-0.172	3	R.TDGEGALSEPSATVTIEELAAPPPPVLM*HH.G	1.8e-09	5.101	0.272	713	1	33/116	5.02545	3		0	ENSG00000121410	Hs.529161	P04217|A1BG_HUMAN	Q68CK0|Q68CK0_HUMAN || A8K052|A8K052_HUMAN || B3KWB5|B3KWB5_HUMAN
MARS1_TRP_50mM_NE	TRP	NE	1785	A1BG_HUMAN Alpha-1B-glycoprotein precursor (Alpha-1-B glycoprotein).	3268.57	1.04855	3	R.TDGEGALSEPSATVTIEELAAPPPPVLM*HHGE.S	2.58e-07	4.801	0.419	555.6	1	28/124	5.62844	3		0	ENSG00000121410	Hs.529161	P04217|A1BG_HUMAN	Q68CK0|Q68CK0_HUMAN || A8K052|A8K052_HUMAN || B3KWB5|B3KWB5_HUMAN
MARS1_TRP_50mM_NE	TRP	NE	1074	A1BG_HUMAN Alpha-1B-glycoprotein precursor (Alpha-1-B glycoprotein).	1556.81	-0.81543	3	Y.VDLKPPFGGSAPSER.L	0.000324	3.607	0.286	1372.7	1	30/56	4.89108	3	X	0	ENSG00000121410	Hs.529161	P04217|A1BG_HUMAN	Q68CK0|Q68CK0_HUMAN || A8K052|A8K052_HUMAN || B3KWB5|B3KWB5_HUMAN || B3KP79|B3KP79_HUMAN
MARS2_TRP_500mM_NE	TRP	NE	2212	A1BG_HUMAN Alpha-1B-glycoprotein precursor (Alpha-1-B glycoprotein).	2790.36	-0.49737	3	R.YRSWVPHTFESELSDPVELLVAES.-	1.36e-11	3.257	0.203	643.3	1	30/92	3.51401	3	X	0	ENSG00000121410	Hs.529161	P04217|A1BG_HUMAN	Q68CK0|Q68CK0_HUMAN || A8K052|A8K052_HUMAN || B3KP79|B3KP79_HUMAN || Q7Z3U3|Q7Z3U3_HUMAN
MARS1_TRP_50mM_NE	TRP	NE	1402	A1BG_HUMAN Alpha-1B-glycoprotein precursor (Alpha-1-B glycoprotein).	1642.9	-0.46297	3	R.ATWSGAVLAGRDAVLR.C	8.48e-06	2.767	0.2	1052.5	1	27/60	3.46459	4		0	ENSG00000121410	Hs.529161	P04217|A1BG_HUMAN	Q68CK0|Q68CK0_HUMAN || A8K052|A8K052_HUMAN || B3KP79|B3KP79_HUMAN
MARS1_TRP_10mM_NE	TRP	NE	1341	A1BG_HUMAN Alpha-1B-glycoprotein precursor (Alpha-1-B glycoprotein).	1444.72	0.19284	2	L.ELIFVGPQHAGNY.R	2.03e-05	2.749	0.182	883.1	1	18/24	3.64067	4	X	0	ENSG00000121410	Hs.529161	P04217|A1BG_HUMAN	Q68CK0|Q68CK0_HUMAN || A8K052|A8K052_HUMAN || B3KP79|B3KP79_HUMAN || Q7Z3U3|Q7Z3U3_HUMAN
MARS1_TRP_50mM_NE	TRP	NE	1782	A1BG_HUMAN Alpha-1B-glycoprotein precursor (Alpha-1-B glycoprotein).	3139.53	-0.6625	3	R.TDGEGALSEPSATVTIEELAAPPPPVLM*HHG.E	4.41e-07	5.661	0.439	625.3	1	33/120	6.33047	4		0	ENSG00000121410	Hs.529161	P04217|A1BG_HUMAN	Q68CK0|Q68CK0_HUMAN || A8K052|A8K052_HUMAN || B3KWB5|B3KWB5_HUMAN
MARS2_GluC_10mM_NE	GluC	NE	999	A1BG_HUMAN Alpha-1B-glycoprotein precursor (Alpha-1-B glycoprotein).	1228.61	-0.397043	2	R.VHRFQSPAGTE.A	0.000284847	2.99371	0.39419	1142.73	1	18/20	5.67906	4		0	ENSG00000121410	Hs.529161	P04217|A1BG_HUMAN	Q68CK0|Q68CK0_HUMAN || A8K052|A8K052_HUMAN || B3KWB5|B3KWB5_HUMAN || B3KP79|B3KP79_HUMAN
MARS1_TRP_500mM_NE	TRP	NE	3780	A1BG_HUMAN Alpha-1B-glycoprotein precursor (Alpha-1-B glycoprotein).	999.476	-0.75802	1	V.GPQHAGNYR.C	0.000946	2.3	0.303	206.6	2	2016-10-01	4.10038	5	X	0	ENSG00000121410	Hs.529161	P04217|A1BG_HUMAN	Q68CK0|Q68CK0_HUMAN || A8K052|A8K052_HUMAN || B3KP79|B3KP79_HUMAN || Q7Z3U3|Q7Z3U3_HUMAN
MARS1_TRP_100mM_NE	TRP	NE	962	A1BG_HUMAN Alpha-1B-glycoprotein precursor (Alpha-1-B glycoprotein).	1560.84	-0.16226	2	N.GVAQEPVHLDSPAIK.H	1.46e-07	3.756	0.374	1149.6	1	21/28	5.86379	5	X	0	ENSG00000121410	Hs.529161	P04217|A1BG_HUMAN	Q68CK0|Q68CK0_HUMAN || A8K052|A8K052_HUMAN
MARS1_TRP_0mM_NE	TRP	NE	1329	A1BG_HUMAN Alpha-1B-glycoprotein precursor (Alpha-1-B glycoprotein).	2171.05	-0.66389	2	L.ILSDETLPAPEFSPEPESGR.A	2.14e-10	4.208	0.378	849.8	1	22/38	5.66733	5		0	ENSG00000121410	Hs.529161	P04217|A1BG_HUMAN	Q68CK0|Q68CK0_HUMAN || B3KWB5|B3KWB5_HUMAN || B3KP79|B3KP79_HUMAN
MARS1_TRP_50mM_NE	TRP	NE	1738	A1BG_HUMAN Alpha-1B-glycoprotein precursor (Alpha-1-B glycoprotein).	3570.69	0.79778	3	R.TDGEGALSEPSATVTIEELAAPPPPVLM*HHGESSQ.V	2.29e-07	5.117	0.419	1053.4	1	39/136	5.75843	5		0	ENSG00000121410	Hs.529161	P04217|A1BG_HUMAN	Q68CK0|Q68CK0_HUMAN || A8K052|A8K052_HUMAN || B3KWB5|B3KWB5_HUMAN
MARS2_GluC_25mM_NE	GluC	NE	731	A1BG_HUMAN Alpha-1B-glycoprotein precursor (Alpha-1-B glycoprotein).	1726.98	0.012455	2	E.TKAVKTVRTPGAAANLE.L	1.21e-08	3.35218	0.262068	868.567	1	19/32	4.56186	5	X	0	ENSG00000121410	Hs.529161	P04217|A1BG_HUMAN	Q68CK0|Q68CK0_HUMAN || A8K052|A8K052_HUMAN || B3KP79|B3KP79_HUMAN || Q7Z3U3|Q7Z3U3_HUMAN
MARS2_TRP_500mM_NE	TRP	NE	2229	A1BG_HUMAN Alpha-1B-glycoprotein precursor (Alpha-1-B glycoprotein).	2116.16	-0.94702	2	R.SGLSTGWTQLSKLLELTGPK.S	1.24e-09	4.149	0.168	1422.2	1	23/38	3.9888	6	X	0	ENSG00000121410	Hs.529161	P04217|A1BG_HUMAN	Q68CK0|Q68CK0_HUMAN || A8K052|A8K052_HUMAN
MARS1_TRP_50mM_NE	TRP	NE	1475	A1BG_HUMAN Alpha-1B-glycoprotein precursor (Alpha-1-B glycoprotein).	1533.69	-1.99803	2	R.SWVPHTFESELSD.P	5.07e-07	3.226	0.41	941.1	1	18/24	5.31032	6	X	0	ENSG00000121410	Hs.529161	P04217|A1BG_HUMAN	Q68CK0|Q68CK0_HUMAN || A8K052|A8K052_HUMAN || B3KP79|B3KP79_HUMAN || Q7Z3U3|Q7Z3U3_HUMAN
MARS1_GluC_100mM_NE	GluC	NE	1799	A1BG_HUMAN Alpha-1B-glycoprotein precursor (Alpha-1-B glycoprotein).	2155.08	-0.642799	3	E.TPDFQLFKNGVAQEPVHLD.S	1.98e-06	4.02722	0.138751	1533.02	1	30/72	3.84813	6	X	0	ENSG00000121410	Hs.529161	P04217|A1BG_HUMAN	Q68CK0|Q68CK0_HUMAN || A8K052|A8K052_HUMAN
MARS1_TRP_2000mM_NE	TRP	NE	1457	A1BG_HUMAN Alpha-1B-glycoprotein precursor (Alpha-1-B glycoprotein).	2091.02	-0.53116	3	R.IFFHLNAVALGDGGHYTCR.Y	1.7e-12	5.39	0.483	4223.2	1	41/72	7.26058	7	X	0	ENSG00000121410	Hs.529161	P04217|A1BG_HUMAN	Q68CK0|Q68CK0_HUMAN || A8K052|A8K052_HUMAN || B3KWB5|B3KWB5_HUMAN || B3KP79|B3KP79_HUMAN
MARS1_GluC_0mM_NE	GluC	NE	2783	A1BG_HUMAN Alpha-1B-glycoprotein precursor (Alpha-1-B glycoprotein).	2519.37	-0.647782	3	E.LTGPKSLPAPWLSMAPVSWITPGL.K	5.03e-09	4.0793	0.38786	1009.69	1	38/92	5.43187	8	X	0	ENSG00000121410	Hs.529161	P04217|A1BG_HUMAN	Q68CK0|Q68CK0_HUMAN || A8K052|A8K052_HUMAN
MARS1_TRP_10mM_NE	TRP	NE	1899	A1BG_HUMAN Alpha-1B-glycoprotein precursor (Alpha-1-B glycoprotein).	1671.85	-0.75231	2	A.NLELIFVGPQHAGNY.R	4.86e-07	3.363	0.353	1167.7	1	19/28	5.18855	8		0	ENSG00000121410	Hs.529161	P04217|A1BG_HUMAN	Q68CK0|Q68CK0_HUMAN || A8K052|A8K052_HUMAN || B3KP79|B3KP79_HUMAN || Q7Z3U3|Q7Z3U3_HUMAN
MARS2_TRP_25mM_NE	TRP	NE	1208	A1BG_HUMAN Alpha-1B-glycoprotein precursor (Alpha-1-B glycoprotein).	1944.88	-0.22069	2	L.SDETLPAPEFSPEPESGR.A	7.92e-10	3.558	0.277	757.6	1	21/34	4.71214	8	X	0	ENSG00000121410	Hs.529161	P04217|A1BG_HUMAN	Q68CK0|Q68CK0_HUMAN || B3KWB5|B3KWB5_HUMAN || B3KP79|B3KP79_HUMAN
MARS2_TRP_500mM_NE	TRP	NE	1276	A1BG_HUMAN Alpha-1B-glycoprotein precursor (Alpha-1-B glycoprotein).	1970.02	-0.21455	2	A.AANLELIFVGPQHAGNYR.C	4.34e-07	4.256	0.323	1226.9	1	22/34	5.57497	9	X	0	ENSG00000121410	Hs.529161	P04217|A1BG_HUMAN	Q68CK0|Q68CK0_HUMAN || A8K052|A8K052_HUMAN || B3KP79|B3KP79_HUMAN || Q7Z3U3|Q7Z3U3_HUMAN
MARS1_TRP_100mM_NE	TRP	NE	1030	A1BG_HUMAN Alpha-1B-glycoprotein precursor (Alpha-1-B glycoprotein).	1674.88	-1.06599	2	K.NGVAQEPVHLDSPAIK.H	2.19e-09	3.315	0.227	801.3	1	18/30	4.03092	9	X	0	ENSG00000121410	Hs.529161	P04217|A1BG_HUMAN	Q68CK0|Q68CK0_HUMAN || A8K052|A8K052_HUMAN
MARS1_TRP_50mM_NE	TRP	NE	2218	A1BG_HUMAN Alpha-1B-glycoprotein precursor (Alpha-1-B glycoprotein).	2085.02	-0.98815	2	R.SWVPHTFESELSDPVELL.V	1.64e-07	3.394	0.167	713	1	18/34	3.53076	10		0	ENSG00000121410	Hs.529161	P04217|A1BG_HUMAN	Q68CK0|Q68CK0_HUMAN || A8K052|A8K052_HUMAN || B3KP79|B3KP79_HUMAN || Q7Z3U3|Q7Z3U3_HUMAN
MARS1_TRP_10mM_NE	TRP	NE	3192	A1BG_HUMAN Alpha-1B-glycoprotein precursor (Alpha-1-B glycoprotein).	1778.92	-1.89609	2	P.GAAANLELIFVGPQHAGN.Y	4.37e-06	3.497	0.363	710.3	1	18/34	4.79566	11		0	ENSG00000121410	Hs.529161	P04217|A1BG_HUMAN	Q68CK0|Q68CK0_HUMAN || A8K052|A8K052_HUMAN || B3KP79|B3KP79_HUMAN || Q7Z3U3|Q7Z3U3_HUMAN
MARS1_TRP_500mM_NE	TRP	NE	1460	A1BG_HUMAN Alpha-1B-glycoprotein precursor (Alpha-1-B glycoprotein).	2893.51	-1.13202	3	R.LETPDFQLFKNGVAQEPVHLDSPAIK.H	3.17e-11	4.1	0.138	1175.1	1	33/100	3.35939	11	X	0	ENSG00000121410	Hs.529161	P04217|A1BG_HUMAN	Q68CK0|Q68CK0_HUMAN || A8K052|A8K052_HUMAN
MARS1_TRP_0mM_NE	TRP	NE	1101	A1BG_HUMAN Alpha-1B-glycoprotein precursor (Alpha-1-B glycoprotein).	1264.65	0.04719	2	R.SGLSTGWTQLSK.L	1.95e-05	2.758	0.254	1271.6	1	18/22	4.33489	12	X	0	ENSG00000121410	Hs.529161	P04217|A1BG_HUMAN	Q68CK0|Q68CK0_HUMAN || A8K052|A8K052_HUMAN
MARS1_TRP_100mM_NE	TRP	NE	1185	A1BG_HUMAN Alpha-1B-glycoprotein precursor (Alpha-1-B glycoprotein).	1567.86	-0.96784	3	R.LELHVDGPPPRPQL.R	1.17e-05	3.701	0.252	2389.8	1	32/52	4.77967	20	X	0	ENSG00000121410	Hs.529161	P04217|A1BG_HUMAN	Q68CK0|Q68CK0_HUMAN || A8K052|A8K052_HUMAN || B3KP79|B3KP79_HUMAN
MARS1_TRP_500mM_NE	TRP	NE	1908	A1BG_HUMAN Alpha-1B-glycoprotein precursor (Alpha-1-B glycoprotein).	3990.86	-0.8785	3	R.LHDNQNGWSGDSAPVELILSDETLPAPEFSPEPESGR.A	1.11e-15	6.09	0.454	954	1	41/144	6.33882	22	X	0	ENSG00000121410	Hs.529161	P04217|A1BG_HUMAN	Q68CK0|Q68CK0_HUMAN || B3KWB5|B3KWB5_HUMAN || B3KP79|B3KP79_HUMAN
MARS2_TRP_500mM_NE	TRP	NE	1343	A1BG_HUMAN Alpha-1B-glycoprotein precursor (Alpha-1-B glycoprotein).	2098.08	-0.09908	2	P.GAAANLELIFVGPQHAGNYR.C	2.98e-10	4.604	0.475	1420.4	1	24/38	6.80676	45	X	0	ENSG00000121410	Hs.529161	P04217|A1BG_HUMAN	Q68CK0|Q68CK0_HUMAN || A8K052|A8K052_HUMAN || B3KP79|B3KP79_HUMAN || Q7Z3U3|Q7Z3U3_HUMAN
MARS2_TRP_2000mM_NE	TRP	NE	1562	A1BG_HUMAN Alpha-1B-glycoprotein precursor (Alpha-1-B glycoprotein).	2296.18	-1.46695	3	R.TPGAAANLELIFVGPQHAGNYR.C	9.33e-12	5.943	0.545	2995	1	43/84	7.47613	55	X	0	ENSG00000121410	Hs.529161	P04217|A1BG_HUMAN	Q68CK0|Q68CK0_HUMAN || A8K052|A8K052_HUMAN || B3KP79|B3KP79_HUMAN || Q7Z3U3|Q7Z3U3_HUMAN
MARS1_TRP_10mM_NE	TRP	NE	1760	A1BG_HUMAN Alpha-1B-glycoprotein precursor (Alpha-1-B glycoprotein).	1088.58	0.1263	2	R.ATWSGAVLAGR.D	0.000591	2.762	0.242	1474.3	1	17/20	4.35187	65	X	0	ENSG00000121410	Hs.529161	P04217|A1BG_HUMAN	Q68CK0|Q68CK0_HUMAN || A8K052|A8K052_HUMAN || B3KP79|B3KP79_HUMAN
MARS1_TRP_100mM_NE	TRP	NE	3077	A1BG_HUMAN Alpha-1B-glycoprotein precursor (Alpha-1-B glycoprotein).	2001.97	-0.86181	2	P.HTFESELSDPVELLVAES.-	3.6e-10	3.832	0.295	695.2	1	20/34	4.86861	70		0	ENSG00000121410	Hs.529161	P04217|A1BG_HUMAN	Q68CK0|Q68CK0_HUMAN || A8K052|A8K052_HUMAN || B3KP79|B3KP79_HUMAN || Q7Z3U3|Q7Z3U3_HUMAN
MARS1_TRP_25mM_NE	TRP	NE	2960	A1BG_HUMAN Alpha-1B-glycoprotein precursor (Alpha-1-B glycoprotein).	2384.17	-0.65375	2	S.WVPHTFESELSDPVELLVAES.-	3.95e-08	3.535	0.343	509.8	1	17/40	4.86597	77	X	0	ENSG00000121410	Hs.529161	P04217|A1BG_HUMAN	Q68CK0|Q68CK0_HUMAN || A8K052|A8K052_HUMAN || B3KP79|B3KP79_HUMAN || Q7Z3U3|Q7Z3U3_HUMAN
MARS2_TRP_25mM_NE	TRP	NE	2095	A1BG_HUMAN Alpha-1B-glycoprotein precursor (Alpha-1-B glycoprotein).	2167.16	-1.72187	3	K.SLPAPWLSM*APVSWITPGLK.T	3.9e-07	3.985	0.399	1546.8	1	33/76	5.35266	78	X	0	ENSG00000121410	Hs.529161	P04217|A1BG_HUMAN	Q68CK0|Q68CK0_HUMAN || A8K052|A8K052_HUMAN
MARS2_TRP_500mM_E	TRP	E	1738	A1BG_HUMAN Alpha-1B-glycoprotein precursor (Alpha-1-B glycoprotein).	4247.19	-1.37326	3	R.LETPDFQLFKNGVAQEPVHLDSPAIKHQFLLTGDTQGR.Y	3.3e-10	5.143	0.491	746.1	1	35/148	6.04309	1	X	1	ENSG00000121410	Hs.529161	P04217|A1BG_HUMAN	Q68CK0|Q68CK0_HUMAN || A8K052|A8K052_HUMAN
MARS2_TRP_500mM_E	TRP	E	1978	A1BG_HUMAN Alpha-1B-glycoprotein precursor (Alpha-1-B glycoprotein).	4331.08	-1.77268	3	R.LHDNQNGWSGDSAPVELILSDETLPAPEFSPEPESGRALR.L	3.85e-10	4.32	0.596	899.1	1	40/156	6.2506	1		1	ENSG00000121410	Hs.529161	P04217|A1BG_HUMAN	Q68CK0|Q68CK0_HUMAN || B3KWB5|B3KWB5_HUMAN || B3KP79|B3KP79_HUMAN
MARS1_TRP_500mM_E	TRP	E	1798	A1BG_HUMAN Alpha-1B-glycoprotein precursor (Alpha-1-B glycoprotein).	4310.03	-1.7424	3	R.YRLHDNQNGWSGDSAPVELILSDETLPAPEFSPEPESGR.A	1e-30	4.184	0.43	1177.2	1	42/152	4.98096	1	X	1	ENSG00000121410	Hs.529161	P04217|A1BG_HUMAN	Q68CK0|Q68CK0_HUMAN || B3KWB5|B3KWB5_HUMAN || B3KP79|B3KP79_HUMAN
MARS2_TRP_25mM_E	TRP	E	798	A1BG_HUMAN Alpha-1B-glycoprotein precursor (Alpha-1-B glycoprotein).	986.509	-0.40526	2	R.CLAPLEGAR.F	9.96e-05	2.095	0.415	986.2	1	16/16	4.81674	1	X	2	ENSG00000121410	Hs.529161	P04217|A1BG_HUMAN	Q68CK0|Q68CK0_HUMAN || A8K052|A8K052_HUMAN || B3KWB5|B3KWB5_HUMAN || B3KP79|B3KP79_HUMAN
MARS1_GluC_100mM_E	GluC	E	1071	A1BG_HUMAN Alpha-1B-glycoprotein precursor (Alpha-1-B glycoprotein).	1465.76	-1.69914	2	E.LAAPPPPVLMHHGE.S	4.4e-08	1.85889	0.623634	370.231	1	18/26	5.11851	1	X	2	ENSG00000121410	Hs.529161	P04217|A1BG_HUMAN	Q68CK0|Q68CK0_HUMAN || A8K052|A8K052_HUMAN || B3KWB5|B3KWB5_HUMAN
MARS2_TRP_25mM_E	TRP	E	984	A1BG_HUMAN Alpha-1B-glycoprotein precursor (Alpha-1-B glycoprotein).	870.529	-0.26091	2	K.LLELTGPK.S	0.00876	1.871	0.301	489.3	1	13/14	3.71979	1	X	2	ENSG00000121410	Hs.529161	P04217|A1BG_HUMAN	Q68CK0|Q68CK0_HUMAN || A8K052|A8K052_HUMAN
MARS2_GluC_500mM_E	GluC	E	1329	A1BG_HUMAN Alpha-1B-glycoprotein precursor (Alpha-1-B glycoprotein).	3522.85	-0.599705	3	E.SSQVLHPGNKVTLTCVAPLSGVDFQLRRGEKE.L	5.44e-05	3.78288	0.578567	263.948	1	26/124	6.36622	1		2	ENSG00000121410	Hs.529161	P04217|A1BG_HUMAN	Q68CK0|Q68CK0_HUMAN || A8K052|A8K052_HUMAN || B3KWB5|B3KWB5_HUMAN || B3KP79|B3KP79_HUMAN
MARS1_GluC_0mM_E	GluC	E	2121	A1BG_HUMAN Alpha-1B-glycoprotein precursor (Alpha-1-B glycoprotein).	1702.85	-0.463915	2	D.AVLRCEGPIPDVTFE.L	2.61e-10	2.44261	0.548868	722.806	1	19/28	5.73262	2	X	2	ENSG00000121410	Hs.529161	P04217|A1BG_HUMAN	Q68CK0|Q68CK0_HUMAN || A8K052|A8K052_HUMAN || B3KP79|B3KP79_HUMAN
MARS2_TRP_500mM_E	TRP	E	1749	A1BG_HUMAN Alpha-1B-glycoprotein precursor (Alpha-1-B glycoprotein).	2744.39	-1.42649	3	R.DAVLRCEGPIPDVTFELLREGETK.A	1.19e-11	5.525	0.483	1171.8	1	37/92	6.70411	2	X	2	ENSG00000121410	Hs.529161	P04217|A1BG_HUMAN	Q68CK0|Q68CK0_HUMAN || A8K052|A8K052_HUMAN || B3KP79|B3KP79_HUMAN
MARS2_TRP_500mM_E	TRP	E	2122	A1BG_HUMAN Alpha-1B-glycoprotein precursor (Alpha-1-B glycoprotein).	3269.71	1.0906	3	R.ATWSGAVLAGRDAVLRCEGPIPDVTFELLR.E	1.14e-07	4.236	0.596	725.3	1	31/116	6.68855	4		2	ENSG00000121410	Hs.529161	P04217|A1BG_HUMAN	Q68CK0|Q68CK0_HUMAN || A8K052|A8K052_HUMAN || B3KP79|B3KP79_HUMAN
MARS1_GluC_500mM_E	GluC	E	1490	A1BG_HUMAN Alpha-1B-glycoprotein precursor (Alpha-1-B glycoprotein).	3265.71	-0.518528	3	E.SSQVLHPGNKVTLTCVAPLSGVDFQLRRGE.K	5.85e-07	4.39168	0.587707	378.096	1	30/116	6.88794	4	X	2	ENSG00000121410	Hs.529161	P04217|A1BG_HUMAN	Q68CK0|Q68CK0_HUMAN || A8K052|A8K052_HUMAN || B3KWB5|B3KWB5_HUMAN || B3KP79|B3KP79_HUMAN
MARS2_TRP_2000mM_E	TRP	E	1480	A1BG_HUMAN Alpha-1B-glycoprotein precursor (Alpha-1-B glycoprotein).	2878.37	-1.83286	3	R.SSTSPDRIFFHLNAVALGDGGHYTCR.Y	8.59e-10	6.385	0.628	2063.8	1	39/100	7.91719	4	X	2	ENSG00000121410	Hs.529161	P04217|A1BG_HUMAN	Q68CK0|Q68CK0_HUMAN || A8K052|A8K052_HUMAN || B3KWB5|B3KWB5_HUMAN || B3KP79|B3KP79_HUMAN
MARS2_TRP_100mM_E	TRP	E	1806	A1BG_HUMAN Alpha-1B-glycoprotein precursor (Alpha-1-B glycoprotein).	2190.07	0.79878	2	R.CEGPIPDVTFELLREGETK.A	9.39e-05	3.049	0.539	321.5	1	15/36	5.96935	7	X	2	ENSG00000121410	Hs.529161	P04217|A1BG_HUMAN	Q68CK0|Q68CK0_HUMAN || A8K052|A8K052_HUMAN || B3KP79|B3KP79_HUMAN
MARS2_TRP_100mM_E	TRP	E	1922	A1BG_HUMAN Alpha-1B-glycoprotein precursor (Alpha-1-B glycoprotein).	2200.14	-1.68698	3	R.DAVLRCEGPIPDVTFELLR.E	3.49e-12	4.128	0.495	1443.7	1	32/72	6.24164	15	X	2	ENSG00000121410	Hs.529161	P04217|A1BG_HUMAN	Q68CK0|Q68CK0_HUMAN || A8K052|A8K052_HUMAN || B3KP79|B3KP79_HUMAN
MARS2_TRP_10mM_E	TRP	E	1838	A1BG_HUMAN Alpha-1B-glycoprotein precursor (Alpha-1-B glycoprotein).	1645.83	-0.16106	2	R.CEGPIPDVTFELLR.E	1.6e-07	3.728	0.51	971.2	1	22/26	6.95404	37	X	2	ENSG00000121410	Hs.529161	P04217|A1BG_HUMAN	Q68CK0|Q68CK0_HUMAN || A8K052|A8K052_HUMAN || B3KP79|B3KP79_HUMAN
MARS2_TRP_2000mM_E	TRP	E	1440	A1BG_HUMAN Alpha-1B-glycoprotein precursor (Alpha-1-B glycoprotein).	2950.6	0.02566	3	K.AVKTVRTPGAAANLELIFVGPQHAGNYR.C	0.00917	3.421	0.302	855.9	1	32/108	4.36758	1		3	ENSG00000121410	Hs.529161	P04217|A1BG_HUMAN	Q68CK0|Q68CK0_HUMAN || A8K052|A8K052_HUMAN || B3KP79|B3KP79_HUMAN || Q7Z3U3|Q7Z3U3_HUMAN
MARS1_TRP_10mM_NE	TRP	NE	1184	A2AP_HUMAN Alpha-2-antiplasmin precursor (Alpha-2-plasmin inhibitor) (Al	1448.74	0.31582	2	Q.DSPGNKDFLQSLK.G	8.29e-08	2.577	0.215	388.2	1	16/24	3.63638	2		0	ENSG00000167711	Hs.159509	P08697|A2AP_HUMAN	B4E1B7|B4E1B7_HUMAN
MARS1_GluC_100mM_NE	GluC	NE	1803	A2AP_HUMAN Alpha-2-antiplasmin precursor (Alpha-2-plasmin inhibitor) (Alpha-2-PI)(Alpha-2-AP).	1884.98	-0.0910885	2	R.GDKLFGPDLKLVPPMEE.D	1.99e-06	2.60582	0.337195	494.902	1	18/32	4.34747	2		0	ENSG00000167711	Hs.159509	P08697|A2AP_HUMAN	B4E1B7|B4E1B7_HUMAN
MARS1_GluC_50mM_E	GluC	E	1833	A2AP_HUMAN Alpha-2-antiplasmin precursor (Alpha-2-plasmin inhibitor) (Alpha-2-PI)(Alpha-2-AP).	2324.2	-0.899462	2	E.DTTGLPLFVGSVRNPNPSAPRE.L	1.35e-05	2.78516	0.338912	85.9923	1	14/42	4.06168	1	X	1	ENSG00000167711	Hs.159509	P08697|A2AP_HUMAN	B4E1B7|B4E1B7_HUMAN
MARS1_GluC_100mM_NE	GluC	NE	1939	A2GL_HUMAN Leucine-rich alpha-2-glycoprotein precursor (LRG).	1961.14	-0.904178	2	E.GNKLQVLGKDLLLPQPDL.R	1.99e-07	3.31187	0.251642	994.376	1	24/34	4.11111	1	X	0	ENSG00000171236	Hs.655559	P02750|A2GL_HUMAN	Q68CK4|Q68CK4_HUMAN || B4E1I8|B4E1I8_HUMAN
MARS2_TRP_500mM_NE	TRP	NE	1820	A2GL_HUMAN Leucine-rich alpha-2-glycoprotein precursor (LRG).	2453.41	-0.12795	2	R.LHLEGNKLQVLGKDLLLPQPDL.R	1.32e-11	3.988	0.241	899.9	1	25/42	4.54415	1	X	0	ENSG00000171236	Hs.655559	P02750|A2GL_HUMAN	Q68CK4|Q68CK4_HUMAN || B4E1I8|B4E1I8_HUMAN
MARS2_TRP_500mM_NE	TRP	NE	2057	A2GL_HUMAN Leucine-rich alpha-2-glycoprotein precursor (LRG).	3500.91	-1.4786	3	N.LLQGASKLQELHLSSNGLESLSPEFLRPVPQL.R	1.76e-12	3.887	0.219	1482.7	1	42/124	3.50756	1	X	0	ENSG00000171236	Hs.655559	P02750|A2GL_HUMAN	Q68CK4|Q68CK4_HUMAN || B4E1I8|B4E1I8_HUMAN
MARS2_TRP_500mM_NE	TRP	NE	1986	A2GL_HUMAN Leucine-rich alpha-2-glycoprotein precursor (LRG).	3387.83	-1.24162	3	L.LQGASKLQELHLSSNGLESLSPEFLRPVPQL.R	3.49e-13	3.634	0.327	1438	1	40/120	4.24365	1		0	ENSG00000171236	Hs.655559	P02750|A2GL_HUMAN	Q68CK4|Q68CK4_HUMAN || B4E1I8|B4E1I8_HUMAN
MARS1_GluC_100mM_NE	GluC	NE	1550	A2GL_HUMAN Leucine-rich alpha-2-glycoprotein precursor (LRG).	1833.02	-1.19896	3	N.LTHLPANLLQGASKLQE.L	5.37e-05	3.64584	0.119982	939.915	3	30/64	3.18372	1		0	ENSG00000171236	Hs.655559	P02750|A2GL_HUMAN	Q68CK4|Q68CK4_HUMAN || B4E1I8|B4E1I8_HUMAN
MARS1_TRP_0mM_NE	TRP	NE	1500	A2GL_HUMAN Leucine-rich alpha-2-glycoprotein precursor (LRG).	2441.13	0.03245	2	R.SDHGSSISCQPPAEIPGYLPADTV.H	1.33e-12	3.99	0.392	1200.9	1	27/46	5.5886	1		0	ENSG00000171236	Hs.655559	P02750|A2GL_HUMAN	Q68CK4|Q68CK4_HUMAN || B4E1I8|B4E1I8_HUMAN
MARS1_TRP_50mM_NE	TRP	NE	2179	A2GL_HUMAN Leucine-rich alpha-2-glycoprotein precursor (LRG).	2314.13	-0.87059	2	N.SLASVPEGLWASLGQPNWDMR.D	9.03e-06	2.653	0.275	486.8	1	16/40	3.50581	1		0	ENSG00000171236	Hs.655559	P02750|A2GL_HUMAN	Q68CK4|Q68CK4_HUMAN || B4E1I8|B4E1I8_HUMAN
MARS1_GluC_100mM_NE	GluC	NE	2355	A2GL_HUMAN Leucine-rich alpha-2-glycoprotein precursor (LRG).	2241.2	-1.07945	3	E.FFNLTHLPANLLQGASKLQE.L	7.86e-07	3.56475	0.173846	896.449	1	33/76	3.56676	2		0	ENSG00000171236	Hs.655559	P02750|A2GL_HUMAN	Q68CK4|Q68CK4_HUMAN || B4E1I8|B4E1I8_HUMAN
MARS1_TRP_50mM_NE	TRP	NE	1910	A2GL_HUMAN Leucine-rich alpha-2-glycoprotein precursor (LRG).	1781.98	-0.96038	2	N.GLESLSPEFLRPVPQL.R	0.000875	2.678	0.212	863.4	1	17/30	3.30511	2		0	ENSG00000171236	Hs.655559	P02750|A2GL_HUMAN	Q68CK4|Q68CK4_HUMAN || B4E1I8|B4E1I8_HUMAN
MARS1_GluC_100mM_NE	GluC	NE	1753	A2GL_HUMAN Leucine-rich alpha-2-glycoprotein precursor (LRG).	1848.06	-1.03097	2	E.GNKLQVLGKDLLLPQPD.L	2.13e-06	3.55147	0.279118	970.397	1	23/32	4.55369	2	X	0	ENSG00000171236	Hs.655559	P02750|A2GL_HUMAN	Q68CK4|Q68CK4_HUMAN || B4E1I8|B4E1I8_HUMAN
MARS1_TRP_100mM_NE	TRP	NE	1907	A2GL_HUMAN Leucine-rich alpha-2-glycoprotein precursor (LRG).	2690.41	-1.14115	2	K.LQELHLSSNGLESLSPEFLRPVPQ.L	1.26e-10	3.446	0.197	762.6	1	22/46	3.42557	2		0	ENSG00000171236	Hs.655559	P02750|A2GL_HUMAN	Q68CK4|Q68CK4_HUMAN || B4E1I8|B4E1I8_HUMAN
MARS1_TRP_0mM_NE	TRP	NE	1778	A2GL_HUMAN Leucine-rich alpha-2-glycoprotein precursor (LRG).	2037.09	-0.17868	2	R.TLDLGENQLETLPPDLLR.G	9e-11	3.191	0.342	714.1	1	23/34	4.88936	2	X	0	ENSG00000171236	Hs.655559	P02750|A2GL_HUMAN	Q68CK4|Q68CK4_HUMAN || B4E1I8|B4E1I8_HUMAN
MARS1_TRP_0mM_NE	TRP	NE	866	A2GL_HUMAN Leucine-rich alpha-2-glycoprotein precursor (LRG).	989.553	-0.19028	2	R.VAAGAFQGLR.Q	3.91e-05	2.506	0.279	1563.6	1	17/18	4.39896	2	X	0	ENSG00000171236	Hs.655559	P02750|A2GL_HUMAN	Q68CK4|Q68CK4_HUMAN || B4E1I8|B4E1I8_HUMAN
MARS1_TRP_10mM_NE	TRP	NE	2092	A2GL_HUMAN Leucine-rich alpha-2-glycoprotein precursor (LRG).	2428.09	-0.00982	2	R.DGFDISGNPWICDQNLSDLYR.W	1.77e-11	4.43	0.492	1278.2	1	25/40	6.78443	4	X	0	ENSG00000171236	Hs.655559	P02750|A2GL_HUMAN	Q68CK4|Q68CK4_HUMAN || B4E1I8|B4E1I8_HUMAN
MARS1_TRP_50mM_NE	TRP	NE	2409	A2GL_HUMAN Leucine-rich alpha-2-glycoprotein precursor (LRG).	2803.5	-1.85926	3	K.LQELHLSSNGLESLSPEFLRPVPQL.R	4.32e-05	3.717	0.139	493.3	1	30/96	2.93702	11	X	0	ENSG00000171236	Hs.655559	P02750|A2GL_HUMAN	Q68CK4|Q68CK4_HUMAN || B4E1I8|B4E1I8_HUMAN
MARS1_GluC_100mM_E	GluC	E	1778	A2GL_HUMAN Leucine-rich alpha-2-glycoprotein precursor (LRG).	2845.38	-1.87285	2	D.HGSSISCQPPAEIPGYLPADTVHLAVE.F	9.99e-15	4.53334	0.601008	1277.32	1	26/52	6.77782	1	X	1	ENSG00000171236	Hs.655559	P02750|A2GL_HUMAN	Q68CK4|Q68CK4_HUMAN || B4E1I8|B4E1I8_HUMAN
MARS2_TRP_25mM_E	TRP	E	1118	A2GL_HUMAN Leucine-rich alpha-2-glycoprotein precursor (LRG).	1712.94	-1.55681	2	R.CAGPEAVKGQTLLAVAK.S	1.33e-08	3.726	0.472	1070	1	22/32	5.9655	2	X	1	ENSG00000171236	Hs.655559	P02750|A2GL_HUMAN	Q68CK4|Q68CK4_HUMAN || B4E1I8|B4E1I8_HUMAN
MARS1_TRP_0mM_E	TRP	E	1318	A2GL_HUMAN Leucine-rich alpha-2-glycoprotein precursor (LRG).	1179.67	0.4731	2	K.DLLLPQPDLR.Y	0.000375	2.124	0.327	533.4	1	15/18	4.06597	2	X	1	ENSG00000171236	Hs.655559	P02750|A2GL_HUMAN	Q68CK4|Q68CK4_HUMAN || B4E1I8|B4E1I8_HUMAN
MARS2_TRP_50mM_E	TRP	E	1128	A2GL_HUMAN Leucine-rich alpha-2-glycoprotein precursor (LRG).	1928.03	-0.20505	3	R.CAGPEAVKGQTLLAVAKSQ	8.86e-06	4.532	0.554	1696.7	1	31/72	7.38919	3		1	ENSG00000171236	Hs.655559	P02750|A2GL_HUMAN	Q68CK4|Q68CK4_HUMAN || B4E1I8|B4E1I8_HUMAN
MARS2_TRP_500mM_E	TRP	E	737	A8K474_HUMAN cDNA FLJ77940, highly similar to Human alpha-2-thiol protei	1512.8	-0.65824	3	R.IGEIKEETTSHLR.S	0.00125	3.423	0.434	1103.3	1	26/48	6.08397	1	X	3	ENSG00000113889	Hs.77741		Q05CF8|Q05CF8_HUMAN || A8K474|A8K474_HUMAN || Q53EQ0|Q53EQ0_HUMAN || Q6PAU9|Q6PAU9_HUMAN || B4DPP8|B4DPP8_HUMAN
MARS2_TRP_500mM_E	TRP	E	456	A8K474_HUMAN cDNA FLJ77940, highly similar to Human alpha-2-thiol protei	1737.89	-0.69968	3	K.GRPPKAGAEPASEREVS	4.23e-08	2.956	0.417	1190.7	1	31/64	5.12929	2	X	3	ENSG00000113889	Hs.77741		Q05CF8|Q05CF8_HUMAN || A8K474|A8K474_HUMAN || Q53EQ0|Q53EQ0_HUMAN || Q6PAU9|Q6PAU9_HUMAN || B4DPP8|B4DPP8_HUMAN
MARS1_TRP_10mM_E	TRP	E	295	A8K474_HUMAN cDNA FLJ77940, highly similar to Human alpha-2-thiol protei	1202.56	0.33113	2	K.AGAEPASEREVS	6.9e-08	2.396	0.609	622	1	17/22	6.40106	7	X	3	ENSG00000113889	Hs.77741		Q05CF8|Q05CF8_HUMAN || A8K474|A8K474_HUMAN || Q53EQ0|Q53EQ0_HUMAN || Q6PAU9|Q6PAU9_HUMAN || B4DPP8|B4DPP8_HUMAN
MARS2_GluC_500mM_E	GluC	E	628	A8K474_HUMAN cDNA FLJ77940, highly similar to Human alpha-2-thiol proteinaseinhibitor mRNA.	1842.95	-1.13803	3	E.YKGRPPKAGAEPASERE.V	4.4e-11	3.41479	0.51339	1025.06	1	31/64	6.13883	2	X	3	ENSG00000113889	Hs.77741		Q05CF8|Q05CF8_HUMAN || A8K474|A8K474_HUMAN || Q53EQ0|Q53EQ0_HUMAN || Q6PAU9|Q6PAU9_HUMAN || B4DPP8|B4DPP8_HUMAN
MARS1_TRP_0mM_NE	TRP	NE	921	AFAM_HUMAN Afamin precursor (Alpha-albumin) (Alpha-Alb).	1565.68	0.77081	2	K.AESPEVCFNEESPK.I	2.57e-08	3.208	0.473	1045.5	1	20/26	6.01916	1	X	0	ENSG00000079557	Hs.168718	P43652|AFAM_HUMAN	A8K3E1|A8K3E1_HUMAN || Q4W5C5|Q4W5C5_HUMAN
MARS1_TRP_0mM_NE	TRP	NE	1142	AFAM_HUMAN Afamin precursor (Alpha-albumin) (Alpha-Alb).	1702.76	0.90578	2	F.AQYVQEATFEEMEK.L	5.75e-07	2.884	0.298	758.2	1	19/26	4.34478	1	X	0	ENSG00000079557	Hs.168718	P43652|AFAM_HUMAN	A8K3E1|A8K3E1_HUMAN
MARS1_TRP_100mM_NE	TRP	NE	1304	AFAM_HUMAN Afamin precursor (Alpha-albumin) (Alpha-Alb).	2435.05	-1.18637	3	K.FTDSENVCQERDADPDTFFAK.F	3.27e-10	4.474	0.446	633.1	1	30/80	6.11833	1	X	0	ENSG00000079557	Hs.168718	P43652|AFAM_HUMAN	A8K3E1|A8K3E1_HUMAN
MARS1_GluC_2000mM_NE	GluC	NE	2364	AFAM_HUMAN Afamin precursor (Alpha-albumin) (Alpha-Alb).	2187.16	-1.59296	3	R.RNPFVFAPTLLTVAVHFEE.V	0.000226384	3.48239	0.31313	721.184	1	31/72	4.43881	1		0	ENSG00000079557	Hs.168718	P43652|AFAM_HUMAN	A8K3E1|A8K3E1_HUMAN
MARS1_TRP_0mM_NE	TRP	NE	985	AFAM_HUMAN Afamin precursor (Alpha-albumin) (Alpha-Alb).	1126.51	0.36988	1	R.DADPDTFFAK.F	0.000131	2.084	0.245	385.8	1	2018-12-01	3.42078	2	X	0	ENSG00000079557	Hs.168718	P43652|AFAM_HUMAN	A8K3E1|A8K3E1_HUMAN
MARS1_TRP_25mM_NE	TRP	NE	2248	AFAM_HUMAN Afamin precursor (Alpha-albumin) (Alpha-Alb).	1274.73	-1.04059	2	R.RNPFVFAPTLL.T	0.000936	2.679	0.198	916.9	1	16/20	3.6451	2		0	ENSG00000079557	Hs.168718	P43652|AFAM_HUMAN	A8K3E1|A8K3E1_HUMAN
MARS1_TRP_0mM_NE	TRP	NE	1814	AFAM_HUMAN Afamin precursor (Alpha-albumin) (Alpha-Alb).	1887.94	-0.95198	2	K.SDVGFLPPFPTLDPEEK.C	1.95e-09	3.257	0.313	613.5	1	20/32	4.5715	2	X	0	ENSG00000079557	Hs.168718	P43652|AFAM_HUMAN	A8K3E1|A8K3E1_HUMAN
MARS1_GluC_0mM_NE	GluC	NE	3330	AFAM_HUMAN Afamin precursor (Alpha-albumin) (Alpha-Alb).	3724.87	-0.0171463	3	K.FIEDNIEYITIIAFAQYVQEATFEEMEKLVK.D	5.26e-07	5.45433	0.346186	871.551	1	33/120	5.74628	3	X	0	ENSG00000079557	Hs.168718	P43652|AFAM_HUMAN	A8K3E1|A8K3E1_HUMAN
MARS1_TRP_25mM_NE	TRP	NE	649	AFAM_HUMAN Afamin precursor (Alpha-albumin) (Alpha-Alb).	1327.56	0.18546	2	K.FTDSENVCQER.D	5.49e-07	3.126	0.309	1743.5	1	18/20	5.2636	3	X	0	ENSG00000079557	Hs.168718	P43652|AFAM_HUMAN	A8K3E1|A8K3E1_HUMAN
MARS1_TRP_0mM_NE	TRP	NE	1508	AFAM_HUMAN Afamin precursor (Alpha-albumin) (Alpha-Alb).	1713.93	-1.10878	2	K.IAPQLSTEELVSLGEK.M	7.1e-12	3.813	0.389	957.9	1	24/30	5.64091	4	X	0	ENSG00000079557	Hs.168718	P43652|AFAM_HUMAN	A8K3E1|A8K3E1_HUMAN
MARS2_GluC_2000mM_NE	GluC	NE	1997	AFAM_HUMAN Afamin precursor (Alpha-albumin) (Alpha-Alb).	1806.83	-0.223713	2	E.RDADPDTFFAKFTFE.Y	1.08e-08	3.58465	0.35927	736.166	1	17/28	5.59151	5	X	0	ENSG00000079557	Hs.168718	P43652|AFAM_HUMAN	A8K3E1|A8K3E1_HUMAN
MARS2_TRP_100mM_E	TRP	E	646	AFAM_HUMAN Afamin precursor (Alpha-albumin) (Alpha-Alb).	1698.74	0.63679	2	R.EGKFTDSENVCQER.D	1.64e-08	2.84	0.467	677.7	1	18/26	5.62714	1	X	1	ENSG00000079557	Hs.168718	P43652|AFAM_HUMAN	A8K3E1|A8K3E1_HUMAN
MARS1_GluC_10mM_E	GluC	E	990	AFAM_HUMAN Afamin precursor (Alpha-albumin) (Alpha-Alb).	1413.6	1.04439	2	E.GKFTDSENVCQE.R	0.000309463	2.50415	0.40302	1268.09	1	18/22	4.81208	1	X	1	ENSG00000079557	Hs.168718	P43652|AFAM_HUMAN	A8K3E1|A8K3E1_HUMAN
MARS2_TRP_500mM_E	TRP	E	1011	AFAM_HUMAN Afamin precursor (Alpha-albumin) (Alpha-Alb).	1119.57	-0.25273	2	R.LCFFYNKK.S	0.00199	2.193	0.351	615.1	1	2014-11-01	4.73372	1		1	ENSG00000079557	Hs.168718	P43652|AFAM_HUMAN	A8K3E1|A8K3E1_HUMAN
MARS1_TRP_2000mM_E	TRP	E	1372	AFAM_HUMAN Afamin precursor (Alpha-albumin) (Alpha-Alb).	1445.82	0.06489	2	R.RHPDLSIPELLR.I	2.81e-05	2.466	0.412	821.6	1	16/22	5.12048	1	X	1	ENSG00000079557	Hs.168718	P43652|AFAM_HUMAN	A8K3E1|A8K3E1_HUMAN
MARS2_GluC_500mM_E	GluC	E	998	AFAM_HUMAN Afamin precursor (Alpha-albumin) (Alpha-Alb).	2420.23	0.0620996	3	D.TSKVMNHICSKQDSISSKIKE.C	2.04e-06	4.73447	0.611312	1959.24	1	37/80	7.83505	1	X	1	ENSG00000079557	Hs.168718	P43652|AFAM_HUMAN	A8K3E1|A8K3E1_HUMAN
MARS2_GluC_25mM_E	GluC	E	692	AFAM_HUMAN Afamin precursor (Alpha-albumin) (Alpha-Alb).	1626.76	-1.23545	3	E.YKDRCMADKTLPE.C	3.33e-09	3.31993	0.495441	975.017	1	26/48	6.26535	2	X	1	ENSG00000079557	Hs.168718	P43652|AFAM_HUMAN	A8K3E1|A8K3E1_HUMAN
MARS1_GluC_0mM_E	GluC	E	2515	AFAM_HUMAN Afamin precursor (Alpha-albumin) (Alpha-Alb).	1569.73	-1.4362	2	E.FACVDNLADLVFGE.L	7.27e-10	2.48205	0.428422	911.051	1	20/26	4.67304	3	X	1	ENSG00000079557	Hs.168718	P43652|AFAM_HUMAN	A8K3E1|A8K3E1_HUMAN
MARS2_GluC_10mM_E	GluC	E	1429	AFAM_HUMAN Afamin precursor (Alpha-albumin) (Alpha-Alb).	1777.78	-0.269701	2	E.KMVTAFTTCCTLSEE.F	1.84e-10	3.31259	0.431229	1844.6	1	22/28	5.86538	3	X	1	ENSG00000079557	Hs.168718	P43652|AFAM_HUMAN	A8K3E1|A8K3E1_HUMAN
MARS1_TRP_500mM_E	TRP	E	2170 - 2171	AFAM_HUMAN Afamin precursor (Alpha-albumin) (Alpha-Alb).	2449.19	-1.57343	3	K.HELTDEELQSLFTNFANVVDK.C	1	4.321	0.531	1182	1	29/80	6.53521	1	X	2	ENSG00000079557	Hs.168718	P43652|AFAM_HUMAN	A8K3E1|A8K3E1_HUMAN || Q4W5C5|Q4W5C5_HUMAN
MARS2_GluC_2000mM_E	GluC	E	1378	AFAM_HUMAN Afamin precursor (Alpha-albumin) (Alpha-Alb).	1495.91	-1.12171	3	D.RFLVNLVKLKHE.L	1	2.89166	0.207204	1164.54	1	25/44	3.82621	1		2	ENSG00000079557	Hs.168718	P43652|AFAM_HUMAN	A8K3E1|A8K3E1_HUMAN || Q4W5C5|Q4W5C5_HUMAN
MARS1_GluC_100mM_E	GluC	E	1895	AFAM_HUMAN Afamin precursor (Alpha-albumin) (Alpha-Alb).	2557.21	-0.155565	2	E.LQSLFTNFANVVDKCCKAESPE.V	1.05e-09	3.74815	0.455388	431.574	1	17/42	5.95377	2	X	2	ENSG00000079557	Hs.168718	P43652|AFAM_HUMAN	A8K3E1|A8K3E1_HUMAN || Q4W5C5|Q4W5C5_HUMAN
MARS1_TRP_10mM_NE	TRP	NE	1087	ALBU_HUMAN Serum albumin precursor.	1149.62	0.27537	2	K.LVNEVTEFAK.T	4.36e-05	2.633	0.21	893.3	1	16/18	4.04318	12	X	0	ENSG00000163631	Hs.418167	P02768|ALBU_HUMAN	Q8IUK7|Q8IUK7_HUMAN || Q56G89|Q56G89_HUMAN || B2RBS8|B2RBS8_HUMAN || A8K9P0|A8K9P0_HUMAN || B4DPP6|B4DPP6_HUMAN || A6NBZ8|A6NBZ8_HUMAN							58.91	575.48	937.29	595.2	y
MARS1_TRP_0mM_NE	TRP	NE	1390	ALBU_HUMAN Serum albumin precursor.	1358.63	-1.09595	2	K.AVM*DDFAAFVEK.C	2.29e-05	3.447	0.376	1202.9	1	18/22	5.67689	71	X	0	ENSG00000163631	Hs.418167	P02768|ALBU_HUMAN	Q8IUK7|Q8IUK7_HUMAN || Q56G89|Q56G89_HUMAN || B2RBS8|B2RBS8_HUMAN || B7WNR0|B7WNR0_HUMAN || A8K9P0|A8K9P0_HUMAN || B4DPP6|B4DPP6_HUMAN || B4DPR2|B4DPR2_HUMAN || A6NBZ8|A6NBZ8_HUMAN							73.44	679.96	594.5	1041.03	y
MARS2_GluC_10mM_E	GluC	E	1765	ALBU_HUMAN Serum albumin precursor.	1962.91	-0.949619	3	E.CCQAADKAACLLPKLDE.L	1.08e-10	5.39626	0.470172	1305.83	1	31/64	7.23222	20	X	3	ENSG00000163631	Hs.418167	P02768|ALBU_HUMAN	Q56G89|Q56G89_HUMAN || B2RBS8|B2RBS8_HUMAN || B7WNR0|B7WNR0_HUMAN || A8K9P0|A8K9P0_HUMAN || B4DPP6|B4DPP6_HUMAN || B4DPR2|B4DPR2_HUMAN || A6NBZ8|A6NBZ8_HUMAN							112.81	654.42	697.02	809.55	n.o.
MARS2_GluC_25mM_E	GluC	E	2204	ALBU_HUMAN Serum albumin precursor.	1801.92	-1.49814	3	E.DYLSVVLNQLCVLHE.K	1.57e-10	6.09944	0.560311	3528.18	1	35/56	8.34564	175	X	3	ENSG00000163631	Hs.418167	P02768|ALBU_HUMAN	Q8IUK7|Q8IUK7_HUMAN || B2RBS8|B2RBS8_HUMAN || B7WNR0|B7WNR0_HUMAN || A8K9P0|A8K9P0_HUMAN || B4DPR2|B4DPR2_HUMAN || A6NBZ8|A6NBZ8_HUMAN							127.74	902.02	1517.38	657.16	y
MARS1_TRP_2000mM_NE	TRP	NE	1704	ALBU_HUMAN Serum albumin precursor.	3453.68	-0.71598	3	K.AAFTECCQAADKAACLLPKLDELRDEGKASSAK.Q	0.000183	4.645	0.406	812.2	1	32/128	5.51919	1	X	0	ENSG00000163631	Hs.418167	P02768|ALBU_HUMAN	Q56G89|Q56G89_HUMAN || B2RBS8|B2RBS8_HUMAN || B7WNR0|B7WNR0_HUMAN || B4DPP6|B4DPP6_HUMAN || B4DPR2|B4DPR2_HUMAN || A6NBZ8|A6NBZ8_HUMAN
MARS1_TRP_500mM_NE	TRP	NE	1835	ALBU_HUMAN Serum albumin precursor.	2565.29	-0.29759	3	K.ADDKETCFAEEGKKLVAASQAALGL.-	3.01e-08	4.85	0.452	1085.6	1	33/96	6.41604	1		0	ENSG00000163631	Hs.418167	P02768|ALBU_HUMAN	Q8IUK7|Q8IUK7_HUMAN || Q56G89|Q56G89_HUMAN || B2RBS8|B2RBS8_HUMAN || B7WNR0|B7WNR0_HUMAN || A8K9P0|A8K9P0_HUMAN || B4DPP6|B4DPP6_HUMAN || B4DPR2|B4DPR2_HUMAN
MARS1_TRP_500mM_NE	TRP	NE	2265	ALBU_HUMAN Serum albumin precursor.	2073.07	-0.08491	3	C.AEDYLSVVLNQLCVLHEK.T	1.94e-06	2.794	0.172	558.6	1	28/68	3.27337	1		0	ENSG00000163631	Hs.418167	P02768|ALBU_HUMAN	Q8IUK7|Q8IUK7_HUMAN || B2RBS8|B2RBS8_HUMAN || B7WNR0|B7WNR0_HUMAN || A8K9P0|A8K9P0_HUMAN || B4DPR2|B4DPR2_HUMAN || A6NBZ8|A6NBZ8_HUMAN
MARS1_TRP_100mM_NE	TRP	NE	3460	ALBU_HUMAN Serum albumin precursor.	1468.68	0.3981	2	N.AETFTFHADICTL.S	0.0127	2.723	0.223	846.6	1	18/24	3.85137	1		0	ENSG00000163631	Hs.418167	P02768|ALBU_HUMAN	Q8IUK7|Q8IUK7_HUMAN || Q56G89|Q56G89_HUMAN || B2RBS8|B2RBS8_HUMAN || B7WNR0|B7WNR0_HUMAN || A8K9P0|A8K9P0_HUMAN || B4DPP6|B4DPP6_HUMAN || B4DPR2|B4DPR2_HUMAN || A6NBZ8|A6NBZ8_HUMAN
MARS1_GluC_2000mM_NE	GluC	NE	3978	ALBU_HUMAN Serum albumin precursor.	1432.72	0.218175	2	E.AKDVFLGMFLYE.Y	2.14e-06	2.30478	0.195962	1464.43	1	18/22	3.24726	1	X	0	ENSG00000163631	Hs.418167	P02768|ALBU_HUMAN	Q56G89|Q56G89_HUMAN || B7WNR0|B7WNR0_HUMAN || A8K9P0|A8K9P0_HUMAN || B4DPP6|B4DPP6_HUMAN || B4DPR2|B4DPR2_HUMAN || A6NBZ8|A6NBZ8_HUMAN
MARS1_GluC_10mM_NE	GluC	NE	3140	ALBU_HUMAN Serum albumin precursor.	1824.97	-0.419227	2	K.ALVLIAFAQYLQQCPF.E	0.0970082	2.21841	0.282414	824.837	1	21/30	3.4181	1		0	ENSG00000163631	Hs.418167	P02768|ALBU_HUMAN	Q8IUK7|Q8IUK7_HUMAN || Q56G89|Q56G89_HUMAN || B2RBS8|B2RBS8_HUMAN || A8K9P0|A8K9P0_HUMAN || B4DPP6|B4DPP6_HUMAN || B4DPR2|B4DPR2_HUMAN || A6NBZ8|A6NBZ8_HUMAN
MARS1_TRP_10mM_NE	TRP	NE	1699	ALBU_HUMAN Serum albumin precursor.	1035.59	0.66896	2	Y.APELLFFAK.R	0.00112	2.178	0.242	675.8	1	13/16	3.60597	1		0	ENSG00000163631	Hs.418167	P02768|ALBU_HUMAN	Q56G89|Q56G89_HUMAN || B2RBS8|B2RBS8_HUMAN || B7WNR0|B7WNR0_HUMAN || A8K9P0|A8K9P0_HUMAN || B4DPP6|B4DPP6_HUMAN || B4DPR2|B4DPR2_HUMAN || A6NBZ8|A6NBZ8_HUMAN
MARS1_TRP_2000mM_NE	TRP	NE	1609	ALBU_HUMAN Serum albumin precursor.	2836.4	0.52259	3	F.AQYLQQCPFEDHVKLVNEVTEFAK.T	3.21e-11	4.2	0.369	1081	1	33/92	5.40693	1		0	ENSG00000163631	Hs.418167	P02768|ALBU_HUMAN	Q8IUK7|Q8IUK7_HUMAN || Q56G89|Q56G89_HUMAN || B2RBS8|B2RBS8_HUMAN || A8K9P0|A8K9P0_HUMAN || B4DPP6|B4DPP6_HUMAN || A6NBZ8|A6NBZ8_HUMAN
MARS1_TRP_2000mM_NE	TRP	NE	2090	ALBU_HUMAN Serum albumin precursor.	2475.21	-0.1997	3	K.ATKEQLKAVMDDFAAFVEKCCK.A	0.00812	4.04	0.418	1254.2	1	31/84	5.86763	1		0	ENSG00000163631	Hs.418167	P02768|ALBU_HUMAN	Q8IUK7|Q8IUK7_HUMAN || Q56G89|Q56G89_HUMAN || B2RBS8|B2RBS8_HUMAN || B7WNR0|B7WNR0_HUMAN || A8K9P0|A8K9P0_HUMAN || B4DPP6|B4DPP6_HUMAN || B4DPR2|B4DPR2_HUMAN || A6NBZ8|A6NBZ8_HUMAN
MARS1_TRP_2000mM_NE	TRP	NE	1392	ALBU_HUMAN Serum albumin precursor.	1358.63	1.29223	2	N.CELFEQLGEYK.F	0.00647	2.321	0.33	500.7	1	16/20	4.04391	1		0	ENSG00000163631	Hs.418167	P02768|ALBU_HUMAN	Q8IUK7|Q8IUK7_HUMAN || Q56G89|Q56G89_HUMAN || B2RBS8|B2RBS8_HUMAN || B7WNR0|B7WNR0_HUMAN || A8K9P0|A8K9P0_HUMAN || B4DPP6|B4DPP6_HUMAN || B4DPR2|B4DPR2_HUMAN || A6NBZ8|A6NBZ8_HUMAN
MARS2_TRP_2000mM_NE	TRP	NE	791	ALBU_HUMAN Serum albumin precursor.	1967.96	-1.15664	3	R.DAHKSEVAHRFKDLGEE.N	0.0274	2.841	0.321	1181.3	1	28/64	4.16415	1		0	ENSG00000163631	Hs.418167	P02768|ALBU_HUMAN	Q8IUK7|Q8IUK7_HUMAN || Q56G89|Q56G89_HUMAN || B2RBS8|B2RBS8_HUMAN || B7WNR0|B7WNR0_HUMAN || B4DPR2|B4DPR2_HUMAN || A6NBZ8|A6NBZ8_HUMAN
MARS2_TRP_2000mM_NE	TRP	NE	1087	ALBU_HUMAN Serum albumin precursor.	2229.07	-0.5652	3	R.DAHKSEVAHRFKDLGEENF.K	0.00441	2.797	0.296	543.8	1	25/72	3.99512	1		0	ENSG00000163631	Hs.418167	P02768|ALBU_HUMAN	Q8IUK7|Q8IUK7_HUMAN || Q56G89|Q56G89_HUMAN || B2RBS8|B2RBS8_HUMAN || B7WNR0|B7WNR0_HUMAN || B4DPR2|B4DPR2_HUMAN || A6NBZ8|A6NBZ8_HUMAN
MARS1_TRP_100mM_NE	TRP	NE	1473	ALBU_HUMAN Serum albumin precursor.	1798.96	-1.18946	2	F.DEFKPLVEEPQNLIK.Q	4.4e-08	3.433	0.067	1109.6	1	22/28	3.00491	1	X	0	ENSG00000163631	Hs.418167	P02768|ALBU_HUMAN	Q8IUK7|Q8IUK7_HUMAN || Q56G89|Q56G89_HUMAN || B2RBS8|B2RBS8_HUMAN || B7WNR0|B7WNR0_HUMAN || A8K9P0|A8K9P0_HUMAN || B4DPP6|B4DPP6_HUMAN || B4DPR2|B4DPR2_HUMAN || A6NBZ8|A6NBZ8_HUMAN
MARS1_TRP_50mM_NE	TRP	NE	2088	ALBU_HUMAN Serum albumin precursor.	2380.1	-0.44101	2	N.DEMPADLPSLAADFVESKDVCK.N	0.000801	3.538	0.462	586.7	1	20/42	5.76026	1		0	ENSG00000163631	Hs.418167	P02768|ALBU_HUMAN	B2RBS8|B2RBS8_HUMAN || B7WNR0|B7WNR0_HUMAN || A8K9P0|A8K9P0_HUMAN || B4DPP6|B4DPP6_HUMAN || A6NBZ8|A6NBZ8_HUMAN
MARS1_TRP_100mM_NE	TRP	NE	1121	ALBU_HUMAN Serum albumin precursor.	1547.74	-1.31774	2	G.DLLECADDRADLAK.Y	1.66e-07	3.028	0.187	1496	1	21/26	3.55488	1		0	ENSG00000163631	Hs.418167	P02768|ALBU_HUMAN	Q56G89|Q56G89_HUMAN || B2RBS8|B2RBS8_HUMAN || B7WNR0|B7WNR0_HUMAN || A8K9P0|A8K9P0_HUMAN || B4DPP6|B4DPP6_HUMAN || B4DPR2|B4DPR2_HUMAN || A6NBZ8|A6NBZ8_HUMAN
MARS1_GluC_100mM_NE	GluC	NE	1037	ALBU_HUMAN Serum albumin precursor.	1411.71	-0.373532	2	F.EDHVKLVNEVTE.F	0.000742977	2.53923	0.146234	589.264	1	16/22	3.16014	1		0	ENSG00000163631	Hs.418167	P02768|ALBU_HUMAN	Q8IUK7|Q8IUK7_HUMAN || Q56G89|Q56G89_HUMAN || B2RBS8|B2RBS8_HUMAN || A8K9P0|A8K9P0_HUMAN || B4DPP6|B4DPP6_HUMAN || A6NBZ8|A6NBZ8_HUMAN
MARS2_TRP_2000mM_NE	TRP	NE	821	ALBU_HUMAN Serum albumin precursor.	2273.38	-0.21628	3	K.ERQIKKQTALVELVKHKPK.A	0.0296	5.083	0.383	749.2	1	30/72	6.44775	1		0	ENSG00000163631	Hs.418167	P02768|ALBU_HUMAN	Q8IUK7|Q8IUK7_HUMAN || Q56G89|Q56G89_HUMAN || B2RBS8|B2RBS8_HUMAN || B7WNR0|B7WNR0_HUMAN || A8K9P0|A8K9P0_HUMAN || B4DPP6|B4DPP6_HUMAN || B4DPR2|B4DPR2_HUMAN || A6NBZ8|A6NBZ8_HUMAN
MARS1_TRP_2000mM_NE	TRP	NE	1504	ALBU_HUMAN Serum albumin precursor.	2026.95	0.59763	3	A.ETFTFHADICTLSEKER.Q	0.297	2.961	0.283	509.2	1	22/64	4.17332	1		0	ENSG00000163631	Hs.418167	P02768|ALBU_HUMAN	Q8IUK7|Q8IUK7_HUMAN || Q56G89|Q56G89_HUMAN || B2RBS8|B2RBS8_HUMAN || B7WNR0|B7WNR0_HUMAN || A8K9P0|A8K9P0_HUMAN || B4DPP6|B4DPP6_HUMAN || B4DPR2|B4DPR2_HUMAN || A6NBZ8|A6NBZ8_HUMAN
MARS1_TRP_2000mM_NE	TRP	NE	1201	ALBU_HUMAN Serum albumin precursor.	3303.34	-1.45606	3	R.ETYGEMADCCAKQEPERNECFLQHKDDN.P	1.87e-06	3.996	0.367	204.7	7	22/108	4.42192	1		0	ENSG00000163631	Hs.418167	P02768|ALBU_HUMAN	Q8IUK7|Q8IUK7_HUMAN || Q56G89|Q56G89_HUMAN || B2RBS8|B2RBS8_HUMAN || A8K9P0|A8K9P0_HUMAN || B4DPP6|B4DPP6_HUMAN || A6NBZ8|A6NBZ8_HUMAN
MARS2_GluC_100mM_NE	GluC	NE	943	ALBU_HUMAN Serum albumin precursor.	1429.71	0.699891	2	S.EVAHRFKDLGEE.N	0.0273904	2.84913	0.295145	577.693	1	18/22	4.55344	1		0	ENSG00000163631	Hs.418167	P02768|ALBU_HUMAN	Q8IUK7|Q8IUK7_HUMAN || Q56G89|Q56G89_HUMAN || B2RBS8|B2RBS8_HUMAN || B7WNR0|B7WNR0_HUMAN || B4DPP6|B4DPP6_HUMAN || B4DPR2|B4DPR2_HUMAN || A6NBZ8|A6NBZ8_HUMAN
MARS2_TRP_100mM_NE	TRP	NE	1914	ALBU_HUMAN Serum albumin precursor.	1450.82	-0.31964	2	E.FAEVSKLVTDLTK.V	8.81e-07	3.814	0.242	1696.6	1	20/24	5.11897	1	X	0	ENSG00000163631	Hs.418167	P02768|ALBU_HUMAN	Q56G89|Q56G89_HUMAN || B2RBS8|B2RBS8_HUMAN || B7WNR0|B7WNR0_HUMAN || A8K9P0|A8K9P0_HUMAN || B4DPR2|B4DPR2_HUMAN || A6NBZ8|A6NBZ8_HUMAN
MARS1_GluC_10mM_NE	GluC	NE	2860	ALBU_HUMAN Serum albumin precursor.	2685.43	-0.614094	3	R.FKDLGEENFKALVLIAFAQYLQQ.C	4.88e-08	2.91639	0.154912	896.974	1	28/88	2.86958	1		0	ENSG00000163631	Hs.418167	P02768|ALBU_HUMAN	Q8IUK7|Q8IUK7_HUMAN || Q56G89|Q56G89_HUMAN || B2RBS8|B2RBS8_HUMAN || B4DPP6|B4DPP6_HUMAN || B4DPR2|B4DPR2_HUMAN || A6NBZ8|A6NBZ8_HUMAN
MARS1_GluC_100mM_NE	GluC	NE	1254	ALBU_HUMAN Serum albumin precursor.	1682.95	0.0991468	2	E.FKPLVEEPQNLIKQ.N	3.26e-06	2.93191	0.157301	779.906	1	18/26	3.59804	1		0	ENSG00000163631	Hs.418167	P02768|ALBU_HUMAN	Q8IUK7|Q8IUK7_HUMAN || Q56G89|Q56G89_HUMAN || B2RBS8|B2RBS8_HUMAN || B7WNR0|B7WNR0_HUMAN || A8K9P0|A8K9P0_HUMAN || B4DPP6|B4DPP6_HUMAN || B4DPR2|B4DPR2_HUMAN || A6NBZ8|A6NBZ8_HUMAN
MARS1_GluC_100mM_NE	GluC	NE	1258	ALBU_HUMAN Serum albumin precursor.	1796.99	1.20178	3	E.FKPLVEEPQNLIKQN.C	2.94e-05	4.05258	0.0966508	1353.79	2	29/56	3.59666	1		0	ENSG00000163631	Hs.418167	P02768|ALBU_HUMAN	Q8IUK7|Q8IUK7_HUMAN || Q56G89|Q56G89_HUMAN || B2RBS8|B2RBS8_HUMAN || B7WNR0|B7WNR0_HUMAN || A8K9P0|A8K9P0_HUMAN || B4DPP6|B4DPP6_HUMAN || B4DPR2|B4DPR2_HUMAN || A6NBZ8|A6NBZ8_HUMAN
MARS1_TRP_0mM_NE	TRP	NE	1273	ALBU_HUMAN Serum albumin precursor.	1497.75	-0.09689	2	C.FSALEVDETYVPK.E	6.39e-07	2.67	0.288	1343	1	21/24	4.35836	1		0	ENSG00000163631	Hs.418167	P02768|ALBU_HUMAN	Q8IUK7|Q8IUK7_HUMAN || Q56G89|Q56G89_HUMAN || B2RBS8|B2RBS8_HUMAN || B7WNR0|B7WNR0_HUMAN || A8K9P0|A8K9P0_HUMAN || B4DPP6|B4DPP6_HUMAN || B4DPR2|B4DPR2_HUMAN || A6NBZ8|A6NBZ8_HUMAN
MARS1_TRP_2000mM_NE	TRP	NE	3008	ALBU_HUMAN Serum albumin precursor.	1796.86	-0.35166	2	T.FTFHADICTLSEKER.Q	0.0169	2.46	0.281	224.1	6	13/28	3.44773	1		0	ENSG00000163631	Hs.418167	P02768|ALBU_HUMAN	Q8IUK7|Q8IUK7_HUMAN || Q56G89|Q56G89_HUMAN || B2RBS8|B2RBS8_HUMAN || B7WNR0|B7WNR0_HUMAN || A8K9P0|A8K9P0_HUMAN || B4DPP6|B4DPP6_HUMAN || B4DPR2|B4DPR2_HUMAN || A6NBZ8|A6NBZ8_HUMAN
MARS1_TRP_100mM_NE	TRP	NE	1273	ALBU_HUMAN Serum albumin precursor.	1149.54	-1.52378	2	L.GMFLYEYAR.R	0.0604	2.296	0.219	997.5	1	14/16	3.38103	1		0	ENSG00000163631	Hs.418167	P02768|ALBU_HUMAN	Q56G89|Q56G89_HUMAN || B2RBS8|B2RBS8_HUMAN || B7WNR0|B7WNR0_HUMAN || A8K9P0|A8K9P0_HUMAN || B4DPP6|B4DPP6_HUMAN || B4DPR2|B4DPR2_HUMAN || A6NBZ8|A6NBZ8_HUMAN
MARS2_TRP_2000mM_NE	TRP	NE	1579	ALBU_HUMAN Serum albumin precursor.	2631.4	-1.3644	3	K.HKPKATKEQLKAVMDDFAAFVEK.C	8.6e-13	4.582	0.399	784.2	1	37/88	5.66109	1	X	0	ENSG00000163631	Hs.418167	P02768|ALBU_HUMAN	Q8IUK7|Q8IUK7_HUMAN || Q56G89|Q56G89_HUMAN || B2RBS8|B2RBS8_HUMAN || B7WNR0|B7WNR0_HUMAN || A8K9P0|A8K9P0_HUMAN || B4DPP6|B4DPP6_HUMAN || B4DPR2|B4DPR2_HUMAN || A6NBZ8|A6NBZ8_HUMAN
MARS1_TRP_10mM_NE	TRP	NE	431	ALBU_HUMAN Serum albumin precursor.	1223.56	-0.18939	2	Y.ICENQDSISSK.L	0.00333	2.453	0.207	1317	1	18/20	3.65833	1		0	ENSG00000163631	Hs.418167	P02768|ALBU_HUMAN	Q56G89|Q56G89_HUMAN || B2RBS8|B2RBS8_HUMAN || B7WNR0|B7WNR0_HUMAN || A8K9P0|A8K9P0_HUMAN || B4DPP6|B4DPP6_HUMAN || B4DPR2|B4DPR2_HUMAN || A6NBZ8|A6NBZ8_HUMAN
MARS2_TRP_50mM_NE	TRP	NE	789	ALBU_HUMAN Serum albumin precursor.	1028.61	0.07223	2	K.KLVAASQAALG.L	1.1e-06	1.743	0.261	613.7	1	16/20	2.89607	1		0	ENSG00000163631	Hs.418167	P02768|ALBU_HUMAN	Q8IUK7|Q8IUK7_HUMAN || Q56G89|Q56G89_HUMAN || B2RBS8|B2RBS8_HUMAN || B7WNR0|B7WNR0_HUMAN || A8K9P0|A8K9P0_HUMAN || B4DPP6|B4DPP6_HUMAN || B4DPR2|B4DPR2_HUMAN
MARS2_TRP_2000mM_NE	TRP	NE	840	ALBU_HUMAN Serum albumin precursor.	2417.46	-1.03009	3	K.KQTALVELVKHKPKATKEQLK.A	1.68e-05	3.808	0.337	1116.9	1	30/80	4.91391	1		0	ENSG00000163631	Hs.418167	P02768|ALBU_HUMAN	Q8IUK7|Q8IUK7_HUMAN || Q56G89|Q56G89_HUMAN || B2RBS8|B2RBS8_HUMAN || B7WNR0|B7WNR0_HUMAN || A8K9P0|A8K9P0_HUMAN || B4DPP6|B4DPP6_HUMAN || B4DPR2|B4DPR2_HUMAN || A6NBZ8|A6NBZ8_HUMAN
MARS1_TRP_100mM_NE	TRP	NE	1062	ALBU_HUMAN Serum albumin precursor.	1753.98	-0.84506	2	K.KVPQVSTPTLVEVSRN.L	1.6e-05	2.441	0.257	310	1	15/30	3.39197	1		0	ENSG00000163631	Hs.418167	P02768|ALBU_HUMAN	Q8IUK7|Q8IUK7_HUMAN || Q56G89|Q56G89_HUMAN || B2RBS8|B2RBS8_HUMAN || B7WNR0|B7WNR0_HUMAN || A8K9P0|A8K9P0_HUMAN || B4DPP6|B4DPP6_HUMAN || B4DPR2|B4DPR2_HUMAN || A6NBZ8|A6NBZ8_HUMAN
MARS1_TRP_2000mM_NE	TRP	NE	1378	ALBU_HUMAN Serum albumin precursor.	1772.82	0.55978	2	K.LCTVATLRETYGEMAD.C	0.199	2.165	0.343	528.3	1	16/30	3.75044	1		0	ENSG00000163631	Hs.418167	P02768|ALBU_HUMAN	Q8IUK7|Q8IUK7_HUMAN || Q56G89|Q56G89_HUMAN || B2RBS8|B2RBS8_HUMAN || A8K9P0|A8K9P0_HUMAN || B4DPP6|B4DPP6_HUMAN || A6NBZ8|A6NBZ8_HUMAN
MARS1_TRP_2000mM_NE	TRP	NE	1560	ALBU_HUMAN Serum albumin precursor.	2177.97	-0.96629	2	K.LCTVATLRETYGEMADCCAK.Q	8.96e-09	3.41	0.412	1381.8	1	24/38	5.2386	1	X	0	ENSG00000163631	Hs.418167	P02768|ALBU_HUMAN	Q8IUK7|Q8IUK7_HUMAN || Q56G89|Q56G89_HUMAN || B2RBS8|B2RBS8_HUMAN || A8K9P0|A8K9P0_HUMAN || B4DPP6|B4DPP6_HUMAN || A6NBZ8|A6NBZ8_HUMAN
MARS2_TRP_500mM_NE	TRP	NE	518	ALBU_HUMAN Serum albumin precursor.	1802.94	0.95269	3	K.LDELRDEGKASSAKQR.L	1.34e-09	3.732	0.272	1700.5	1	28/60	4.75689	1	X	0	ENSG00000163631	Hs.418167	P02768|ALBU_HUMAN	B2RBS8|B2RBS8_HUMAN || B7WNR0|B7WNR0_HUMAN || B4DPP6|B4DPP6_HUMAN || B4DPR2|B4DPR2_HUMAN || A6NBZ8|A6NBZ8_HUMAN
MARS2_TRP_2000mM_NE	TRP	NE	686	ALBU_HUMAN Serum albumin precursor.	2044.11	-0.92193	3	K.LDELRDEGKASSAKQRLK.C	0.000129	3.803	0.244	847.2	1	29/68	4.4511	1		0	ENSG00000163631	Hs.418167	P02768|ALBU_HUMAN	B2RBS8|B2RBS8_HUMAN || B7WNR0|B7WNR0_HUMAN || B4DPP6|B4DPP6_HUMAN || B4DPR2|B4DPR2_HUMAN || A6NBZ8|A6NBZ8_HUMAN
MARS2_TRP_500mM_NE	TRP	NE	507	ALBU_HUMAN Serum albumin precursor.	1446.74	-0.15637	2	F.LQHKDDNPNLPR.L	1.42e-06	2.839	0.238	1168.6	1	19/22	4.28158	1	X	0	ENSG00000163631	Hs.418167	P02768|ALBU_HUMAN	Q8IUK7|Q8IUK7_HUMAN || Q56G89|Q56G89_HUMAN || B2RBS8|B2RBS8_HUMAN || A8K9P0|A8K9P0_HUMAN || B4DPP6|B4DPP6_HUMAN || A6NBZ8|A6NBZ8_HUMAN
MARS1_TRP_25mM_NE	TRP	NE	959	ALBU_HUMAN Serum albumin precursor.	1343.64	-0.37246	3	Y.LQQCPFEDHVK.L	0.953	2.491	0.264	642	3	23/40	3.85934	1		0	ENSG00000163631	Hs.418167	P02768|ALBU_HUMAN	Q8IUK7|Q8IUK7_HUMAN || Q56G89|Q56G89_HUMAN || B2RBS8|B2RBS8_HUMAN || A8K9P0|A8K9P0_HUMAN || B4DPP6|B4DPP6_HUMAN || B4DPR2|B4DPR2_HUMAN || A6NBZ8|A6NBZ8_HUMAN
MARS2_GluC_500mM_NE	GluC	NE	674	ALBU_HUMAN Serum albumin precursor.	1558.87	-0.434165	3	E.LRDEGKASSAKQRL.K	1.14e-06	4.06074	0.380721	2305.79	1	31/52	6.18757	1		0	ENSG00000163631	Hs.418167	P02768|ALBU_HUMAN	B2RBS8|B2RBS8_HUMAN || B7WNR0|B7WNR0_HUMAN || B4DPP6|B4DPP6_HUMAN || B4DPR2|B4DPR2_HUMAN || A6NBZ8|A6NBZ8_HUMAN
MARS2_GluC_2000mM_NE	GluC	NE	693	ALBU_HUMAN Serum albumin precursor.	1686.96	-0.60733	3	E.LRDEGKASSAKQRLK.C	9.55e-05	3.86523	0.275892	1241.58	1	31/56	5.09319	1		0	ENSG00000163631	Hs.418167	P02768|ALBU_HUMAN	B2RBS8|B2RBS8_HUMAN || B7WNR0|B7WNR0_HUMAN || B4DPP6|B4DPP6_HUMAN || B4DPR2|B4DPR2_HUMAN || A6NBZ8|A6NBZ8_HUMAN
MARS1_TRP_0mM_NE	TRP	NE	1072	ALBU_HUMAN Serum albumin precursor.	1250.66	-1.81331	2	K.LVNEVTEFAKT.C	0.00243	2.472	0.293	496.8	1	14/20	3.83458	1		0	ENSG00000163631	Hs.418167	P02768|ALBU_HUMAN	Q8IUK7|Q8IUK7_HUMAN || Q56G89|Q56G89_HUMAN || B2RBS8|B2RBS8_HUMAN || A8K9P0|A8K9P0_HUMAN || B4DPP6|B4DPP6_HUMAN || A6NBZ8|A6NBZ8_HUMAN
MARS1_TRP_500mM_NE	TRP	NE	1102	ALBU_HUMAN Serum albumin precursor.	1861.86	0.57121	3	R.LVRPEVDVM*CTAFHDN.E	0.000204	3.912	0.248	1736.5	1	31/60	4.83644	1		0	ENSG00000163631	Hs.418167	P02768|ALBU_HUMAN	Q8IUK7|Q8IUK7_HUMAN || Q56G89|Q56G89_HUMAN || B2RBS8|B2RBS8_HUMAN || A8K9P0|A8K9P0_HUMAN || B4DPP6|B4DPP6_HUMAN || A6NBZ8|A6NBZ8_HUMAN
MARS1_TRP_2000mM_NE	TRP	NE	1405	ALBU_HUMAN Serum albumin precursor.	3184.51	1.61227	3	K.LVTDLTKVHTECCHGDLLECADDRADLAK.Y	0.0109	4.835	0.318	926.2	1	30/112	4.84069	1	X	0	ENSG00000163631	Hs.418167	P02768|ALBU_HUMAN	Q56G89|Q56G89_HUMAN || B2RBS8|B2RBS8_HUMAN || B7WNR0|B7WNR0_HUMAN || A8K9P0|A8K9P0_HUMAN || B4DPP6|B4DPP6_HUMAN || B4DPR2|B4DPR2_HUMAN || A6NBZ8|A6NBZ8_HUMAN
MARS2_GluC_10mM_NE	GluC	NE	555	ALBU_HUMAN Serum albumin precursor.	1623.66	-0.788518	2	E.MADCCAKQEPERNE.C	2.76e-07	2.60969	0.235811	533.989	1	15/26	3.60164	1		0	ENSG00000163631	Hs.418167	P02768|ALBU_HUMAN	Q8IUK7|Q8IUK7_HUMAN || Q56G89|Q56G89_HUMAN || B2RBS8|B2RBS8_HUMAN || A8K9P0|A8K9P0_HUMAN || B4DPP6|B4DPP6_HUMAN || A6NBZ8|A6NBZ8_HUMAN
MARS1_TRP_2000mM_NE	TRP	NE	2032	ALBU_HUMAN Serum albumin precursor.	3387.71	-0.32835	3	R.MPCAEDYLSVVLNQLCVLHEKTPVSDRVTK.C	3.07e-13	5.937	0.485	829.8	1	32/116	6.92957	1	X	0	ENSG00000163631	Hs.418167	P02768|ALBU_HUMAN	Q8IUK7|Q8IUK7_HUMAN || B2RBS8|B2RBS8_HUMAN || B7WNR0|B7WNR0_HUMAN || A8K9P0|A8K9P0_HUMAN || B4DPR2|B4DPR2_HUMAN || A6NBZ8|A6NBZ8_HUMAN
MARS1_TRP_10mM_NE	TRP	NE	1675	ALBU_HUMAN Serum albumin precursor.	1472.67	0.02937	2	Q.NCELFEQLGEYK.F	0.000518	3.049	0.286	1764.2	1	18/22	4.91611	1		0	ENSG00000163631	Hs.418167	P02768|ALBU_HUMAN	Q8IUK7|Q8IUK7_HUMAN || Q56G89|Q56G89_HUMAN || B2RBS8|B2RBS8_HUMAN || B7WNR0|B7WNR0_HUMAN || A8K9P0|A8K9P0_HUMAN || B4DPP6|B4DPP6_HUMAN || B4DPR2|B4DPR2_HUMAN || A6NBZ8|A6NBZ8_HUMAN
MARS2_TRP_2000mM_NE	TRP	NE	857	ALBU_HUMAN Serum albumin precursor.	2786.7	-0.90381	3	R.QIKKQTALVELVKHKPKATKEQLK.A	0.0279	3.566	0.158	351	1	26/92	3.29865	1		0	ENSG00000163631	Hs.418167	P02768|ALBU_HUMAN	Q8IUK7|Q8IUK7_HUMAN || Q56G89|Q56G89_HUMAN || B2RBS8|B2RBS8_HUMAN || B7WNR0|B7WNR0_HUMAN || A8K9P0|A8K9P0_HUMAN || B4DPP6|B4DPP6_HUMAN || B4DPR2|B4DPR2_HUMAN || A6NBZ8|A6NBZ8_HUMAN
MARS1_TRP_50mM_NE	TRP	NE	1760	ALBU_HUMAN Serum albumin precursor.	1989.9	-1.14142	2	K.QNCELFEQLGEYKFQN.A	0.0169	3.028	0.192	463.1	1	16/30	3.47494	1		0	ENSG00000163631	Hs.418167	P02768|ALBU_HUMAN	Q8IUK7|Q8IUK7_HUMAN || Q56G89|Q56G89_HUMAN || B2RBS8|B2RBS8_HUMAN || B7WNR0|B7WNR0_HUMAN || A8K9P0|A8K9P0_HUMAN || B4DPP6|B4DPP6_HUMAN || B4DPR2|B4DPR2_HUMAN || A6NBZ8|A6NBZ8_HUMAN
MARS1_TRP_50mM_NE	TRP	NE	2022	ALBU_HUMAN Serum albumin precursor.	2174.02	-0.76634	2	K.QNCELFEQLGEYKFQNAL.L	0.0497	3.366	0.246	701.6	1	18/34	4.15783	1		0	ENSG00000163631	Hs.418167	P02768|ALBU_HUMAN	Q8IUK7|Q8IUK7_HUMAN || Q56G89|Q56G89_HUMAN || B2RBS8|B2RBS8_HUMAN || B7WNR0|B7WNR0_HUMAN || A8K9P0|A8K9P0_HUMAN || B4DPP6|B4DPP6_HUMAN || B4DPR2|B4DPR2_HUMAN || A6NBZ8|A6NBZ8_HUMAN
MARS2_TRP_2000mM_NE	TRP	NE	912	ALBU_HUMAN Serum albumin precursor.	2289.37	-0.73846	3	K.QTALVELVKHKPKATKEQLK.A	0.000169	3.503	0.277	335.5	1	25/76	4.3834	1		0	ENSG00000163631	Hs.418167	P02768|ALBU_HUMAN	Q8IUK7|Q8IUK7_HUMAN || Q56G89|Q56G89_HUMAN || B2RBS8|B2RBS8_HUMAN || B7WNR0|B7WNR0_HUMAN || A8K9P0|A8K9P0_HUMAN || B4DPP6|B4DPP6_HUMAN || B4DPR2|B4DPR2_HUMAN || A6NBZ8|A6NBZ8_HUMAN
MARS1_TRP_2000mM_NE	TRP	NE	1978	ALBU_HUMAN Serum albumin precursor.	3543.81	-0.09723	3	K.RMPCAEDYLSVVLNQLCVLHEKTPVSDRVTK.C	6.05e-08	6.39	0.495	1344.3	1	38/120	7.21076	1	X	0	ENSG00000163631	Hs.418167	P02768|ALBU_HUMAN	Q8IUK7|Q8IUK7_HUMAN || B2RBS8|B2RBS8_HUMAN || B7WNR0|B7WNR0_HUMAN || A8K9P0|A8K9P0_HUMAN || B4DPR2|B4DPR2_HUMAN || A6NBZ8|A6NBZ8_HUMAN
MARS1_TRP_0mM_NE	TRP	NE	1667	ALBU_HUMAN Serum albumin precursor.	2189.03	-1.48232	2	F.SALEVDETYVPKEFNAETF.T	0.0134	3.354	0.411	305.6	1	18/36	5.08907	1	X	0	ENSG00000163631	Hs.418167	P02768|ALBU_HUMAN	Q8IUK7|Q8IUK7_HUMAN || Q56G89|Q56G89_HUMAN || B2RBS8|B2RBS8_HUMAN || B7WNR0|B7WNR0_HUMAN || A8K9P0|A8K9P0_HUMAN || B4DPP6|B4DPP6_HUMAN || B4DPR2|B4DPR2_HUMAN || A6NBZ8|A6NBZ8_HUMAN
MARS2_GluC_50mM_NE	GluC	NE	876	ALBU_HUMAN Serum albumin precursor.	1516.74	0.00828643	2	K.SEVAHRFKDLGEE.N	8.83e-08	2.61969	0.357993	1071.31	1	19/24	4.84059	1		0	ENSG00000163631	Hs.418167	P02768|ALBU_HUMAN	Q8IUK7|Q8IUK7_HUMAN || Q56G89|Q56G89_HUMAN || B2RBS8|B2RBS8_HUMAN || B7WNR0|B7WNR0_HUMAN || B4DPP6|B4DPP6_HUMAN || B4DPR2|B4DPR2_HUMAN || A6NBZ8|A6NBZ8_HUMAN
MARS1_TRP_10mM_NE	TRP	NE	1054	ALBU_HUMAN Serum albumin precursor.	1544.64	0.50503	2	K.SHCIAEVENDEMPA.D	1.26e-05	3.075	0.324	480.5	1	18/26	4.86152	1		0	ENSG00000163631	Hs.418167	P02768|ALBU_HUMAN	Q56G89|Q56G89_HUMAN || B2RBS8|B2RBS8_HUMAN || B7WNR0|B7WNR0_HUMAN || A8K9P0|A8K9P0_HUMAN || B4DPP6|B4DPP6_HUMAN || A6NBZ8|A6NBZ8_HUMAN
MARS1_TRP_10mM_NE	TRP	NE	1036	ALBU_HUMAN Serum albumin precursor.	1659.66	0.4785	2	K.SHCIAEVENDEMPAD.L	0.0624	2.374	0.258	351.4	1	14/28	3.48745	1		0	ENSG00000163631	Hs.418167	P02768|ALBU_HUMAN	Q56G89|Q56G89_HUMAN || B2RBS8|B2RBS8_HUMAN || B7WNR0|B7WNR0_HUMAN || A8K9P0|A8K9P0_HUMAN || B4DPP6|B4DPP6_HUMAN || A6NBZ8|A6NBZ8_HUMAN
MARS1_TRP_2000mM_NE	TRP	NE	1710	ALBU_HUMAN Serum albumin precursor.	3176.49	1.41792	3	K.SLHTLFGDKLCTVATLRETYGEMADCCAK.Q	0.000702	2.882	0.292	667.5	1	32/112	3.4159	1	X	0	ENSG00000163631	Hs.418167	P02768|ALBU_HUMAN	Q8IUK7|Q8IUK7_HUMAN || Q56G89|Q56G89_HUMAN || B2RBS8|B2RBS8_HUMAN || A8K9P0|A8K9P0_HUMAN || B4DPP6|B4DPP6_HUMAN || A6NBZ8|A6NBZ8_HUMAN
MARS1_TRP_2000mM_NE	TRP	NE	1111	ALBU_HUMAN Serum albumin precursor.	1935.84	1.23358	2	K.TCVADESAENCDKSLHTL.F	0.0519	2.776	0.276	312.5	1	16/34	3.67959	1		0	ENSG00000163631	Hs.418167	P02768|ALBU_HUMAN	Q8IUK7|Q8IUK7_HUMAN || Q56G89|Q56G89_HUMAN || B2RBS8|B2RBS8_HUMAN || A8K9P0|A8K9P0_HUMAN || B4DPP6|B4DPP6_HUMAN || A6NBZ8|A6NBZ8_HUMAN
MARS1_TRP_100mM_NE	TRP	NE	1474	ALBU_HUMAN Serum albumin precursor.	2082.91	-1.14234	2	K.TCVADESAENCDKSLHTLF.G	5.58e-10	2.71	0.32	759.1	1	18/36	3.90943	1		0	ENSG00000163631	Hs.418167	P02768|ALBU_HUMAN	Q8IUK7|Q8IUK7_HUMAN || Q56G89|Q56G89_HUMAN || B2RBS8|B2RBS8_HUMAN || A8K9P0|A8K9P0_HUMAN || B4DPP6|B4DPP6_HUMAN || A6NBZ8|A6NBZ8_HUMAN
MARS1_TRP_2000mM_NE	TRP	NE	1415	ALBU_HUMAN Serum albumin precursor.	2383.05	0.15288	2	K.TCVADESAENCDKSLHTLFGDK.L	5.1e-08	3.586	0.478	530.2	1	19/42	6.00172	1	X	0	ENSG00000163631	Hs.418167	P02768|ALBU_HUMAN	Q8IUK7|Q8IUK7_HUMAN || Q56G89|Q56G89_HUMAN || B2RBS8|B2RBS8_HUMAN || A8K9P0|A8K9P0_HUMAN || B4DPP6|B4DPP6_HUMAN || A6NBZ8|A6NBZ8_HUMAN
MARS1_TRP_2000mM_NE	TRP	NE	1133	ALBU_HUMAN Serum albumin precursor.	1649.8	-0.80679	2	F.TFHADICTLSEKER.Q	4.24e-07	3.79	0.498	1253.9	1	21/26	6.72402	1	X	0	ENSG00000163631	Hs.418167	P02768|ALBU_HUMAN	Q8IUK7|Q8IUK7_HUMAN || Q56G89|Q56G89_HUMAN || B2RBS8|B2RBS8_HUMAN || B7WNR0|B7WNR0_HUMAN || A8K9P0|A8K9P0_HUMAN || B4DPP6|B4DPP6_HUMAN || B4DPR2|B4DPR2_HUMAN || A6NBZ8|A6NBZ8_HUMAN
MARS2_GluC_10mM_NE	GluC	NE	1402	ALBU_HUMAN Serum albumin precursor.	1509.6	-0.235088	2	E.VDVMCTAFHDNEE.T	0.00010939	2.85012	0.349591	1211.22	1	19/24	4.98646	1	X	0	ENSG00000163631	Hs.418167	P02768|ALBU_HUMAN	Q8IUK7|Q8IUK7_HUMAN || Q56G89|Q56G89_HUMAN || B2RBS8|B2RBS8_HUMAN || A8K9P0|A8K9P0_HUMAN || B4DPP6|B4DPP6_HUMAN || A6NBZ8|A6NBZ8_HUMAN
MARS2_GluC_0mM_NE	GluC	NE	2295	ALBU_HUMAN Serum albumin precursor.	2061.93	-1.20439	2	E.VENDEMPADLPSLAADFVE.S	3.5e-11	3.54522	0.382827	1433.79	1	26/36	5.12215	1	X	0	ENSG00000163631	Hs.418167	P02768|ALBU_HUMAN	B2RBS8|B2RBS8_HUMAN || B7WNR0|B7WNR0_HUMAN || A8K9P0|A8K9P0_HUMAN || B4DPP6|B4DPP6_HUMAN || A6NBZ8|A6NBZ8_HUMAN
MARS1_TRP_0mM_NE	TRP	NE	1429	ALBU_HUMAN Serum albumin precursor.	1690.83	0.21565	2	K.VFDEFKPLVEEPQN.L	2.45e-07	3.179	0.401	1154.8	1	19/26	5.624	1	X	0	ENSG00000163631	Hs.418167	P02768|ALBU_HUMAN	Q8IUK7|Q8IUK7_HUMAN || Q56G89|Q56G89_HUMAN || B2RBS8|B2RBS8_HUMAN || B7WNR0|B7WNR0_HUMAN || A8K9P0|A8K9P0_HUMAN || B4DPP6|B4DPP6_HUMAN || B4DPR2|B4DPR2_HUMAN || A6NBZ8|A6NBZ8_HUMAN
MARS1_TRP_100mM_NE	TRP	NE	1726	ALBU_HUMAN Serum albumin precursor.	2287.2	1.07109	2	K.VFDEFKPLVEEPQNLIKQN.C	8.16e-06	2.766	0.352	711.3	1	19/36	4.22595	1		0	ENSG00000163631	Hs.418167	P02768|ALBU_HUMAN	Q8IUK7|Q8IUK7_HUMAN || Q56G89|Q56G89_HUMAN || B2RBS8|B2RBS8_HUMAN || B7WNR0|B7WNR0_HUMAN || A8K9P0|A8K9P0_HUMAN || B4DPP6|B4DPP6_HUMAN || B4DPR2|B4DPR2_HUMAN || A6NBZ8|A6NBZ8_HUMAN
MARS1_GluC_2000mM_NE	GluC	NE	1944	ALBU_HUMAN Serum albumin precursor.	1858.04	-1.27641	3	E.YARRHPDYSVVLLLR.L	0.00450579	2.72611	0.212035	625.548	1	26/56	3.33692	1	X	0	ENSG00000163631	Hs.418167	P02768|ALBU_HUMAN	Q56G89|Q56G89_HUMAN || B7WNR0|B7WNR0_HUMAN || A8K9P0|A8K9P0_HUMAN || B4DPP6|B4DPP6_HUMAN || B4DPR2|B4DPR2_HUMAN || A6NBZ8|A6NBZ8_HUMAN
MARS2_GluC_2000mM_NE	GluC	NE	1862	ALBU_HUMAN Serum albumin precursor.	1971.13	-0.800191	3	E.YARRHPDYSVVLLLRL.A	2.86e-05	3.62352	0.262642	537.792	1	25/60	4.64401	1		0	ENSG00000163631	Hs.418167	P02768|ALBU_HUMAN	Q56G89|Q56G89_HUMAN || B7WNR0|B7WNR0_HUMAN || A8K9P0|A8K9P0_HUMAN || B4DPP6|B4DPP6_HUMAN || B4DPR2|B4DPR2_HUMAN || A6NBZ8|A6NBZ8_HUMAN
MARS1_GluC_500mM_NE	GluC	NE	1290	ALBU_HUMAN Serum albumin precursor.	1251.72	-0.18609	2	E.YKFQNALLVR.Y	1.81e-05	2.79633	0.125657	715.059	1	15/18	3.66538	1		0	ENSG00000163631	Hs.418167	P02768|ALBU_HUMAN	Q8IUK7|Q8IUK7_HUMAN || Q56G89|Q56G89_HUMAN || B2RBS8|B2RBS8_HUMAN || B7WNR0|B7WNR0_HUMAN || A8K9P0|A8K9P0_HUMAN || B4DPP6|B4DPP6_HUMAN || B4DPR2|B4DPR2_HUMAN || A6NBZ8|A6NBZ8_HUMAN
MARS1_TRP_2000mM_NE	TRP	NE	1029	ALBU_HUMAN Serum albumin precursor.	1506.7	0.38934	2	Q.YLQQCPFEDHVK.L	0.133	2.825	0.214	1066.7	1	19/22	4.01738	1		0	ENSG00000163631	Hs.418167	P02768|ALBU_HUMAN	Q8IUK7|Q8IUK7_HUMAN || Q56G89|Q56G89_HUMAN || B2RBS8|B2RBS8_HUMAN || A8K9P0|A8K9P0_HUMAN || B4DPP6|B4DPP6_HUMAN || B4DPR2|B4DPR2_HUMAN || A6NBZ8|A6NBZ8_HUMAN
MARS1_TRP_2000mM_NE	TRP	NE	1584	ALBU_HUMAN Serum albumin precursor.	2637.3	-1.08726	3	Q.YLQQCPFEDHVKLVNEVTEFAK.T	0.0377	3.328	0.193	559.4	1	28/84	3.4095	1		0	ENSG00000163631	Hs.418167	P02768|ALBU_HUMAN	Q8IUK7|Q8IUK7_HUMAN || Q56G89|Q56G89_HUMAN || B2RBS8|B2RBS8_HUMAN || A8K9P0|A8K9P0_HUMAN || B4DPP6|B4DPP6_HUMAN || A6NBZ8|A6NBZ8_HUMAN
MARS2_TRP_2000mM_NE	TRP	NE	887	ALBU_HUMAN Serum albumin precursor.	2242.14	0.10529	2	D.AHKSEVAHRFKDLGEENFK.A	2.05e-06	4.014	0.42	1102.4	1	23/36	6.08125	2		0	ENSG00000163631	Hs.418167	P02768|ALBU_HUMAN	Q8IUK7|Q8IUK7_HUMAN || Q56G89|Q56G89_HUMAN || B2RBS8|B2RBS8_HUMAN || B7WNR0|B7WNR0_HUMAN || B4DPR2|B4DPR2_HUMAN || A6NBZ8|A6NBZ8_HUMAN
MARS1_TRP_2000mM_NE	TRP	NE	1705	ALBU_HUMAN Serum albumin precursor.	3732.77	-0.03185	3	S.ALEVDETYVPKEFNAETFTFHADICTLSEKER.Q	9.7e-13	7.688	0.51	1151.8	1	40/124	7.74803	2	X	0	ENSG00000163631	Hs.418167	P02768|ALBU_HUMAN	Q8IUK7|Q8IUK7_HUMAN || Q56G89|Q56G89_HUMAN || B2RBS8|B2RBS8_HUMAN || B7WNR0|B7WNR0_HUMAN || A8K9P0|A8K9P0_HUMAN || B4DPP6|B4DPP6_HUMAN || B4DPR2|B4DPR2_HUMAN || A6NBZ8|A6NBZ8_HUMAN
MARS2_TRP_2000mM_NE	TRP	NE	739	ALBU_HUMAN Serum albumin precursor.	2082	0.13487	2	R.DAHKSEVAHRFKDLGEEN.F	1.33e-05	3.218	0.373	402.3	1	16/34	5.15639	2		0	ENSG00000163631	Hs.418167	P02768|ALBU_HUMAN	Q8IUK7|Q8IUK7_HUMAN || Q56G89|Q56G89_HUMAN || B2RBS8|B2RBS8_HUMAN || B7WNR0|B7WNR0_HUMAN || B4DPR2|B4DPR2_HUMAN || A6NBZ8|A6NBZ8_HUMAN
MARS1_GluC_50mM_NE	GluC	NE	1338	ALBU_HUMAN Serum albumin precursor.	1282.66	-0.479113	2	E.DHVKLVNEVTE.F	0.000714813	2.84396	0.322135	604.379	1	16/20	4.94147	2		0	ENSG00000163631	Hs.418167	P02768|ALBU_HUMAN	Q8IUK7|Q8IUK7_HUMAN || Q56G89|Q56G89_HUMAN || B2RBS8|B2RBS8_HUMAN || A8K9P0|A8K9P0_HUMAN || B4DPP6|B4DPP6_HUMAN || A6NBZ8|A6NBZ8_HUMAN
MARS1_TRP_10mM_NE	TRP	NE	1959	ALBU_HUMAN Serum albumin precursor.	2336.1	0.18815	2	C.FSALEVDETYVPKEFNAETF.T	2.03e-06	3.785	0.426	467.9	1	18/38	5.86819	2	X	0	ENSG00000163631	Hs.418167	P02768|ALBU_HUMAN	Q8IUK7|Q8IUK7_HUMAN || Q56G89|Q56G89_HUMAN || B2RBS8|B2RBS8_HUMAN || B7WNR0|B7WNR0_HUMAN || A8K9P0|A8K9P0_HUMAN || B4DPP6|B4DPP6_HUMAN || B4DPR2|B4DPR2_HUMAN || A6NBZ8|A6NBZ8_HUMAN
MARS1_TRP_2000mM_NE	TRP	NE	1820	ALBU_HUMAN Serum albumin precursor.	1742.89	0.08455	3	R.HPYFYAPELLFFAK.R	9.33e-07	3.257	0.287	1289.7	1	30/52	4.89689	2	X	0	ENSG00000163631	Hs.418167	P02768|ALBU_HUMAN	Q56G89|Q56G89_HUMAN || B2RBS8|B2RBS8_HUMAN || B7WNR0|B7WNR0_HUMAN || A8K9P0|A8K9P0_HUMAN || B4DPP6|B4DPP6_HUMAN || B4DPR2|B4DPR2_HUMAN || A6NBZ8|A6NBZ8_HUMAN
MARS1_TRP_500mM_NE	TRP	NE	1963	ALBU_HUMAN Serum albumin precursor.	3167.59	-1.4061	3	L.IAFAQYLQQCPFEDHVKLVNEVTEFAK.T	2.62e-06	6.36	0.489	1680.1	1	38/104	6.95188	2		0	ENSG00000163631	Hs.418167	P02768|ALBU_HUMAN	Q8IUK7|Q8IUK7_HUMAN || Q56G89|Q56G89_HUMAN || B2RBS8|B2RBS8_HUMAN || A8K9P0|A8K9P0_HUMAN || B4DPP6|B4DPP6_HUMAN || A6NBZ8|A6NBZ8_HUMAN
MARS2_TRP_2000mM_NE	TRP	NE	768	ALBU_HUMAN Serum albumin precursor.	1919.18	0.10895	2	K.KQTALVELVKHKPKATK.E	2.67e-05	3.119	0.234	1262.2	1	21/32	4.11145	2	X	0	ENSG00000163631	Hs.418167	P02768|ALBU_HUMAN	Q8IUK7|Q8IUK7_HUMAN || Q56G89|Q56G89_HUMAN || B2RBS8|B2RBS8_HUMAN || B7WNR0|B7WNR0_HUMAN || A8K9P0|A8K9P0_HUMAN || B4DPP6|B4DPP6_HUMAN || B4DPR2|B4DPR2_HUMAN || A6NBZ8|A6NBZ8_HUMAN
MARS2_TRP_500mM_NE	TRP	NE	528	ALBU_HUMAN Serum albumin precursor.	1518.78	0.16201	2	K.LDELRDEGKASSAK.Q	0.00724	2.958	0.23	686.4	1	17/26	4.14535	2	X	0	ENSG00000163631	Hs.418167	P02768|ALBU_HUMAN	Q56G89|Q56G89_HUMAN || B2RBS8|B2RBS8_HUMAN || B7WNR0|B7WNR0_HUMAN || B4DPP6|B4DPP6_HUMAN || B4DPR2|B4DPR2_HUMAN || A6NBZ8|A6NBZ8_HUMAN
MARS2_GluC_2000mM_NE	GluC	NE	913	ALBU_HUMAN Serum albumin precursor.	2064.2	-0.709849	3	E.LVKHKPKATKEQLKAVMD.D	1.43e-10	3.0249	0.230411	995.075	1	27/68	3.7489	2		0	ENSG00000163631	Hs.418167	P02768|ALBU_HUMAN	Q8IUK7|Q8IUK7_HUMAN || Q56G89|Q56G89_HUMAN || B2RBS8|B2RBS8_HUMAN || B7WNR0|B7WNR0_HUMAN || A8K9P0|A8K9P0_HUMAN || B4DPP6|B4DPP6_HUMAN || B4DPR2|B4DPR2_HUMAN || A6NBZ8|A6NBZ8_HUMAN
MARS2_TRP_25mM_NE	TRP	NE	1132	ALBU_HUMAN Serum albumin precursor.	1057.57	-0.14043	2	R.LVRPEVDVM.C	0.00147	2.258	0.183	471.5	1	13/16	3.46583	2	X	0	ENSG00000163631	Hs.418167	P02768|ALBU_HUMAN	Q8IUK7|Q8IUK7_HUMAN || Q56G89|Q56G89_HUMAN || B2RBS8|B2RBS8_HUMAN || A8K9P0|A8K9P0_HUMAN || B4DPP6|B4DPP6_HUMAN || A6NBZ8|A6NBZ8_HUMAN
MARS1_TRP_2000mM_NE	TRP	NE	2095	ALBU_HUMAN Serum albumin precursor.	3059.5	-0.1207	3	R.MPCAEDYLSVVLNQLCVLHEKTPVSDR.V	1.92e-11	5.88	0.521	1431.7	1	37/104	7.3743	2	X	0	ENSG00000163631	Hs.418167	P02768|ALBU_HUMAN	Q8IUK7|Q8IUK7_HUMAN || B2RBS8|B2RBS8_HUMAN || B7WNR0|B7WNR0_HUMAN || A8K9P0|A8K9P0_HUMAN || B4DPR2|B4DPR2_HUMAN || A6NBZ8|A6NBZ8_HUMAN
MARS1_TRP_2000mM_NE	TRP	NE	1426	ALBU_HUMAN Serum albumin precursor.	2212.03	0.99841	3	F.NAETFTFHADICTLSEKER.Q	1.2e-08	3.674	0.402	1940.2	1	39/72	5.42762	2	X	0	ENSG00000163631	Hs.418167	P02768|ALBU_HUMAN	Q8IUK7|Q8IUK7_HUMAN || Q56G89|Q56G89_HUMAN || B2RBS8|B2RBS8_HUMAN || B7WNR0|B7WNR0_HUMAN || A8K9P0|A8K9P0_HUMAN || B4DPP6|B4DPP6_HUMAN || B4DPR2|B4DPR2_HUMAN || A6NBZ8|A6NBZ8_HUMAN
MARS2_TRP_2000mM_NE	TRP	NE	835	ALBU_HUMAN Serum albumin precursor.	1791.09	-0.72092	3	K.QTALVELVKHKPKATK.E	0.00537	2.46	0.308	340.3	1	25/60	3.83011	2		0	ENSG00000163631	Hs.418167	P02768|ALBU_HUMAN	Q8IUK7|Q8IUK7_HUMAN || Q56G89|Q56G89_HUMAN || B2RBS8|B2RBS8_HUMAN || B7WNR0|B7WNR0_HUMAN || A8K9P0|A8K9P0_HUMAN || B4DPP6|B4DPP6_HUMAN || B4DPR2|B4DPR2_HUMAN || A6NBZ8|A6NBZ8_HUMAN
MARS2_TRP_2000mM_NE	TRP	NE	1608	ALBU_HUMAN Serum albumin precursor.	2055.1	-0.88005	2	R.RHPYFYAPELLFFAKR.Y	1.37e-11	2.684	0.288	814.2	1	19/30	3.89839	2	X	0	ENSG00000163631	Hs.418167	P02768|ALBU_HUMAN	Q56G89|Q56G89_HUMAN || B2RBS8|B2RBS8_HUMAN || B7WNR0|B7WNR0_HUMAN || A8K9P0|A8K9P0_HUMAN || B4DPP6|B4DPP6_HUMAN || B4DPR2|B4DPR2_HUMAN || A6NBZ8|A6NBZ8_HUMAN
MARS1_TRP_0mM_NE	TRP	NE	3064	ALBU_HUMAN Serum albumin precursor.	1850.91	0.11773	2	K.RMPCAEDYLSVVLNQL.C	5.28e-05	2.649	0.283	1008.1	1	20/30	4.05032	2		0	ENSG00000163631	Hs.418167	P02768|ALBU_HUMAN	Q8IUK7|Q8IUK7_HUMAN || B2RBS8|B2RBS8_HUMAN || B7WNR0|B7WNR0_HUMAN || A8K9P0|A8K9P0_HUMAN || B4DPP6|B4DPP6_HUMAN || B4DPR2|B4DPR2_HUMAN || A6NBZ8|A6NBZ8_HUMAN
MARS1_TRP_500mM_NE	TRP	NE	1615	ALBU_HUMAN Serum albumin precursor.	2692.26	-0.00182	2	R.RPCFSALEVDETYVPKEFNAETF.T	3.12e-05	2.726	0.25	373.3	1	17/44	3.57605	2	X	0	ENSG00000163631	Hs.418167	P02768|ALBU_HUMAN	Q8IUK7|Q8IUK7_HUMAN || Q56G89|Q56G89_HUMAN || B2RBS8|B2RBS8_HUMAN || B7WNR0|B7WNR0_HUMAN || A8K9P0|A8K9P0_HUMAN || B4DPP6|B4DPP6_HUMAN || B4DPR2|B4DPR2_HUMAN || A6NBZ8|A6NBZ8_HUMAN
MARS1_TRP_2000mM_NE	TRP	NE	1676	ALBU_HUMAN Serum albumin precursor.	3240.53	0.0097	3	K.TCVADESAENCDKSLHTLFGDKLCTVATLR.E	1.42e-13	7.169	0.529	2637.6	1	39/116	7.81646	2	X	0	ENSG00000163631	Hs.418167	P02768|ALBU_HUMAN	Q8IUK7|Q8IUK7_HUMAN || Q56G89|Q56G89_HUMAN || B2RBS8|B2RBS8_HUMAN || A8K9P0|A8K9P0_HUMAN || B4DPP6|B4DPP6_HUMAN || A6NBZ8|A6NBZ8_HUMAN
MARS1_TRP_50mM_NE	TRP	NE	1791	ALBU_HUMAN Serum albumin precursor.	2173.15	-0.08528	3	K.VFDEFKPLVEEPQNLIKQ.N	4.13e-07	3.679	0.105	931.7	1	28/68	3.57715	2		0	ENSG00000163631	Hs.418167	P02768|ALBU_HUMAN	Q8IUK7|Q8IUK7_HUMAN || Q56G89|Q56G89_HUMAN || B2RBS8|B2RBS8_HUMAN || B7WNR0|B7WNR0_HUMAN || A8K9P0|A8K9P0_HUMAN || B4DPP6|B4DPP6_HUMAN || B4DPR2|B4DPR2_HUMAN || A6NBZ8|A6NBZ8_HUMAN
MARS2_TRP_100mM_NE	TRP	NE	1473	ALBU_HUMAN Serum albumin precursor.	1924.09	0.04636	2	K.VPQVSTPTLVEVSRNLGK.V	0.00762	3.427	0.344	383	3	15/34	4.93149	2	X	0	ENSG00000163631	Hs.418167	P02768|ALBU_HUMAN	Q8IUK7|Q8IUK7_HUMAN || Q56G89|Q56G89_HUMAN || B2RBS8|B2RBS8_HUMAN || B7WNR0|B7WNR0_HUMAN || A8K9P0|A8K9P0_HUMAN || B4DPP6|B4DPP6_HUMAN || B4DPR2|B4DPR2_HUMAN || A6NBZ8|A6NBZ8_HUMAN
MARS2_GluC_100mM_NE	GluC	NE	1241	ALBU_HUMAN Serum albumin precursor.	1945.11	-0.995049	2	L.VRYTKKVPQVSTPTLVE.V	1.95e-07	2.89815	0.373615	482.951	1	16/32	4.66103	2		0	ENSG00000163631	Hs.418167	P02768|ALBU_HUMAN	Q8IUK7|Q8IUK7_HUMAN || Q56G89|Q56G89_HUMAN || B2RBS8|B2RBS8_HUMAN || B7WNR0|B7WNR0_HUMAN || A8K9P0|A8K9P0_HUMAN || B4DPP6|B4DPP6_HUMAN || B4DPR2|B4DPR2_HUMAN || A6NBZ8|A6NBZ8_HUMAN
MARS1_GluC_500mM_NE	GluC	NE	1474	ALBU_HUMAN Serum albumin precursor.	962.603	0.0686132	2	D.YSVVLLLR.L	0.0703355	2.6846	0.203382	1171.52	1	13/14	4.51363	2		0	ENSG00000163631	Hs.418167	P02768|ALBU_HUMAN	Q56G89|Q56G89_HUMAN || B7WNR0|B7WNR0_HUMAN || A8K9P0|A8K9P0_HUMAN || B4DPP6|B4DPP6_HUMAN || B4DPR2|B4DPR2_HUMAN || A6NBZ8|A6NBZ8_HUMAN
MARS2_TRP_500mM_NE	TRP	NE	1042	ALBU_HUMAN Serum albumin precursor.	2032.14	0.1134	2	R.YTKKVPQVSTPTLVEVSR.N	0.00845	3.45	0.286	338.6	1	17/34	4.72134	2	X	0	ENSG00000163631	Hs.418167	P02768|ALBU_HUMAN	Q8IUK7|Q8IUK7_HUMAN || Q56G89|Q56G89_HUMAN || B2RBS8|B2RBS8_HUMAN || B7WNR0|B7WNR0_HUMAN || A8K9P0|A8K9P0_HUMAN || B4DPP6|B4DPP6_HUMAN || B4DPR2|B4DPR2_HUMAN || A6NBZ8|A6NBZ8_HUMAN
MARS1_TRP_500mM_NE	TRP	NE	835	ALBU_HUMAN Serum albumin precursor.	1570.71	0.54285	3	K.ADDKETCFAEEGKK.L	0.00012	3.219	0.2	1395.7	1	31/52	4.07824	3	X	0	ENSG00000163631	Hs.418167	P02768|ALBU_HUMAN	Q8IUK7|Q8IUK7_HUMAN || Q56G89|Q56G89_HUMAN || B2RBS8|B2RBS8_HUMAN || B7WNR0|B7WNR0_HUMAN || A8K9P0|A8K9P0_HUMAN || B4DPP6|B4DPP6_HUMAN || B4DPR2|B4DPR2_HUMAN
MARS1_TRP_2000mM_NE	TRP	NE	1456	ALBU_HUMAN Serum albumin precursor.	2097.99	-0.63094	3	N.AETFTFHADICTLSEKER.Q	0.000307	4.75	0.506	1526.4	1	34/68	7.1234	3		0	ENSG00000163631	Hs.418167	P02768|ALBU_HUMAN	Q8IUK7|Q8IUK7_HUMAN || Q56G89|Q56G89_HUMAN || B2RBS8|B2RBS8_HUMAN || B7WNR0|B7WNR0_HUMAN || A8K9P0|A8K9P0_HUMAN || B4DPP6|B4DPP6_HUMAN || B4DPR2|B4DPR2_HUMAN || A6NBZ8|A6NBZ8_HUMAN
MARS1_TRP_10mM_NE	TRP	NE	2074	ALBU_HUMAN Serum albumin precursor.	1934.91	-0.62611	2	N.DEMPADLPSLAADFVESK.D	1.28e-08	3.56	0.353	1124.8	1	23/34	5.15455	3	X	0	ENSG00000163631	Hs.418167	P02768|ALBU_HUMAN	B2RBS8|B2RBS8_HUMAN || B7WNR0|B7WNR0_HUMAN || A8K9P0|A8K9P0_HUMAN || B4DPP6|B4DPP6_HUMAN || A6NBZ8|A6NBZ8_HUMAN
MARS2_TRP_500mM_NE	TRP	NE	866	ALBU_HUMAN Serum albumin precursor.	1226.61	-0.63173	3	R.FKDLGEENFK.A	0.625	2.878	0.142	1251.8	1	23/36	3.75764	3	X	0	ENSG00000163631	Hs.418167	P02768|ALBU_HUMAN	Q8IUK7|Q8IUK7_HUMAN || Q56G89|Q56G89_HUMAN || B2RBS8|B2RBS8_HUMAN || B7WNR0|B7WNR0_HUMAN || B4DPP6|B4DPP6_HUMAN || B4DPR2|B4DPR2_HUMAN || A6NBZ8|A6NBZ8_HUMAN
MARS2_TRP_2000mM_NE	TRP	NE	868	ALBU_HUMAN Serum albumin precursor.	2171.1	-0.0224	2	A.HKSEVAHRFKDLGEENFK.A	1.18e-10	4.172	0.393	1176.9	1	22/34	6.09268	3	X	0	ENSG00000163631	Hs.418167	P02768|ALBU_HUMAN	Q8IUK7|Q8IUK7_HUMAN || Q56G89|Q56G89_HUMAN || B2RBS8|B2RBS8_HUMAN || B7WNR0|B7WNR0_HUMAN || B4DPR2|B4DPR2_HUMAN || A6NBZ8|A6NBZ8_HUMAN
MARS1_TRP_500mM_NE	TRP	NE	1424	ALBU_HUMAN Serum albumin precursor.	2036.99	0.30744	2	L.IAFAQYLQQCPFEDHVK.L	1.43e-07	4.012	0.422	1623.5	1	22/32	6.18958	3		0	ENSG00000163631	Hs.418167	P02768|ALBU_HUMAN	Q8IUK7|Q8IUK7_HUMAN || Q56G89|Q56G89_HUMAN || B2RBS8|B2RBS8_HUMAN || A8K9P0|A8K9P0_HUMAN || B4DPP6|B4DPP6_HUMAN || B4DPR2|B4DPR2_HUMAN || A6NBZ8|A6NBZ8_HUMAN
MARS2_TRP_50mM_NE	TRP	NE	707	ALBU_HUMAN Serum albumin precursor.	1296.7	-0.01937	2	R.LAKTYETTLEK.C	1.16e-06	2.248	0.166	945.7	1	17/20	3.10022	3	X	0	ENSG00000163631	Hs.418167	P02768|ALBU_HUMAN	Q56G89|Q56G89_HUMAN || B2RBS8|B2RBS8_HUMAN || B7WNR0|B7WNR0_HUMAN || A8K9P0|A8K9P0_HUMAN || B4DPP6|B4DPP6_HUMAN || B4DPR2|B4DPR2_HUMAN || A6NBZ8|A6NBZ8_HUMAN
MARS2_GluC_0mM_NE	GluC	NE	2253	ALBU_HUMAN Serum albumin precursor.	1475.71	0.390251	2	E.MPADLPSLAADFVE.S	6.07e-06	2.99983	0.335872	875.481	1	20/26	4.90503	3	X	0	ENSG00000163631	Hs.418167	P02768|ALBU_HUMAN	B2RBS8|B2RBS8_HUMAN || B7WNR0|B7WNR0_HUMAN || A8K9P0|A8K9P0_HUMAN || B4DPP6|B4DPP6_HUMAN || B4DPR2|B4DPR2_HUMAN || A6NBZ8|A6NBZ8_HUMAN
MARS1_TRP_2000mM_NE	TRP	NE	3385	ALBU_HUMAN Serum albumin precursor.	3693.72	-0.29294	3	R.RPCFSALEVDETYVPKEFNAETFTFHADICTL.S	0.0396	3.43	0.303	551.8	1	29/124	4.18171	3		0	ENSG00000163631	Hs.418167	P02768|ALBU_HUMAN	Q8IUK7|Q8IUK7_HUMAN || Q56G89|Q56G89_HUMAN || B2RBS8|B2RBS8_HUMAN || B7WNR0|B7WNR0_HUMAN || A8K9P0|A8K9P0_HUMAN || B4DPP6|B4DPP6_HUMAN || B4DPR2|B4DPR2_HUMAN || A6NBZ8|A6NBZ8_HUMAN
MARS2_TRP_2000mM_NE	TRP	NE	1038	ALBU_HUMAN Serum albumin precursor.	1905.95	-0.74505	3	K.SEVAHRFKDLGEENFK.A	0.000211	3.14	0.245	1209.6	1	27/60	4.09609	3	X	0	ENSG00000163631	Hs.418167	P02768|ALBU_HUMAN	Q8IUK7|Q8IUK7_HUMAN || Q56G89|Q56G89_HUMAN || B2RBS8|B2RBS8_HUMAN || B7WNR0|B7WNR0_HUMAN || B4DPP6|B4DPP6_HUMAN || B4DPR2|B4DPR2_HUMAN || A6NBZ8|A6NBZ8_HUMAN
MARS1_TRP_500mM_NE	TRP	NE	2569	ALBU_HUMAN Serum albumin precursor.	3498.71	-1.01657	3	K.VFDEFKPLVEEPQNLIKQNCELFEQLGEY.K	1.37e-14	5.953	0.486	1654.9	1	38/112	6.7815	3	X	0	ENSG00000163631	Hs.418167	P02768|ALBU_HUMAN	Q8IUK7|Q8IUK7_HUMAN || Q56G89|Q56G89_HUMAN || B2RBS8|B2RBS8_HUMAN || B7WNR0|B7WNR0_HUMAN || A8K9P0|A8K9P0_HUMAN || B4DPP6|B4DPP6_HUMAN || B4DPR2|B4DPR2_HUMAN || A6NBZ8|A6NBZ8_HUMAN
MARS1_TRP_2000mM_NE	TRP	NE	1388	ALBU_HUMAN Serum albumin precursor.	2414.05	0.67477	3	K.VHTECCHGDLLECADDRADLAK.Y	0.141	4.099	0.306	674.6	1	33/84	4.93571	3	X	0	ENSG00000163631	Hs.418167	P02768|ALBU_HUMAN	Q56G89|Q56G89_HUMAN || B2RBS8|B2RBS8_HUMAN || B7WNR0|B7WNR0_HUMAN || A8K9P0|A8K9P0_HUMAN || B4DPP6|B4DPP6_HUMAN || B4DPR2|B4DPR2_HUMAN || A6NBZ8|A6NBZ8_HUMAN
MARS1_TRP_0mM_NE	TRP	NE	1155	ALBU_HUMAN Serum albumin precursor.	1511.84	-0.85624	2	K.VPQVSTPTLVEVSR.N	5.08e-09	2.801	0.328	959.8	1	19/26	4.4887	3	X	0	ENSG00000163631	Hs.418167	P02768|ALBU_HUMAN	Q8IUK7|Q8IUK7_HUMAN || Q56G89|Q56G89_HUMAN || B2RBS8|B2RBS8_HUMAN || B7WNR0|B7WNR0_HUMAN || A8K9P0|A8K9P0_HUMAN || B4DPP6|B4DPP6_HUMAN || B4DPR2|B4DPR2_HUMAN || A6NBZ8|A6NBZ8_HUMAN
MARS2_TRP_2000mM_NE	TRP	NE	1049	ALBU_HUMAN Serum albumin precursor.	2357.16	-0.0228	2	R.DAHKSEVAHRFKDLGEENFK.A	6.71e-13	4.446	0.312	1069	1	23/38	5.52552	4	X	0	ENSG00000163631	Hs.418167	P02768|ALBU_HUMAN	Q8IUK7|Q8IUK7_HUMAN || Q56G89|Q56G89_HUMAN || B2RBS8|B2RBS8_HUMAN || B7WNR0|B7WNR0_HUMAN || B4DPR2|B4DPR2_HUMAN || A6NBZ8|A6NBZ8_HUMAN
MARS2_TRP_2000mM_NE	TRP	NE	1194	ALBU_HUMAN Serum albumin precursor.	1508.81	-1.70656	3	K.FGERAFKAWAVAR.L	7.67e-05	3.597	0.284	1373.6	2	25/48	4.68323	4	X	0	ENSG00000163631	Hs.418167	P02768|ALBU_HUMAN	Q56G89|Q56G89_HUMAN || B2RBS8|B2RBS8_HUMAN || B7WNR0|B7WNR0_HUMAN || A8K9P0|A8K9P0_HUMAN || B4DPP6|B4DPP6_HUMAN || B4DPR2|B4DPR2_HUMAN || A6NBZ8|A6NBZ8_HUMAN
MARS2_TRP_500mM_NE	TRP	NE	1000	ALBU_HUMAN Serum albumin precursor.	1736.93	-1.06673	3	R.LSQRFPKAEFAEVSK.L	2.76e-09	5.484	0.275	2185.6	1	30/56	6.03384	4	X	0	ENSG00000163631	Hs.418167	P02768|ALBU_HUMAN	Q56G89|Q56G89_HUMAN || B2RBS8|B2RBS8_HUMAN || B7WNR0|B7WNR0_HUMAN || A8K9P0|A8K9P0_HUMAN || B4DPR2|B4DPR2_HUMAN || A6NBZ8|A6NBZ8_HUMAN
MARS1_TRP_0mM_NE	TRP	NE	1210	ALBU_HUMAN Serum albumin precursor.	1013.6	0.09612	2	K.LVAASQAALGL.-	0.00115	2.453	0.202	1178.6	1	18/20	3.64931	4	X	0	ENSG00000163631	Hs.418167	P02768|ALBU_HUMAN	Q8IUK7|Q8IUK7_HUMAN || Q56G89|Q56G89_HUMAN || B2RBS8|B2RBS8_HUMAN || B7WNR0|B7WNR0_HUMAN || A8K9P0|A8K9P0_HUMAN || B4DPP6|B4DPP6_HUMAN || B4DPR2|B4DPR2_HUMAN
MARS1_TRP_500mM_NE	TRP	NE	1891	ALBU_HUMAN Serum albumin precursor.	2542.28	-1.47398	3	K.QNCELFEQLGEYKFQNALLVR.Y	6.91e-07	4.355	0.334	702.4	1	24/80	5.12887	4	X	0	ENSG00000163631	Hs.418167	P02768|ALBU_HUMAN	Q8IUK7|Q8IUK7_HUMAN || Q56G89|Q56G89_HUMAN || B2RBS8|B2RBS8_HUMAN || B7WNR0|B7WNR0_HUMAN || A8K9P0|A8K9P0_HUMAN || B4DPP6|B4DPP6_HUMAN || B4DPR2|B4DPR2_HUMAN || A6NBZ8|A6NBZ8_HUMAN
MARS1_TRP_0mM_NE	TRP	NE	478	ALBU_HUMAN Serum albumin precursor.	1002.56	-1.06929	2	K.TPVSDRVTK.C	0.0966	2.219	0.257	348.9	3	2016-12-01	3.44844	4	X	0	ENSG00000163631	Hs.418167	P02768|ALBU_HUMAN	Q8IUK7|Q8IUK7_HUMAN || Q56G89|Q56G89_HUMAN || B2RBS8|B2RBS8_HUMAN || B7WNR0|B7WNR0_HUMAN || A8K9P0|A8K9P0_HUMAN || B4DPP6|B4DPP6_HUMAN || B4DPR2|B4DPR2_HUMAN || A6NBZ8|A6NBZ8_HUMAN
MARS1_TRP_100mM_NE	TRP	NE	1511	ALBU_HUMAN Serum albumin precursor.	1470.73	0.07689	3	L.KAVMDDFAAFVEK.C	7.12e-06	3.642	0.282	2417.6	1	30/48	5.33667	5	X	0	ENSG00000163631	Hs.418167	P02768|ALBU_HUMAN	Q8IUK7|Q8IUK7_HUMAN || Q56G89|Q56G89_HUMAN || B2RBS8|B2RBS8_HUMAN || B7WNR0|B7WNR0_HUMAN || A8K9P0|A8K9P0_HUMAN || B4DPP6|B4DPP6_HUMAN || B4DPR2|B4DPR2_HUMAN || A6NBZ8|A6NBZ8_HUMAN
MARS1_GluC_2000mM_NE	GluC	NE	4199	ALBU_HUMAN Serum albumin precursor.	3148.69	0.442534	3	E.VAHRFKDLGEENFKALVLIAFAQYLQQ.C	4.48e-09	4.881	0.441297	1091.52	1	31/104	6.21337	5	X	0	ENSG00000163631	Hs.418167	P02768|ALBU_HUMAN	Q8IUK7|Q8IUK7_HUMAN || Q56G89|Q56G89_HUMAN || B2RBS8|B2RBS8_HUMAN || B4DPP6|B4DPP6_HUMAN || B4DPR2|B4DPR2_HUMAN || A6NBZ8|A6NBZ8_HUMAN
MARS1_GluC_500mM_NE	GluC	NE	1377	ALBU_HUMAN Serum albumin precursor.	1414.78	-0.846594	3	E.YKFQNALLVRY.T	5.53e-07	3.68335	0.206621	1615.91	1	25/40	4.8824	5		0	ENSG00000163631	Hs.418167	P02768|ALBU_HUMAN	Q8IUK7|Q8IUK7_HUMAN || Q56G89|Q56G89_HUMAN || B2RBS8|B2RBS8_HUMAN || B7WNR0|B7WNR0_HUMAN || A8K9P0|A8K9P0_HUMAN || B4DPP6|B4DPP6_HUMAN || B4DPR2|B4DPR2_HUMAN || A6NBZ8|A6NBZ8_HUMAN
MARS2_TRP_100mM_NE	TRP	NE	2002	ALBU_HUMAN Serum albumin precursor.	1840.91	-0.32678	2	K.EQLKAVMDDFAAFVEK.C	3.07e-09	4.246	0.435	1782.8	1	24/30	6.54179	6	X	0	ENSG00000163631	Hs.418167	P02768|ALBU_HUMAN	Q8IUK7|Q8IUK7_HUMAN || Q56G89|Q56G89_HUMAN || B2RBS8|B2RBS8_HUMAN || B7WNR0|B7WNR0_HUMAN || A8K9P0|A8K9P0_HUMAN || B4DPP6|B4DPP6_HUMAN || B4DPR2|B4DPR2_HUMAN || A6NBZ8|A6NBZ8_HUMAN
MARS1_TRP_2000mM_NE	TRP	NE	1475	ALBU_HUMAN Serum albumin precursor.	1875.02	-0.78099	3	K.SLHTLFGDKLCTVATLR.E	6.98e-08	4.75	0.381	2124	1	33/64	6.24474	6	X	0	ENSG00000163631	Hs.418167	P02768|ALBU_HUMAN	Q8IUK7|Q8IUK7_HUMAN || Q56G89|Q56G89_HUMAN || B2RBS8|B2RBS8_HUMAN || A8K9P0|A8K9P0_HUMAN || B4DPP6|B4DPP6_HUMAN || A6NBZ8|A6NBZ8_HUMAN
MARS1_TRP_50mM_NE	TRP	NE	2795	ALBU_HUMAN Serum albumin precursor.	1108.64	-0.03145	2	K.ALVLIAFAQY.L	0.0123	2.884	0.198	1027.6	1	16/18	4.35973	7	X	0	ENSG00000163631	Hs.418167	P02768|ALBU_HUMAN	Q8IUK7|Q8IUK7_HUMAN || Q56G89|Q56G89_HUMAN || B2RBS8|B2RBS8_HUMAN || A8K9P0|A8K9P0_HUMAN || B4DPP6|B4DPP6_HUMAN || B4DPR2|B4DPR2_HUMAN || A6NBZ8|A6NBZ8_HUMAN
MARS1_TRP_2000mM_NE	TRP	NE	1748	ALBU_HUMAN Serum albumin precursor.	1467.84	0.094	3	R.RHPDYSVVLLLR.L	4.88e-05	3.739	0.284	2126.3	1	29/44	5.57154	7	X	0	ENSG00000163631	Hs.418167	P02768|ALBU_HUMAN	Q56G89|Q56G89_HUMAN || B7WNR0|B7WNR0_HUMAN || A8K9P0|A8K9P0_HUMAN || B4DPP6|B4DPP6_HUMAN || B4DPR2|B4DPR2_HUMAN || A6NBZ8|A6NBZ8_HUMAN
MARS1_TRP_2000mM_NE	TRP	NE	1776	ALBU_HUMAN Serum albumin precursor.	2141.09	-0.55736	3	K.ATKEQLKAVMDDFAAFVEK.C	4.02e-13	5.535	0.524	3197.1	1	38/72	7.63185	8	X	0	ENSG00000163631	Hs.418167	P02768|ALBU_HUMAN	Q8IUK7|Q8IUK7_HUMAN || Q56G89|Q56G89_HUMAN || B2RBS8|B2RBS8_HUMAN || B7WNR0|B7WNR0_HUMAN || A8K9P0|A8K9P0_HUMAN || B4DPP6|B4DPP6_HUMAN || B4DPR2|B4DPR2_HUMAN || A6NBZ8|A6NBZ8_HUMAN
MARS2_GluC_0mM_NE	GluC	NE	2269	ALBU_HUMAN Serum albumin precursor.	1833.82	-1.63718	2	E.NDEMPADLPSLAADFVE.S	1.8e-09	3.28778	0.414415	1781.66	1	25/32	5.14429	8	X	0	ENSG00000163631	Hs.418167	P02768|ALBU_HUMAN	B2RBS8|B2RBS8_HUMAN || B7WNR0|B7WNR0_HUMAN || A8K9P0|A8K9P0_HUMAN || B4DPP6|B4DPP6_HUMAN || A6NBZ8|A6NBZ8_HUMAN
MARS2_GluC_10mM_NE	GluC	NE	1818	ALBU_HUMAN Serum albumin precursor.	1569.88	-1.25729	3	E.VSKLVTDLTKVHTE.C	1.53e-07	4.21248	0.242508	956.843	1	25/52	5.03462	8		0	ENSG00000163631	Hs.418167	P02768|ALBU_HUMAN	Q56G89|Q56G89_HUMAN || B2RBS8|B2RBS8_HUMAN || B7WNR0|B7WNR0_HUMAN || A8K9P0|A8K9P0_HUMAN || B4DPP6|B4DPP6_HUMAN || B4DPR2|B4DPR2_HUMAN || A6NBZ8|A6NBZ8_HUMAN
MARS1_GluC_2000mM_NE	GluC	NE	2162	ALBU_HUMAN Serum albumin precursor.	1667.97	-0.12024	2	D.YSVVLLLRLAKTYE.T	1.31e-08	3.15506	0.262833	718.896	1	17/26	4.60612	9	X	0	ENSG00000163631	Hs.418167	P02768|ALBU_HUMAN	Q56G89|Q56G89_HUMAN || B7WNR0|B7WNR0_HUMAN || A8K9P0|A8K9P0_HUMAN || B4DPP6|B4DPP6_HUMAN || B4DPR2|B4DPR2_HUMAN || A6NBZ8|A6NBZ8_HUMAN
MARS2_TRP_2000mM_NE	TRP	NE	1693	ALBU_HUMAN Serum albumin precursor.	1899	-1.28756	2	R.RHPYFYAPELLFFAK.R	6.14e-07	3.514	0.163	2109.4	1	23/28	3.75821	11	X	0	ENSG00000163631	Hs.418167	P02768|ALBU_HUMAN	Q56G89|Q56G89_HUMAN || B2RBS8|B2RBS8_HUMAN || B7WNR0|B7WNR0_HUMAN || A8K9P0|A8K9P0_HUMAN || B4DPP6|B4DPP6_HUMAN || B4DPR2|B4DPR2_HUMAN || A6NBZ8|A6NBZ8_HUMAN
MARS1_TRP_500mM_NE	TRP	NE	3785	ALBU_HUMAN Serum albumin precursor.	3626.81	1.32888	3	K.VFDEFKPLVEEPQNLIKQNCELFEQLGEYK.F	1e-30	7.192	0.477	1556.6	1	46/116	7.04381	11	X	0	ENSG00000163631	Hs.418167	P02768|ALBU_HUMAN	Q8IUK7|Q8IUK7_HUMAN || Q56G89|Q56G89_HUMAN || B2RBS8|B2RBS8_HUMAN || B7WNR0|B7WNR0_HUMAN || A8K9P0|A8K9P0_HUMAN || B4DPP6|B4DPP6_HUMAN || B4DPR2|B4DPR2_HUMAN || A6NBZ8|A6NBZ8_HUMAN
MARS1_TRP_100mM_NE	TRP	NE	913	ALBU_HUMAN Serum albumin precursor.	1252.66	-0.05772	3	R.FPKAEFAEVSK.L	2.92e-05	4.124	0.163	1567.5	2	27/40	5.05349	12	X	0	ENSG00000163631	Hs.418167	P02768|ALBU_HUMAN	Q56G89|Q56G89_HUMAN || B2RBS8|B2RBS8_HUMAN || B7WNR0|B7WNR0_HUMAN || A8K9P0|A8K9P0_HUMAN || B4DPR2|B4DPR2_HUMAN || A6NBZ8|A6NBZ8_HUMAN
MARS1_TRP_50mM_NE	TRP	NE	1103	ALBU_HUMAN Serum albumin precursor.	927.493	-1.10951	2	K.YLYEIAR.R	0.044	2.484	0.153	504.9	1	2008-12-11	3.76703	12	X	0	ENSG00000163631	Hs.418167	P02768|ALBU_HUMAN	Q56G89|Q56G89_HUMAN || B2RBS8|B2RBS8_HUMAN || B7WNR0|B7WNR0_HUMAN || A8K9P0|A8K9P0_HUMAN || B4DPP6|B4DPP6_HUMAN || B4DPR2|B4DPR2_HUMAN || A6NBZ8|A6NBZ8_HUMAN
MARS1_TRP_0mM_NE	TRP	NE	487	ALBU_HUMAN Serum albumin precursor.	1384.54	-0.46062	2	K.TCVADESAENCDK.S	1.03e-05	3.365	0.357	2114.9	1	21/24	5.51749	13	X	0	ENSG00000163631	Hs.418167	P02768|ALBU_HUMAN	Q8IUK7|Q8IUK7_HUMAN || Q56G89|Q56G89_HUMAN || B2RBS8|B2RBS8_HUMAN || A8K9P0|A8K9P0_HUMAN || B4DPP6|B4DPP6_HUMAN || A6NBZ8|A6NBZ8_HUMAN
MARS1_GluC_2000mM_NE	GluC	NE	3590	ALBU_HUMAN Serum albumin precursor.	1867.05	0.0297616	2	E.NFKALVLIAFAQYLQQ.C	4.37e-08	5.26413	0.382544	2294.9	1	24/30	6.8939	15	X	0	ENSG00000163631	Hs.418167	P02768|ALBU_HUMAN	Q8IUK7|Q8IUK7_HUMAN || Q56G89|Q56G89_HUMAN || B2RBS8|B2RBS8_HUMAN || A8K9P0|A8K9P0_HUMAN || B4DPP6|B4DPP6_HUMAN || B4DPR2|B4DPR2_HUMAN || A6NBZ8|A6NBZ8_HUMAN
MARS2_TRP_100mM_NE	TRP	NE	1909	ALBU_HUMAN Serum albumin precursor.	1650.89	-0.35261	2	K.AEFAEVSKLVTDLTK.V	9.75e-09	3.85	0.314	1998	1	23/28	5.43935	16	X	0	ENSG00000163631	Hs.418167	P02768|ALBU_HUMAN	Q56G89|Q56G89_HUMAN || B2RBS8|B2RBS8_HUMAN || B7WNR0|B7WNR0_HUMAN || A8K9P0|A8K9P0_HUMAN || B4DPR2|B4DPR2_HUMAN || A6NBZ8|A6NBZ8_HUMAN
MARS1_TRP_2000mM_NE	TRP	NE	1554	ALBU_HUMAN Serum albumin precursor.	2488.14	0.21713	2	K.EFNAETFTFHADICTLSEKER.Q	2.2e-11	4.577	0.493	1192.7	1	22/40	6.8197	16	X	0	ENSG00000163631	Hs.418167	P02768|ALBU_HUMAN	Q8IUK7|Q8IUK7_HUMAN || Q56G89|Q56G89_HUMAN || B2RBS8|B2RBS8_HUMAN || B7WNR0|B7WNR0_HUMAN || A8K9P0|A8K9P0_HUMAN || B4DPP6|B4DPP6_HUMAN || B4DPR2|B4DPR2_HUMAN || A6NBZ8|A6NBZ8_HUMAN
MARS2_GluC_500mM_NE	GluC	NE	3394	ALBU_HUMAN Serum albumin precursor.	3739.05	-1.2547	3	E.LFEQLGEYKFQNALLVRYTKKVPQVSTPTLVE.V	0.0197427	4.72902	0.361101	337.058	1	27/124	5.10153	16	X	0	ENSG00000163631	Hs.418167	P02768|ALBU_HUMAN	Q8IUK7|Q8IUK7_HUMAN || Q56G89|Q56G89_HUMAN || B2RBS8|B2RBS8_HUMAN || B7WNR0|B7WNR0_HUMAN || A8K9P0|A8K9P0_HUMAN || B4DPP6|B4DPP6_HUMAN || B4DPR2|B4DPR2_HUMAN || A6NBZ8|A6NBZ8_HUMAN
MARS1_TRP_2000mM_NE	TRP	NE	2105	ALBU_HUMAN Serum albumin precursor.	2560.27	1.38963	3	K.RMPCAEDYLSVVLNQLCVLHEK.T	1.19e-08	6.201	0.428	3556.4	1	40/84	6.74902	17	X	0	ENSG00000163631	Hs.418167	P02768|ALBU_HUMAN	Q8IUK7|Q8IUK7_HUMAN || B2RBS8|B2RBS8_HUMAN || B7WNR0|B7WNR0_HUMAN || A8K9P0|A8K9P0_HUMAN || B4DPR2|B4DPR2_HUMAN || A6NBZ8|A6NBZ8_HUMAN
MARS1_TRP_500mM_NE	TRP	NE	1744	ALBU_HUMAN Serum albumin precursor.	3362.52	-1.53141	3	K.SHCIAEVENDEMPADLPSLAADFVESKDVCK.N	3.42e-14	7.618	0.442	2636.7	1	44/120	6.81829	17	X	0	ENSG00000163631	Hs.418167	P02768|ALBU_HUMAN	B2RBS8|B2RBS8_HUMAN || B7WNR0|B7WNR0_HUMAN || A8K9P0|A8K9P0_HUMAN || B4DPP6|B4DPP6_HUMAN || A6NBZ8|A6NBZ8_HUMAN
MARS1_TRP_25mM_NE	TRP	NE	1551	ALBU_HUMAN Serum albumin precursor.	1128.7	0.40335	2	K.KQTALVELVK.H	0.000637	2.601	0.086	1057.4	1	16/18	3.04257	18	X	0	ENSG00000163631	Hs.418167	P02768|ALBU_HUMAN	Q8IUK7|Q8IUK7_HUMAN || Q56G89|Q56G89_HUMAN || B2RBS8|B2RBS8_HUMAN || B7WNR0|B7WNR0_HUMAN || A8K9P0|A8K9P0_HUMAN || B4DPP6|B4DPP6_HUMAN || B4DPR2|B4DPR2_HUMAN || A6NBZ8|A6NBZ8_HUMAN
MARS1_TRP_500mM_NE	TRP	NE	1477	ALBU_HUMAN Serum albumin precursor.	2593.24	-1.91932	3	R.LVRPEVDVMCTAFHDNEETFLK.K	1.15e-09	5.862	0.441	1880	1	36/84	6.53353	22	X	0	ENSG00000163631	Hs.418167	P02768|ALBU_HUMAN	Q8IUK7|Q8IUK7_HUMAN || Q56G89|Q56G89_HUMAN || B2RBS8|B2RBS8_HUMAN || A8K9P0|A8K9P0_HUMAN || B4DPP6|B4DPP6_HUMAN || A6NBZ8|A6NBZ8_HUMAN
MARS1_GluC_2000mM_NE	GluC	NE	1873	ALBU_HUMAN Serum albumin precursor.	2922.65	-1.02952	3	E.YKFQNALLVRYTKKVPQVSTPTLVE.V	1.62e-08	3.78275	0.379753	545.901	1	31/96	5.01327	26	X	0	ENSG00000163631	Hs.418167	P02768|ALBU_HUMAN	Q8IUK7|Q8IUK7_HUMAN || Q56G89|Q56G89_HUMAN || B2RBS8|B2RBS8_HUMAN || B7WNR0|B7WNR0_HUMAN || A8K9P0|A8K9P0_HUMAN || B4DPP6|B4DPP6_HUMAN || B4DPR2|B4DPR2_HUMAN || A6NBZ8|A6NBZ8_HUMAN
MARS2_GluC_2000mM_NE	GluC	NE	1895	ALBU_HUMAN Serum albumin precursor.	2563.41	-1.46129	3	E.YARRHPDYSVVLLLRLAKTYE.T	0.00190733	4.478	0.341746	776.567	1	29/80	5.26684	28	X	0	ENSG00000163631	Hs.418167	P02768|ALBU_HUMAN	Q56G89|Q56G89_HUMAN || B7WNR0|B7WNR0_HUMAN || A8K9P0|A8K9P0_HUMAN || B4DPP6|B4DPP6_HUMAN || B4DPR2|B4DPR2_HUMAN || A6NBZ8|A6NBZ8_HUMAN
MARS1_TRP_0mM_NE	TRP	NE	721	ALBU_HUMAN Serum albumin precursor.	1386.62	-0.09627	2	K.YICENQDSISSK.L	2.11e-07	3.679	0.315	1004.6	1	20/22	5.74558	29	X	0	ENSG00000163631	Hs.418167	P02768|ALBU_HUMAN	Q56G89|Q56G89_HUMAN || B2RBS8|B2RBS8_HUMAN || B7WNR0|B7WNR0_HUMAN || A8K9P0|A8K9P0_HUMAN || B4DPP6|B4DPP6_HUMAN || B4DPR2|B4DPR2_HUMAN || A6NBZ8|A6NBZ8_HUMAN
MARS1_TRP_2000mM_NE	TRP	NE	2176	ALBU_HUMAN Serum albumin precursor.	2433.26	-1.72645	3	K.ALVLIAFAQYLQQCPFEDHVK.L	5.11e-08	4.667	0.465	839.1	1	26/80	6.21343	30	X	0	ENSG00000163631	Hs.418167	P02768|ALBU_HUMAN	Q8IUK7|Q8IUK7_HUMAN || Q56G89|Q56G89_HUMAN || B2RBS8|B2RBS8_HUMAN || A8K9P0|A8K9P0_HUMAN || B4DPP6|B4DPP6_HUMAN || B4DPR2|B4DPR2_HUMAN || A6NBZ8|A6NBZ8_HUMAN
MARS1_GluC_0mM_NE	GluC	NE	2851	ALBU_HUMAN Serum albumin precursor.	3563.86	-0.925173	3	K.ALVLIAFAQYLQQCPFEDHVKLVNEVTEFAK.T	4.79e-06	6.8821	0.508997	1204.55	1	35/120	7.24743	32	X	0	ENSG00000163631	Hs.418167	P02768|ALBU_HUMAN	Q8IUK7|Q8IUK7_HUMAN || Q56G89|Q56G89_HUMAN || B2RBS8|B2RBS8_HUMAN || A8K9P0|A8K9P0_HUMAN || B4DPP6|B4DPP6_HUMAN || A6NBZ8|A6NBZ8_HUMAN
MARS2_GluC_500mM_NE	GluC	NE	3235	ALBU_HUMAN Serum albumin precursor.	1704.95	0.270384	2	E.LLFFAKRYKAAFTE.C	4.93e-09	3.15805	0.312407	1194.53	1	19/26	4.93095	32	X	0	ENSG00000163631	Hs.418167	P02768|ALBU_HUMAN	Q56G89|Q56G89_HUMAN || B2RBS8|B2RBS8_HUMAN || B7WNR0|B7WNR0_HUMAN || A8K9P0|A8K9P0_HUMAN || B4DPP6|B4DPP6_HUMAN || B4DPR2|B4DPR2_HUMAN || A6NBZ8|A6NBZ8_HUMAN
MARS1_TRP_0mM_NE	TRP	NE	1588	ALBU_HUMAN Serum albumin precursor.	1600.73	-0.78485	2	K.QNCELFEQLGEYK.F	6.29e-08	3.366	0.257	1092.3	1	20/24	4.6812	36	X	0	ENSG00000163631	Hs.418167	P02768|ALBU_HUMAN	Q8IUK7|Q8IUK7_HUMAN || Q56G89|Q56G89_HUMAN || B2RBS8|B2RBS8_HUMAN || B7WNR0|B7WNR0_HUMAN || A8K9P0|A8K9P0_HUMAN || B4DPP6|B4DPP6_HUMAN || B4DPR2|B4DPR2_HUMAN || A6NBZ8|A6NBZ8_HUMAN
MARS1_TRP_100mM_NE	TRP	NE	2950	ALBU_HUMAN Serum albumin precursor.	1345.72	-1.19637	2	Y.FYAPELLFFAK.R	2.48e-05	2.801	0.205	797.7	1	17/20	3.80617	44	X	0	ENSG00000163631	Hs.418167	P02768|ALBU_HUMAN	Q56G89|Q56G89_HUMAN || B2RBS8|B2RBS8_HUMAN || B7WNR0|B7WNR0_HUMAN || A8K9P0|A8K9P0_HUMAN || B4DPP6|B4DPP6_HUMAN || B4DPR2|B4DPR2_HUMAN || A6NBZ8|A6NBZ8_HUMAN
MARS1_TRP_10mM_NE	TRP	NE	3390	ALBU_HUMAN Serum albumin precursor.	1141.69	-0.87325	2	K.KLVAASQAALGL.-	0.000286	2.673	0.262	940.3	1	17/22	4.04045	51	X	0	ENSG00000163631	Hs.418167	P02768|ALBU_HUMAN	Q8IUK7|Q8IUK7_HUMAN || Q56G89|Q56G89_HUMAN || B2RBS8|B2RBS8_HUMAN || B7WNR0|B7WNR0_HUMAN || A8K9P0|A8K9P0_HUMAN || B4DPP6|B4DPP6_HUMAN || B4DPR2|B4DPR2_HUMAN
MARS2_GluC_2000mM_NE	GluC	NE	1654	ALBU_HUMAN Serum albumin precursor.	1741.81	-0.0642609	3	E.TFTFHADICTLSEKE.R	0.000283073	4.50903	0.170731	1462.3	1	32/56	4.95579	51	X	0	ENSG00000163631	Hs.418167	P02768|ALBU_HUMAN	Q8IUK7|Q8IUK7_HUMAN || Q56G89|Q56G89_HUMAN || B2RBS8|B2RBS8_HUMAN || B7WNR0|B7WNR0_HUMAN || A8K9P0|A8K9P0_HUMAN || B4DPP6|B4DPP6_HUMAN || B4DPR2|B4DPR2_HUMAN || A6NBZ8|A6NBZ8_HUMAN
MARS2_TRP_100mM_NE	TRP	NE	1124	ALBU_HUMAN Serum albumin precursor.	1639.94	-0.8176	3	K.KVPQVSTPTLVEVSR.N	0.00014	4.3	0.339	2167.5	1	34/56	5.82774	59	X	0	ENSG00000163631	Hs.418167	P02768|ALBU_HUMAN	Q8IUK7|Q8IUK7_HUMAN || Q56G89|Q56G89_HUMAN || B2RBS8|B2RBS8_HUMAN || B7WNR0|B7WNR0_HUMAN || A8K9P0|A8K9P0_HUMAN || B4DPP6|B4DPP6_HUMAN || B4DPR2|B4DPR2_HUMAN || A6NBZ8|A6NBZ8_HUMAN
MARS1_TRP_500mM_NE	TRP	NE	3649	ALBU_HUMAN Serum albumin precursor.	1477.84	-1.5937	3	K.ALVLIAFAQYLQQ.C	0.591	3.552	0.323	1504.7	1	30/48	5.10308	63	X	0	ENSG00000163631	Hs.418167	P02768|ALBU_HUMAN	Q8IUK7|Q8IUK7_HUMAN || Q56G89|Q56G89_HUMAN || B2RBS8|B2RBS8_HUMAN || A8K9P0|A8K9P0_HUMAN || B4DPP6|B4DPP6_HUMAN || B4DPR2|B4DPR2_HUMAN || A6NBZ8|A6NBZ8_HUMAN
MARS1_TRP_100mM_NE	TRP	NE	1729	ALBU_HUMAN Serum albumin precursor.	2045.1	-1.35248	3	K.VFDEFKPLVEEPQNLIK.Q	3.97e-05	4.611	0.253	1648.7	1	34/64	5.03804	87	X	0	ENSG00000163631	Hs.418167	P02768|ALBU_HUMAN	Q8IUK7|Q8IUK7_HUMAN || Q56G89|Q56G89_HUMAN || B2RBS8|B2RBS8_HUMAN || B7WNR0|B7WNR0_HUMAN || A8K9P0|A8K9P0_HUMAN || B4DPP6|B4DPP6_HUMAN || B4DPR2|B4DPR2_HUMAN || A6NBZ8|A6NBZ8_HUMAN
MARS1_GluC_50mM_NE	GluC	NE	2747	ALBU_HUMAN Serum albumin precursor.	1623.79	-1.0738	2	K.DVFLGMFLYEYAR.R	4.28e-06	3.45462	0.442947	1654.53	1	18/24	6.05563	92	X	0	ENSG00000163631	Hs.418167	P02768|ALBU_HUMAN	Q56G89|Q56G89_HUMAN || B7WNR0|B7WNR0_HUMAN || A8K9P0|A8K9P0_HUMAN || B4DPP6|B4DPP6_HUMAN || B4DPR2|B4DPR2_HUMAN || A6NBZ8|A6NBZ8_HUMAN
MARS1_TRP_10mM_NE	TRP	NE	2911	ALBU_HUMAN Serum albumin precursor.	2917.32	-1.36421	3	K.SHCIAEVENDEMPADLPSLAADFVESK.D	2.76e-11	5.435	0.416	1757.5	1	39/104	6.02368	94	X	0	ENSG00000163631	Hs.418167	P02768|ALBU_HUMAN	B2RBS8|B2RBS8_HUMAN || B7WNR0|B7WNR0_HUMAN || A8K9P0|A8K9P0_HUMAN || B4DPP6|B4DPP6_HUMAN || A6NBZ8|A6NBZ8_HUMAN
MARS2_GluC_2000mM_E	GluC	E	1130	ALBU_HUMAN Serum albumin precursor.	2707.43	-0.241503	2	E.LRDEGKASSAKQRLKCASLQKFGE.R	0.000562027	3.49708	0.477966	177.868	1	15/46	5.8135	6	X	1	ENSG00000163631	Hs.418167	P02768|ALBU_HUMAN	B2RBS8|B2RBS8_HUMAN || B7WNR0|B7WNR0_HUMAN || B4DPP6|B4DPP6_HUMAN || B4DPR2|B4DPR2_HUMAN || A6NBZ8|A6NBZ8_HUMAN
MARS2_TRP_500mM_E	TRP	E	1772	ALBU_HUMAN Serum albumin precursor.	4152.88	-0.61728	3	K.SHCIAEVENDEMPADLPSLAADFVESKDVCKNYAEAK.D	2.15e-14	6.042	0.714	1487.9	1	42/144	8.32277	1	X	2	ENSG00000163631	Hs.418167	P02768|ALBU_HUMAN	B2RBS8|B2RBS8_HUMAN || B7WNR0|B7WNR0_HUMAN || A8K9P0|A8K9P0_HUMAN || B4DPP6|B4DPP6_HUMAN || A6NBZ8|A6NBZ8_HUMAN
MARS2_GluC_25mM_E	GluC	E	282	ALBU_HUMAN Serum albumin precursor.	1213.55	0.0104505	2	E.SKDVCKNYAE.A	7.24e-05	1.90019	0.399116	962.182	1	14/18	4.33221	1		2	ENSG00000163631	Hs.418167	P02768|ALBU_HUMAN	Q56G89|Q56G89_HUMAN || B2RBS8|B2RBS8_HUMAN || B7WNR0|B7WNR0_HUMAN || A8K9P0|A8K9P0_HUMAN || B4DPP6|B4DPP6_HUMAN || B4DPR2|B4DPR2_HUMAN || A6NBZ8|A6NBZ8_HUMAN
MARS2_GluC_25mM_E	GluC	E	355	ALBU_HUMAN Serum albumin precursor.	1527.71	-0.0486316	2	E.SKDVCKNYAEAKD.V	2.7e-06	2.61074	0.291697	1351.4	1	19/24	4.32669	1		2	ENSG00000163631	Hs.418167	P02768|ALBU_HUMAN	Q56G89|Q56G89_HUMAN || B2RBS8|B2RBS8_HUMAN || B7WNR0|B7WNR0_HUMAN || A8K9P0|A8K9P0_HUMAN || B4DPP6|B4DPP6_HUMAN || B4DPR2|B4DPR2_HUMAN || A6NBZ8|A6NBZ8_HUMAN
MARS2_TRP_500mM_E	TRP	E	755	ALBU_HUMAN Serum albumin precursor.	1436.77	-0.54911	3	R.LKCASLQKFGER.A	1.12e-07	2.891	0.483	595.9	1	24/44	6.03812	2	X	2	ENSG00000163631	Hs.418167	P02768|ALBU_HUMAN	Q56G89|Q56G89_HUMAN || B2RBS8|B2RBS8_HUMAN || B7WNR0|B7WNR0_HUMAN || A8K9P0|A8K9P0_HUMAN || B4DPP6|B4DPP6_HUMAN || B4DPR2|B4DPR2_HUMAN || A6NBZ8|A6NBZ8_HUMAN
MARS2_TRP_500mM_E	TRP	E	1445	ALBU_HUMAN Serum albumin precursor.	2751.33	-1.45041	3	K.AAFTECCQAADKAACLLPKLDELR.D	1.43e-14	5.274	0.598	1492.7	1	38/92	7.42504	3	X	2	ENSG00000163631	Hs.418167	P02768|ALBU_HUMAN	Q56G89|Q56G89_HUMAN || B2RBS8|B2RBS8_HUMAN || B7WNR0|B7WNR0_HUMAN || B4DPP6|B4DPP6_HUMAN || B4DPR2|B4DPR2_HUMAN || A6NBZ8|A6NBZ8_HUMAN
MARS2_GluC_2000mM_E	GluC	E	1314	ALBU_HUMAN Serum albumin precursor.	2194.18	-1.09958	3	E.GKASSAKQRLKCASLQKFGE.R	4.85e-13	4.01407	0.614213	1407.38	1	32/76	7.1523	12	X	2	ENSG00000163631	Hs.418167	P02768|ALBU_HUMAN	B2RBS8|B2RBS8_HUMAN || B7WNR0|B7WNR0_HUMAN || A8K9P0|A8K9P0_HUMAN || B4DPP6|B4DPP6_HUMAN || B4DPR2|B4DPR2_HUMAN || A6NBZ8|A6NBZ8_HUMAN
MARS2_TRP_500mM_E	TRP	E	672	ALBU_HUMAN Serum albumin precursor.	1195.59	0.00874	2	K.CASLQKFGER.A	0.00199	2.561	0.225	808.7	1	17/18	4.13302	1	X	3	ENSG00000163631	Hs.418167	P02768|ALBU_HUMAN	Q56G89|Q56G89_HUMAN || B2RBS8|B2RBS8_HUMAN || B7WNR0|B7WNR0_HUMAN || A8K9P0|A8K9P0_HUMAN || B4DPP6|B4DPP6_HUMAN || B4DPR2|B4DPR2_HUMAN || A6NBZ8|A6NBZ8_HUMAN
MARS2_GluC_10mM_E	GluC	E	694	ALBU_HUMAN Serum albumin precursor.	1048.48	-0.222704	2	E.CCEKPLLE.K	0.019197	2.354	0.240772	609.59	1	41974	4.21323	1	X	3	ENSG00000163631	Hs.418167	P02768|ALBU_HUMAN	Q56G89|Q56G89_HUMAN || B2RBS8|B2RBS8_HUMAN || B7WNR0|B7WNR0_HUMAN || A8K9P0|A8K9P0_HUMAN || B4DPP6|B4DPP6_HUMAN || B4DPR2|B4DPR2_HUMAN || A6NBZ8|A6NBZ8_HUMAN
MARS2_TRP_50mM_E	TRP	E	588	ALBU_HUMAN Serum albumin precursor.	1305.62	-0.06316	2	K.ECCEKPLLEK.S	0.0148	2.036	0.455	279.6	1	15/18	4.98179	1	X	3	ENSG00000163631	Hs.418167	P02768|ALBU_HUMAN	Q56G89|Q56G89_HUMAN || B2RBS8|B2RBS8_HUMAN || B7WNR0|B7WNR0_HUMAN || A8K9P0|A8K9P0_HUMAN || B4DPP6|B4DPP6_HUMAN || B4DPR2|B4DPR2_HUMAN || A6NBZ8|A6NBZ8_HUMAN
MARS2_GluC_0mM_E	GluC	E	2738	ALBU_HUMAN Serum albumin precursor.	2529.28	-1.19341	2	E.ENFKALVLIAFAQYLQQCPFE.D	0.00495394	2.96786	0.556509	326.729	1	19/40	5.80156	1		3	ENSG00000163631	Hs.418167	P02768|ALBU_HUMAN	Q8IUK7|Q8IUK7_HUMAN || Q56G89|Q56G89_HUMAN || B2RBS8|B2RBS8_HUMAN || A8K9P0|A8K9P0_HUMAN || B4DPP6|B4DPP6_HUMAN || B4DPR2|B4DPR2_HUMAN || A6NBZ8|A6NBZ8_HUMAN
MARS2_GluC_10mM_E	GluC	E	1010	ALBU_HUMAN Serum albumin precursor.	1072.51	0.346924	1	E.KSHCIAEVE.N	0.000453496	1.84833	0.534587	259.894	1	42614	5.24026	1		3	ENSG00000163631	Hs.418167	P02768|ALBU_HUMAN	Q56G89|Q56G89_HUMAN || B2RBS8|B2RBS8_HUMAN || B7WNR0|B7WNR0_HUMAN || A8K9P0|A8K9P0_HUMAN || B4DPP6|B4DPP6_HUMAN || B4DPR2|B4DPR2_HUMAN || A6NBZ8|A6NBZ8_HUMAN
MARS2_TRP_2000mM_E	TRP	E	687	ALBU_HUMAN Serum albumin precursor.	1818.83	-0.82952	2	K.RYKAAFTECCQAADK.A	1.05e-09	4.475	0.519	1156.1	1	25/28	7.27991	1		3	ENSG00000163631	Hs.418167	P02768|ALBU_HUMAN	Q56G89|Q56G89_HUMAN || B2RBS8|B2RBS8_HUMAN || B7WNR0|B7WNR0_HUMAN || A8K9P0|A8K9P0_HUMAN || B4DPP6|B4DPP6_HUMAN || B4DPR2|B4DPR2_HUMAN || A6NBZ8|A6NBZ8_HUMAN
MARS2_TRP_500mM_E	TRP	E	1085	ALBU_HUMAN Serum albumin precursor.	2971.42	-0.86765	3	K.YICENQDSISSKLKECCEKPLLEK.S	4.43e-09	6.009	0.506	1566.5	1	35/92	7.26391	1	X	3	ENSG00000163631	Hs.418167	P02768|ALBU_HUMAN	Q56G89|Q56G89_HUMAN || B2RBS8|B2RBS8_HUMAN || B7WNR0|B7WNR0_HUMAN || A8K9P0|A8K9P0_HUMAN || B4DPP6|B4DPP6_HUMAN || B4DPR2|B4DPR2_HUMAN || A6NBZ8|A6NBZ8_HUMAN
MARS2_TRP_500mM_E	TRP	E	1199	ALBU_HUMAN Serum albumin precursor.	2416.15	-0.04215	3	R.YKAAFTECCQAADKAACLLPK.L	2.79e-13	3.688	0.437	667.7	1	31/80	5.86195	1	X	3	ENSG00000163631	Hs.418167	P02768|ALBU_HUMAN	Q56G89|Q56G89_HUMAN || B2RBS8|B2RBS8_HUMAN || B7WNR0|B7WNR0_HUMAN || A8K9P0|A8K9P0_HUMAN || B4DPP6|B4DPP6_HUMAN || B4DPR2|B4DPR2_HUMAN || A6NBZ8|A6NBZ8_HUMAN
MARS1_GluC_10mM_E	GluC	E	2318	ALBU_HUMAN Serum albumin precursor.	1686.89	-0.552782	2	D.YLSVVLNQLCVLHE.K	7.5e-07	3.30105	0.428707	1943.02	1	20/26	5.84781	1		3	ENSG00000163631	Hs.418167	P02768|ALBU_HUMAN	Q8IUK7|Q8IUK7_HUMAN || B2RBS8|B2RBS8_HUMAN || B7WNR0|B7WNR0_HUMAN || A8K9P0|A8K9P0_HUMAN || B4DPR2|B4DPR2_HUMAN || A6NBZ8|A6NBZ8_HUMAN
MARS2_TRP_100mM_E	TRP	E	583	ALBU_HUMAN Serum albumin precursor.	1466.71	0.22102	2	R.VTKCCTESLVNR.R	1.58e-06	2.882	0.498	1109.3	1	18/22	6.237	2	X	3	ENSG00000163631	Hs.418167	P02768|ALBU_HUMAN	Q8IUK7|Q8IUK7_HUMAN || B2RBS8|B2RBS8_HUMAN || B7WNR0|B7WNR0_HUMAN || A8K9P0|A8K9P0_HUMAN || B4DPP6|B4DPP6_HUMAN || B4DPR2|B4DPR2_HUMAN || A6NBZ8|A6NBZ8_HUMAN
MARS2_TRP_500mM_E	TRP	E	719	ALBU_HUMAN Serum albumin precursor.	1662.73	-1.81755	2	R.YKAAFTECCQAADK.A	1.87e-09	3.542	0.604	2496.9	1	24/26	6.98979	2	X	3	ENSG00000163631	Hs.418167	P02768|ALBU_HUMAN	Q56G89|Q56G89_HUMAN || B2RBS8|B2RBS8_HUMAN || B7WNR0|B7WNR0_HUMAN || A8K9P0|A8K9P0_HUMAN || B4DPP6|B4DPP6_HUMAN || B4DPR2|B4DPR2_HUMAN || A6NBZ8|A6NBZ8_HUMAN
MARS2_TRP_100mM_E	TRP	E	518	ALBU_HUMAN Serum albumin precursor.	1499.63	0.35122	3	K.ADDKETCFAEEGK.K	0.00224	2.722	0.441	1191.5	1	24/48	5.47743	3	X	3	ENSG00000163631	Hs.418167	P02768|ALBU_HUMAN	Q8IUK7|Q8IUK7_HUMAN || Q56G89|Q56G89_HUMAN || B2RBS8|B2RBS8_HUMAN || B7WNR0|B7WNR0_HUMAN || A8K9P0|A8K9P0_HUMAN || B4DPP6|B4DPP6_HUMAN || B4DPR2|B4DPR2_HUMAN
MARS2_GluC_10mM_E	GluC	E	1519	ALBU_HUMAN Serum albumin precursor.	1811.84	-0.218065	2	D.LTKVHTECCHGDLLE.C	2.92e-06	2.85044	0.467836	530.487	1	17/28	5.68568	3		3	ENSG00000163631	Hs.418167	P02768|ALBU_HUMAN	Q56G89|Q56G89_HUMAN || B2RBS8|B2RBS8_HUMAN || B7WNR0|B7WNR0_HUMAN || A8K9P0|A8K9P0_HUMAN || B4DPP6|B4DPP6_HUMAN || B4DPR2|B4DPR2_HUMAN || A6NBZ8|A6NBZ8_HUMAN
MARS2_GluC_10mM_E	GluC	E	1108	ALBU_HUMAN Serum albumin precursor.	1248.64	-0.218798	2	E.NQDSISSKLKE.C	0.0103031	2.86232	0.340037	1245.91	1	17/20	5.17458	3	X	3	ENSG00000163631	Hs.418167	P02768|ALBU_HUMAN	Q56G89|Q56G89_HUMAN || B2RBS8|B2RBS8_HUMAN || B7WNR0|B7WNR0_HUMAN || A8K9P0|A8K9P0_HUMAN || B4DPP6|B4DPP6_HUMAN || B4DPR2|B4DPR2_HUMAN || A6NBZ8|A6NBZ8_HUMAN
MARS2_TRP_500mM_E	TRP	E	893	ALBU_HUMAN Serum albumin precursor.	1684.82	0.08027	2	K.YICENQDSISSKLK.E	2.09e-06	3.802	0.465	1533	1	23/26	6.70784	3	X	3	ENSG00000163631	Hs.418167	P02768|ALBU_HUMAN	Q56G89|Q56G89_HUMAN || B2RBS8|B2RBS8_HUMAN || B7WNR0|B7WNR0_HUMAN || A8K9P0|A8K9P0_HUMAN || B4DPP6|B4DPP6_HUMAN || B4DPR2|B4DPR2_HUMAN || A6NBZ8|A6NBZ8_HUMAN
MARS2_TRP_500mM_E	TRP	E	590	ALBU_HUMAN Serum albumin precursor.	1947.79	-0.73209	3	K.CCKADDKETCFAEEGK.K	3.66e-09	4.662	0.549	2007.1	1	30/60	7.54697	4	X	3	ENSG00000163631	Hs.418167	P02768|ALBU_HUMAN	Q8IUK7|Q8IUK7_HUMAN || Q56G89|Q56G89_HUMAN || B2RBS8|B2RBS8_HUMAN || B7WNR0|B7WNR0_HUMAN || A8K9P0|A8K9P0_HUMAN || B4DPP6|B4DPP6_HUMAN || B4DPR2|B4DPR2_HUMAN
MARS2_TRP_500mM_E	TRP	E	664	ALBU_HUMAN Serum albumin precursor.	1546.8	0.12788	2	K.LKECCEKPLLEK.S	0.000206	3.12	0.314	1341.7	1	17/22	5.17158	4	X	3	ENSG00000163631	Hs.418167	P02768|ALBU_HUMAN	Q56G89|Q56G89_HUMAN || B2RBS8|B2RBS8_HUMAN || B7WNR0|B7WNR0_HUMAN || A8K9P0|A8K9P0_HUMAN || B4DPP6|B4DPP6_HUMAN || B4DPR2|B4DPR2_HUMAN || A6NBZ8|A6NBZ8_HUMAN
MARS2_TRP_0mM_E	TRP	E	960	ALBU_HUMAN Serum albumin precursor.	1371.57	0.0898	2	K.AAFTECCQAADK.A	0.000209	2.698	0.367	953.9	1	16/22	5.08395	5	X	3	ENSG00000163631	Hs.418167	P02768|ALBU_HUMAN	Q56G89|Q56G89_HUMAN || B2RBS8|B2RBS8_HUMAN || B7WNR0|B7WNR0_HUMAN || A8K9P0|A8K9P0_HUMAN || B4DPP6|B4DPP6_HUMAN || B4DPR2|B4DPR2_HUMAN || A6NBZ8|A6NBZ8_HUMAN
MARS2_TRP_25mM_E	TRP	E	1400	ALBU_HUMAN Serum albumin precursor.	2124.99	-0.18906	3	K.AAFTECCQAADKAACLLPK.L	0.000131	3.594	0.448	790.8	1	29/72	5.94802	5	X	3	ENSG00000163631	Hs.418167	P02768|ALBU_HUMAN	Q56G89|Q56G89_HUMAN || B2RBS8|B2RBS8_HUMAN || B7WNR0|B7WNR0_HUMAN || A8K9P0|A8K9P0_HUMAN || B4DPP6|B4DPP6_HUMAN || B4DPR2|B4DPR2_HUMAN || A6NBZ8|A6NBZ8_HUMAN
MARS2_TRP_10mM_E	TRP	E	619	ALBU_HUMAN Serum albumin precursor.	1138.5	0.05122	2	K.CCTESLVNR.R	2.82e-05	2.767	0.464	866.7	1	15/16	6.34915	5	X	3	ENSG00000163631	Hs.418167	P02768|ALBU_HUMAN	Q8IUK7|Q8IUK7_HUMAN || B2RBS8|B2RBS8_HUMAN || B7WNR0|B7WNR0_HUMAN || A8K9P0|A8K9P0_HUMAN || B4DPP6|B4DPP6_HUMAN || B4DPR2|B4DPR2_HUMAN || A6NBZ8|A6NBZ8_HUMAN
MARS2_TRP_0mM_E	TRP	E	2165	ALBU_HUMAN Serum albumin precursor.	2518.21	-1.3624	3	R.MPCAEDYLSVVLNQLCVLHEK.T	6.21e-15	5.325	0.484	1623.8	1	33/80	6.82716	9	X	3	ENSG00000163631	Hs.418167	P02768|ALBU_HUMAN	Q8IUK7|Q8IUK7_HUMAN || B2RBS8|B2RBS8_HUMAN || B7WNR0|B7WNR0_HUMAN || A8K9P0|A8K9P0_HUMAN || B4DPR2|B4DPR2_HUMAN || A6NBZ8|A6NBZ8_HUMAN
MARS1_GluC_2000mM_E	GluC	E	1915	ALBU_HUMAN Serum albumin precursor.	2232.25	-1.36557	3	E.RAFKAWAVARLSQRFPKAE.F	0.030011	3.18681	0.515301	485.212	1	22/72	5.75005	9	X	3	ENSG00000163631	Hs.418167	P02768|ALBU_HUMAN	Q56G89|Q56G89_HUMAN || B2RBS8|B2RBS8_HUMAN || B7WNR0|B7WNR0_HUMAN || A8K9P0|A8K9P0_HUMAN || B4DPP6|B4DPP6_HUMAN || B4DPR2|B4DPR2_HUMAN || A6NBZ8|A6NBZ8_HUMAN
MARS2_GluC_500mM_E	GluC	E	2994	ALBU_HUMAN Serum albumin precursor.	1300.66	-1.38591	2	-.VAHRFKDLGEE.-	0.0127336	2.61975	0.320083	501.295	2	14/20	4.22794	10	X	3	ENSG00000163631	Hs.418167	P02768|ALBU_HUMAN	Q8IUK7|Q8IUK7_HUMAN || Q56G89|Q56G89_HUMAN || B2RBS8|B2RBS8_HUMAN || B7WNR0|B7WNR0_HUMAN || B4DPP6|B4DPP6_HUMAN || B4DPR2|B4DPR2_HUMAN || A6NBZ8|A6NBZ8_HUMAN
MARS2_TRP_100mM_E	TRP	E	1664	ALBU_HUMAN Serum albumin precursor.	1790.79	-0.38005	2	K.AVMDDFAAFVEKCCK.A	9.22e-09	3.781	0.506	1701.8	1	20/28	6.79583	1	X	4	ENSG00000163631	Hs.418167	P02768|ALBU_HUMAN	Q8IUK7|Q8IUK7_HUMAN || Q56G89|Q56G89_HUMAN || B2RBS8|B2RBS8_HUMAN || B7WNR0|B7WNR0_HUMAN || A8K9P0|A8K9P0_HUMAN || B4DPP6|B4DPP6_HUMAN || B4DPR2|B4DPR2_HUMAN || A6NBZ8|A6NBZ8_HUMAN
MARS2_TRP_2000mM_E	TRP	E	581	ALBU_HUMAN Serum albumin precursor.	1424.74	1.59152	3	R.DAHKSEVAHRFK.D	2.6e-06	2.447	0.345	824	1	23/44	4.14055	1		4	ENSG00000163631	Hs.418167	P02768|ALBU_HUMAN	Q8IUK7|Q8IUK7_HUMAN || Q56G89|Q56G89_HUMAN || B2RBS8|B2RBS8_HUMAN || B7WNR0|B7WNR0_HUMAN || A8K9P0|A8K9P0_HUMAN || B4DPR2|B4DPR2_HUMAN || A6NBZ8|A6NBZ8_HUMAN
MARS2_GluC_25mM_E	GluC	E	1297	ALBU_HUMAN Serum albumin precursor.	1333.7	-1.34673	2	E.ETFLKKYLYE.I	1.94e-06	2.31737	0.412985	203.635	1	13/18	4.75803	1		4	ENSG00000163631	Hs.418167	P02768|ALBU_HUMAN	Q8IUK7|Q8IUK7_HUMAN || Q56G89|Q56G89_HUMAN || B2RBS8|B2RBS8_HUMAN || A8K9P0|A8K9P0_HUMAN || B4DPP6|B4DPP6_HUMAN || B4DPR2|B4DPR2_HUMAN || A6NBZ8|A6NBZ8_HUMAN
MARS2_TRP_100mM_E	TRP	E	864	ALBU_HUMAN Serum albumin precursor.	2073.83	-0.51445	2	R.ETYGEMADCCAKQEPER.N	5.93e-07	2.828	0.451	639.4	1	17/32	5.30521	1	X	4	ENSG00000163631	Hs.418167	P02768|ALBU_HUMAN	Q8IUK7|Q8IUK7_HUMAN || Q56G89|Q56G89_HUMAN || B2RBS8|B2RBS8_HUMAN || A8K9P0|A8K9P0_HUMAN || B4DPP6|B4DPP6_HUMAN || A6NBZ8|A6NBZ8_HUMAN
MARS2_GluC_500mM_E	GluC	E	1318	ALBU_HUMAN Serum albumin precursor.	2189.17	-0.647264	2	D.KSLHTLFGDKLCTVATLRE.T	8.88e-15	4.11748	0.609629	1866	1	26/36	7.39453	1	X	4	ENSG00000163631	Hs.418167	P02768|ALBU_HUMAN	Q8IUK7|Q8IUK7_HUMAN || Q56G89|Q56G89_HUMAN || B2RBS8|B2RBS8_HUMAN || A8K9P0|A8K9P0_HUMAN || B4DPP6|B4DPP6_HUMAN || A6NBZ8|A6NBZ8_HUMAN
MARS2_TRP_25mM_E	TRP	E	816	ALBU_HUMAN Serum albumin precursor.	933.519	0.16145	2	K.LCTVATLR.E	0.246	1.734	0.306	462.8	1	2014-11-01	3.47946	1	X	4	ENSG00000163631	Hs.418167	P02768|ALBU_HUMAN	Q8IUK7|Q8IUK7_HUMAN || Q56G89|Q56G89_HUMAN || B2RBS8|B2RBS8_HUMAN || A8K9P0|A8K9P0_HUMAN || B4DPP6|B4DPP6_HUMAN || A6NBZ8|A6NBZ8_HUMAN
MARS2_GluC_2000mM_E	GluC	E	838	ALBU_HUMAN Serum albumin precursor.	1278.79	-0.441807	3	E.LVKHKPKATKE.Q	0.0916698	2.54182	0.205553	827.702	1	23/40	3.6965	1	X	4	ENSG00000163631	Hs.418167	P02768|ALBU_HUMAN	Q8IUK7|Q8IUK7_HUMAN || Q56G89|Q56G89_HUMAN || B2RBS8|B2RBS8_HUMAN || B7WNR0|B7WNR0_HUMAN || A8K9P0|A8K9P0_HUMAN || B4DPP6|B4DPP6_HUMAN || B4DPR2|B4DPR2_HUMAN || A6NBZ8|A6NBZ8_HUMAN
MARS2_GluC_25mM_E	GluC	E	1424	ALBU_HUMAN Serum albumin precursor.	1304.74	1.5926	2	-.NPNLPRLVRPE.-	0.719161	2.21366	0.38736	234.559	3	44166	3.99266	1		4	ENSG00000163631	Hs.418167	P02768|ALBU_HUMAN	Q8IUK7|Q8IUK7_HUMAN || Q56G89|Q56G89_HUMAN || B2RBS8|B2RBS8_HUMAN || A8K9P0|A8K9P0_HUMAN || B4DPP6|B4DPP6_HUMAN || A6NBZ8|A6NBZ8_HUMAN
MARS2_TRP_500mM_E	TRP	E	888	ALBU_HUMAN Serum albumin precursor.	2636.23	-0.00882	3	K.QEPERNECFLQHKDDNPNLPR.L	0.0137	3.963	0.542	817.9	1	29/80	6.84737	1	X	4	ENSG00000163631	Hs.418167	P02768|ALBU_HUMAN	Q8IUK7|Q8IUK7_HUMAN || Q56G89|Q56G89_HUMAN || B2RBS8|B2RBS8_HUMAN || A8K9P0|A8K9P0_HUMAN || B4DPP6|B4DPP6_HUMAN || A6NBZ8|A6NBZ8_HUMAN
MARS2_GluC_500mM_E	GluC	E	1676	ALBU_HUMAN Serum albumin precursor.	3349.85	1.34646	3	E.QLGEYKFQNALLVRYTKKVPQVSTPTLVE.V	0.000232066	2.46476	0.539588	356.092	1	28/112	4.87936	1		4	ENSG00000163631	Hs.418167	P02768|ALBU_HUMAN	Q8IUK7|Q8IUK7_HUMAN || Q56G89|Q56G89_HUMAN || B2RBS8|B2RBS8_HUMAN || B7WNR0|B7WNR0_HUMAN || A8K9P0|A8K9P0_HUMAN || B4DPP6|B4DPP6_HUMAN || B4DPR2|B4DPR2_HUMAN || A6NBZ8|A6NBZ8_HUMAN
MARS2_GluC_10mM_E	GluC	E	1104	ALBU_HUMAN Serum albumin precursor.	838.373	0.06427	1	E.TFTFHAD.I	0.00317997	1.65664	0.486438	375.128	1	39791	4.79942	1		4	ENSG00000163631	Hs.418167	P02768|ALBU_HUMAN	Q8IUK7|Q8IUK7_HUMAN || Q56G89|Q56G89_HUMAN || B2RBS8|B2RBS8_HUMAN || B7WNR0|B7WNR0_HUMAN || A8K9P0|A8K9P0_HUMAN || B4DPP6|B4DPP6_HUMAN || B4DPR2|B4DPR2_HUMAN || A6NBZ8|A6NBZ8_HUMAN
MARS1_GluC_25mM_E	GluC	E	3634	ALBU_HUMAN Serum albumin precursor.	1541.69	-1.04375	2	E.TFTFHADICTLSE.K	0.0869455	1.99307	0.39037	535.228	1	16/24	3.87424	1	X	4	ENSG00000163631	Hs.418167	P02768|ALBU_HUMAN	Q8IUK7|Q8IUK7_HUMAN || Q56G89|Q56G89_HUMAN || B2RBS8|B2RBS8_HUMAN || B7WNR0|B7WNR0_HUMAN || A8K9P0|A8K9P0_HUMAN || B4DPP6|B4DPP6_HUMAN || B4DPR2|B4DPR2_HUMAN || A6NBZ8|A6NBZ8_HUMAN
MARS2_GluC_10mM_E	GluC	E	1163	ALBU_HUMAN Serum albumin precursor.	1197.58	0.340529	2	E.TYVPKEFNAE.T	0.000106725	1.79467	0.438062	572.683	1	15/18	4.31297	1	X	4	ENSG00000163631	Hs.418167	P02768|ALBU_HUMAN	Q8IUK7|Q8IUK7_HUMAN || Q56G89|Q56G89_HUMAN || B2RBS8|B2RBS8_HUMAN || B7WNR0|B7WNR0_HUMAN || A8K9P0|A8K9P0_HUMAN || B4DPP6|B4DPP6_HUMAN || B4DPR2|B4DPR2_HUMAN || A6NBZ8|A6NBZ8_HUMAN
MARS2_TRP_2000mM_E	TRP	E	254	ALBU_HUMAN Serum albumin precursor.	1400.68	0.09114	2	K.VGSKCCKHPEAK.R	0.245	2.219	0.377	609.3	1	14/22	4.49684	1		4	ENSG00000163631	Hs.418167	P02768|ALBU_HUMAN	Q8IUK7|Q8IUK7_HUMAN || Q56G89|Q56G89_HUMAN || B2RBS8|B2RBS8_HUMAN || B7WNR0|B7WNR0_HUMAN || A8K9P0|A8K9P0_HUMAN || B4DPP6|B4DPP6_HUMAN || B4DPR2|B4DPR2_HUMAN || A6NBZ8|A6NBZ8_HUMAN
MARS2_TRP_100mM_E	TRP	E	472	ALBU_HUMAN Serum albumin precursor.	1552.6	-1.78655	2	K.CCAAADPHECYAK.V	0.0511	3.03	0.436	1206.3	1	19/24	5.36089	2	X	4	ENSG00000163631	Hs.418167	P02768|ALBU_HUMAN	Q8IUK7|Q8IUK7_HUMAN || Q56G89|Q56G89_HUMAN || B2RBS8|B2RBS8_HUMAN || B7WNR0|B7WNR0_HUMAN || A8K9P0|A8K9P0_HUMAN || B4DPP6|B4DPP6_HUMAN || B4DPR2|B4DPR2_HUMAN || A6NBZ8|A6NBZ8_HUMAN
MARS2_TRP_100mM_E	TRP	E	1451	ALBU_HUMAN Serum albumin precursor.	2629.18	-1.26828	3	K.LVNEVTEFAKTCVADESAENCDK.S	4.05e-14	6.185	0.691	2855.6	1	38/88	8.6544	2	X	4	ENSG00000163631	Hs.418167	P02768|ALBU_HUMAN	Q8IUK7|Q8IUK7_HUMAN || Q56G89|Q56G89_HUMAN || B2RBS8|B2RBS8_HUMAN || A8K9P0|A8K9P0_HUMAN || B4DPP6|B4DPP6_HUMAN || A6NBZ8|A6NBZ8_HUMAN
MARS2_GluC_10mM_E	GluC	E	485	ALBU_HUMAN Serum albumin precursor.	1338.51	-0.101	2	E.MADCCAKQEPE.R	2.09e-06	2.98699	0.481771	432.586	1	15/20	6.4081	2	X	4	ENSG00000163631	Hs.418167	P02768|ALBU_HUMAN	Q8IUK7|Q8IUK7_HUMAN || Q56G89|Q56G89_HUMAN || B2RBS8|B2RBS8_HUMAN || A8K9P0|A8K9P0_HUMAN || B4DPP6|B4DPP6_HUMAN || A6NBZ8|A6NBZ8_HUMAN
MARS2_TRP_2000mM_E	TRP	E	878	ALBU_HUMAN Serum albumin precursor.	1490.91	0.19588	2	K.QTALVELVKHKPK.A	0.0773	2.632	0.398	467.9	1	16/24	5.09572	2	X	4	ENSG00000163631	Hs.418167	P02768|ALBU_HUMAN	Q8IUK7|Q8IUK7_HUMAN || Q56G89|Q56G89_HUMAN || B2RBS8|B2RBS8_HUMAN || B7WNR0|B7WNR0_HUMAN || A8K9P0|A8K9P0_HUMAN || B4DPP6|B4DPP6_HUMAN || B4DPR2|B4DPR2_HUMAN || A6NBZ8|A6NBZ8_HUMAN
MARS2_TRP_2000mM_E	TRP	E	826	ALBU_HUMAN Serum albumin precursor.	1619	-0.76957	3	K.KQTALVELVKHKPK.A	0.00371	3.114	0.377	966.3	1	28/52	5.21447	3	X	4	ENSG00000163631	Hs.418167	P02768|ALBU_HUMAN	Q8IUK7|Q8IUK7_HUMAN || Q56G89|Q56G89_HUMAN || B2RBS8|B2RBS8_HUMAN || B7WNR0|B7WNR0_HUMAN || A8K9P0|A8K9P0_HUMAN || B4DPP6|B4DPP6_HUMAN || B4DPR2|B4DPR2_HUMAN || A6NBZ8|A6NBZ8_HUMAN
MARS2_TRP_25mM_E	TRP	E	724	ALBU_HUMAN Serum albumin precursor.	1434.53	0.07393	2	R.ETYGEMADCCAK.Q	0.000156	2.478	0.5	830	1	16/22	5.78538	5	X	4	ENSG00000163631	Hs.418167	P02768|ALBU_HUMAN	Q8IUK7|Q8IUK7_HUMAN || Q56G89|Q56G89_HUMAN || B2RBS8|B2RBS8_HUMAN || A8K9P0|A8K9P0_HUMAN || B4DPP6|B4DPP6_HUMAN || A6NBZ8|A6NBZ8_HUMAN
MARS1_TRP_0mM_E	TRP	E	952	ALBU_HUMAN Serum albumin precursor.	960.562	-1.14458	2	K.FQNALLVR.Y	0.00151	2.203	0.217	969.9	1	13/14	3.49294	5	X	4	ENSG00000163631	Hs.418167	P02768|ALBU_HUMAN	Q8IUK7|Q8IUK7_HUMAN || Q56G89|Q56G89_HUMAN || B2RBS8|B2RBS8_HUMAN || B7WNR0|B7WNR0_HUMAN || A8K9P0|A8K9P0_HUMAN || B4DPP6|B4DPP6_HUMAN || B4DPR2|B4DPR2_HUMAN || A6NBZ8|A6NBZ8_HUMAN
MARS2_GluC_25mM_E	GluC	E	944	ALBU_HUMAN Serum albumin precursor.	1394.6	-0.239672	2	D.PHECYAKVFDE.F	0.000197666	3.02934	0.460069	1146.88	1	18/20	6.25522	5		4	ENSG00000163631	Hs.418167	P02768|ALBU_HUMAN	Q8IUK7|Q8IUK7_HUMAN || Q56G89|Q56G89_HUMAN || B2RBS8|B2RBS8_HUMAN || B7WNR0|B7WNR0_HUMAN || A8K9P0|A8K9P0_HUMAN || B4DPP6|B4DPP6_HUMAN || B4DPR2|B4DPR2_HUMAN || A6NBZ8|A6NBZ8_HUMAN
MARS2_GluC_100mM_E	GluC	E	765	ALBU_HUMAN Serum albumin precursor.	1040.47	0.152052	2	E.FAKTCVADE.S	0.000407434	2.20188	0.464143	1721.94	1	16/16	5.44659	6	X	4	ENSG00000163631	Hs.418167	P02768|ALBU_HUMAN	Q8IUK7|Q8IUK7_HUMAN || Q56G89|Q56G89_HUMAN || B2RBS8|B2RBS8_HUMAN || A8K9P0|A8K9P0_HUMAN || B4DPP6|B4DPP6_HUMAN || A6NBZ8|A6NBZ8_HUMAN
MARS2_GluC_10mM_E	GluC	E	657	ALBU_HUMAN Serum albumin precursor.	1327.58	-0.0701159	2	E.FAKTCVADESAE.N	1.96e-07	2.79536	0.465545	2411.12	1	20/22	5.93893	7	X	4	ENSG00000163631	Hs.418167	P02768|ALBU_HUMAN	Q8IUK7|Q8IUK7_HUMAN || Q56G89|Q56G89_HUMAN || B2RBS8|B2RBS8_HUMAN || A8K9P0|A8K9P0_HUMAN || B4DPP6|B4DPP6_HUMAN || A6NBZ8|A6NBZ8_HUMAN
MARS2_GluC_10mM_E	GluC	E	1299	ALBU_HUMAN Serum albumin precursor.	1437.58	-1.31377	2	E.VDVMCTAFHDNE.E	2.95e-06	3.65152	0.538102	1310.87	1	18/22	7.00594	7	X	4	ENSG00000163631	Hs.418167	P02768|ALBU_HUMAN	Q8IUK7|Q8IUK7_HUMAN || Q56G89|Q56G89_HUMAN || B2RBS8|B2RBS8_HUMAN || A8K9P0|A8K9P0_HUMAN || B4DPP6|B4DPP6_HUMAN || A6NBZ8|A6NBZ8_HUMAN
MARS2_GluC_50mM_E	GluC	E	567	ALBU_HUMAN Serum albumin precursor.	1680.8	0.204786	2	E.KTPVSDRVTKCCTE.S	7.08e-10	3.11898	0.453986	635.312	1	17/26	5.95869	9	X	4	ENSG00000163631	Hs.418167	P02768|ALBU_HUMAN	Q8IUK7|Q8IUK7_HUMAN || Q56G89|Q56G89_HUMAN || B2RBS8|B2RBS8_HUMAN || B7WNR0|B7WNR0_HUMAN || A8K9P0|A8K9P0_HUMAN || B4DPP6|B4DPP6_HUMAN || B4DPR2|B4DPR2_HUMAN || A6NBZ8|A6NBZ8_HUMAN
MARS2_GluC_2000mM_E	GluC	E	718	ALBU_HUMAN Serum albumin precursor.	1955.99	-0.553562	3	E.VSRNLGKVGSKCCKHPE.A	0.141906	3.33284	0.497114	518.87	1	28/64	6.12171	9	X	4	ENSG00000163631	Hs.418167	P02768|ALBU_HUMAN	Q8IUK7|Q8IUK7_HUMAN || Q56G89|Q56G89_HUMAN || B2RBS8|B2RBS8_HUMAN || B7WNR0|B7WNR0_HUMAN || A8K9P0|A8K9P0_HUMAN || B4DPP6|B4DPP6_HUMAN || B4DPR2|B4DPR2_HUMAN || A6NBZ8|A6NBZ8_HUMAN
MARS2_GluC_500mM_E	GluC	E	3098	ALBU_HUMAN Serum albumin precursor.	2348.19	-0.977024	3	E.CFLQHKDDNPNLPRLVRPE.V	5.28e-08	3.67917	0.54286	420.215	1	23/72	6.4804	12	X	4	ENSG00000163631	Hs.418167	P02768|ALBU_HUMAN	Q8IUK7|Q8IUK7_HUMAN || Q56G89|Q56G89_HUMAN || B2RBS8|B2RBS8_HUMAN || A8K9P0|A8K9P0_HUMAN || B4DPP6|B4DPP6_HUMAN || A6NBZ8|A6NBZ8_HUMAN
MARS2_TRP_500mM_E	TRP	E	1326	ALBU_HUMAN Serum albumin precursor.	2778.36	-0.85324	3	R.LVRPEVDVMCTAFHDNEETFLKK.Y	6.94e-10	6.275	0.632	1047.6	1	33/88	8.38101	15	X	4	ENSG00000163631	Hs.418167	P02768|ALBU_HUMAN	Q8IUK7|Q8IUK7_HUMAN || Q56G89|Q56G89_HUMAN || B2RBS8|B2RBS8_HUMAN || A8K9P0|A8K9P0_HUMAN || B4DPP6|B4DPP6_HUMAN || A6NBZ8|A6NBZ8_HUMAN
MARS1_GluC_2000mM_E	GluC	E	3352	ALBU_HUMAN Serum albumin precursor.	3334.73	-1.7435	3	E.NFKALVLIAFAQYLQQCPFEDHVKLVNE.V	1.44e-14	6.73459	0.537494	2587.74	1	41/108	7.30232	36	X	4	ENSG00000163631	Hs.418167	P02768|ALBU_HUMAN	Q8IUK7|Q8IUK7_HUMAN || Q56G89|Q56G89_HUMAN || B2RBS8|B2RBS8_HUMAN || A8K9P0|A8K9P0_HUMAN || B4DPP6|B4DPP6_HUMAN || B4DPR2|B4DPR2_HUMAN || A6NBZ8|A6NBZ8_HUMAN
MARS2_GluC_10mM_E	GluC	E	2349	ALBU_HUMAN Serum albumin precursor.	2400.24	-1.14849	2	E.NFKALVLIAFAQYLQQCPFE.D	6.05e-13	4.48434	0.578126	1725.85	1	24/38	7.18123	40	X	4	ENSG00000163631	Hs.418167	P02768|ALBU_HUMAN	Q8IUK7|Q8IUK7_HUMAN || Q56G89|Q56G89_HUMAN || B2RBS8|B2RBS8_HUMAN || A8K9P0|A8K9P0_HUMAN || B4DPP6|B4DPP6_HUMAN || B4DPR2|B4DPR2_HUMAN || A6NBZ8|A6NBZ8_HUMAN
MARS1_GluC_500mM_E	GluC	E	1382	ALBU_HUMAN Serum albumin precursor.	2086.06	-1.80661	3	E.FKPLVEEPQNLIKQNCE.L	8.17e-09	4.92578	0.404068	1985.27	1	33/64	6.21549	43	X	4	ENSG00000163631	Hs.418167	P02768|ALBU_HUMAN	Q8IUK7|Q8IUK7_HUMAN || Q56G89|Q56G89_HUMAN || B2RBS8|B2RBS8_HUMAN || B7WNR0|B7WNR0_HUMAN || A8K9P0|A8K9P0_HUMAN || B4DPP6|B4DPP6_HUMAN || B4DPR2|B4DPR2_HUMAN || A6NBZ8|A6NBZ8_HUMAN
MARS2_GluC_500mM_E	GluC	E	3049	ALBU_HUMAN Serum albumin precursor.	2578.28	0.886502	3	E.NCDKSLHTLFGDKLCTVATLRE.T	1e-30	6.18927	0.57137	2457.59	1	39/84	7.95575	58	X	4	ENSG00000163631	Hs.418167	P02768|ALBU_HUMAN	Q8IUK7|Q8IUK7_HUMAN || Q56G89|Q56G89_HUMAN || B2RBS8|B2RBS8_HUMAN || A8K9P0|A8K9P0_HUMAN || B4DPP6|B4DPP6_HUMAN || A6NBZ8|A6NBZ8_HUMAN
MARS1_GluC_25mM_E	GluC	E	3095	ALBU_HUMAN Serum albumin precursor.	1583.78	0.451368	2	E.QLKAVMDDFAAFVE.K	0.0178374	3.28723	0.537061	547.216	1	18/26	6.6667	87	X	4	ENSG00000163631	Hs.418167	P02768|ALBU_HUMAN	Q8IUK7|Q8IUK7_HUMAN || Q56G89|Q56G89_HUMAN || B2RBS8|B2RBS8_HUMAN || B7WNR0|B7WNR0_HUMAN || A8K9P0|A8K9P0_HUMAN || B4DPP6|B4DPP6_HUMAN || B4DPR2|B4DPR2_HUMAN || A6NBZ8|A6NBZ8_HUMAN
MARS2_TRP_500mM_E	TRP	E	1624	AMBP_HUMAN AMBP protein precursor [Contains: Alpha-1-microglobulin (Prot	1593.88	-1.35343	3	R.AFIQLWAFDAVKGK.C	2.99e-06	2.705	0.292	1073.6	1	32/52	3.96214	1		0	ENSG00000106927	Hs.436911	P02760|AMBP_HUMAN
MARS2_TRP_100mM_E	TRP	E	473	AMBP_HUMAN AMBP protein precursor [Contains: Alpha-1-microglobulin (Prot	1457.66	0.13325	2	R.KGVCEETSGAYEK.T	2.92e-07	2.679	0.377	1012.7	1	20/24	5.01707	1		0	ENSG00000106927	Hs.436911	P02760|AMBP_HUMAN	B7Z8R6|B7Z8R6_HUMAN
MARS1_TRP_0mM_E	TRP	E	1490	AMBP_HUMAN AMBP protein precursor [Contains: Alpha-1-microglobulin (Prot	2021	-1.89278	2	R.VVAQGVGIPEDSIFTM*ADR.G	4.7e-05	2.601	0.31	258.6	1	16/36	3.49318	1		0	ENSG00000106927	Hs.436911	P02760|AMBP_HUMAN	B7Z8R6|B7Z8R6_HUMAN
MARS1_TRP_2000mM_NE	TRP	NE	1811	AMBP_HUMAN AMBP protein precursor [Contains: Alpha-1-microglobulin (Prot	1408.76	-1.11783	2	R.AFIQLWAFDAVK.G	5.3e-05	3.173	0.224	1757.3	1	19/22	4.26553	2	X	0	ENSG00000106927	Hs.436911	P02760|AMBP_HUMAN
MARS1_TRP_50mM_NE	TRP	NE	1873	AMBP_HUMAN AMBP protein precursor [Contains: Alpha-1-microglobulin (Prot	3864.91	-0.99438	3	R.VVAQGVGIPEDSIFTM*ADRGECVPGEQEPEPILIPR.V	1e-30	5.038	0.429	708.3	1	42/140	5.70666	3	X	0	ENSG00000106927	Hs.436911	P02760|AMBP_HUMAN	B7Z8R6|B7Z8R6_HUMAN
MARS1_TRP_50mM_NE	TRP	NE	2030	AMBP_HUMAN AMBP protein precursor [Contains: Alpha-1-microglobulin (Prot	3963.98	-0.82855	3	R.VVAQGVGIPEDSIFTM*ADRGECVPGEQEPEPILIPRV.R	7.33e-14	5.821	0.529	360.6	1	34/144	6.80371	3	X	0	ENSG00000106927	Hs.436911	P02760|AMBP_HUMAN	B7Z8R6|B7Z8R6_HUMAN
MARS2_TRP_25mM_E	TRP	E	1081	AMBP_HUMAN AMBP protein precursor [Contains: Alpha-1-microglobulin (Prot	1213.67	-0.05986	2	R.TVAACNLPIVR.G	1.6e-05	3.147	0.433	1170.4	1	17/20	6.24234	4	X	0	ENSG00000106927	Hs.436911	P02760|AMBP_HUMAN
MARS2_TRP_25mM_E	TRP	E	1517	AMBP_HUMAN AMBP protein precursor [Contains: Alpha-1-microglobulin (Prot	2056.89	-0.18633	2	R.EYCGVPGDGDEELLRFSN	4.63e-10	2.789	0.5	347.4	1	18/34	5.66494	1	X	1	ENSG00000106927	Hs.436911	P02760|AMBP_HUMAN	P78492|P78492_HUMAN
MARS1_GluC_0mM_E	GluC	E	1678	AMBP_HUMAN AMBP protein precursor [Contains: Alpha-1-microglobulin (Protein HC)(Complex-forming glycoprotein heterogeneous in charge) (Alpha-1microglycoprotein); Inter-alph	1241.55	0.91255	2	E.DSIFTMADRGE.C	0.00016295	1.9899	0.43029	776.496	1	16/20	4.36078	1	X	0	ENSG00000106927	Hs.436911	P02760|AMBP_HUMAN	B7Z8R6|B7Z8R6_HUMAN
MARS1_GluC_50mM_NE	GluC	NE	2386	AMBP_HUMAN AMBP protein precursor [Contains: Alpha-1-microglobulin (Protein HC)(Complex-forming glycoprotein heterogeneous in charge) (Alpha-1microglycoprotein); Inter-alph	1573.86	-0.0830201	2	V.PGEQEPEPILIPRV.R	1.04e-08	3.30372	0.317401	868.998	1	18/26	5.16765	3		0	ENSG00000106927	Hs.436911	P02760|AMBP_HUMAN	B7Z8R6|B7Z8R6_HUMAN
MARS2_GluC_50mM_E	GluC	E	1277	AMBP_HUMAN AMBP protein precursor [Contains: Alpha-1-microglobulin (Protein HC)(Complex-forming glycoprotein heterogeneous in charge) (Alpha-1microglycoprotein); Inter-alph	2680.26	-0.701145	3	D.AVKGKCVLFPYGGCQGNGNKFYSE.K	0.999896	3.41024	0.46477	814.577	1	28/92	5.5115	1		1	ENSG00000106927	Hs.436911	P02760|AMBP_HUMAN	P78492|P78492_HUMAN
MARS1_GluC_10mM_E	GluC	E	1975	AMPN_HUMAN Aminopeptidase N (EC 3.4.11.2) (hAPN) (Alanyl aminopeptidase)(Microsomal aminopeptidase) (Aminopeptidase M) (gp150) (Myeloid plasmamembrane glycoprotein CD13) (C	1350.71	-1.82878	2	E.VVLQWFTENSK.-	4.14e-07	2.17202	0.360897	1483.39	1	17/20	3.87919	1		1	ENSG00000166825	Hs.1239	P15144|AMPN_HUMAN	B4DP01|B4DP01_HUMAN || Q59E93|Q59E93_HUMAN || B4DV63|B4DV63_HUMAN || B4DP96|B4DP96_HUMAN || B4DPH5|B4DPH5_HUMAN	QALQWFTENSE	66	QAXQWFTENSE	...................EVVLQWFTENSK--------------------	72	1
MARS2_TRP_100mM_NE	TRP	NE	1983	ANGT_HUMAN Angiotensinogen precursor (Serpin A8) [Contains: Angiotensin-	2083.16	-1.40773	3	K.ALQDQLVLVAAKLDTEDKL.R	1.93e-11	2.65	0.37	533.5	1	30/72	4.13594	1		0	ENSG00000135744	Hs.19383	P01019|ANGT_HUMAN	Q86U78|Q86U78_HUMAN || B2R5S1|B2R5S1_HUMAN || B4DE80|B4DE80_HUMAN || B4E1B3|B4E1B3_HUMAN || Q53YY1|Q53YY1_HUMAN || Q53GY3|Q53GY3_HUMAN || B0ZBE2|B0ZBE2_HUMAN || Q59EP2|Q59EP2_HUMAN
MARS1_TRP_50mM_NE	TRP	NE	1517	ANGT_HUMAN Angiotensinogen precursor (Serpin A8) [Contains: Angiotensin-	1648.84	0.72035	2	F.AVYDQSATALHFLGR.V	6.73e-10	2.575	0.208	1298.1	1	19/28	3.29699	1		0	ENSG00000135744	Hs.19383	P01019|ANGT_HUMAN	Q86U78|Q86U78_HUMAN || B2R5S1|B2R5S1_HUMAN || B4DE80|B4DE80_HUMAN || B4E1B3|B4E1B3_HUMAN || Q53YY1|Q53YY1_HUMAN || B0ZBE2|B0ZBE2_HUMAN || Q59EP2|Q59EP2_HUMAN
MARS1_TRP_500mM_NE	TRP	NE	2381	ANGT_HUMAN Angiotensinogen precursor (Serpin A8) [Contains: Angiotensin-	2893.53	-0.20122	3	Q.GSYDLQDLLAQAELPAILHTELNLQK.L	3.51e-07	4.112	0.354	931.4	1	31/100	5.24456	1		0	ENSG00000135744	Hs.19383	P01019|ANGT_HUMAN	Q86U78|Q86U78_HUMAN || B2R5S1|B2R5S1_HUMAN || B4DE80|B4DE80_HUMAN || B4E1B3|B4E1B3_HUMAN || Q53YY1|Q53YY1_HUMAN || Q53GY3|Q53GY3_HUMAN || B0ZBE2|B0ZBE2_HUMAN || Q59EP2|Q59EP2_HUMAN
MARS2_TRP_100mM_NE	TRP	NE	2391	ANGT_HUMAN Angiotensinogen precursor (Serpin A8) [Contains: Angiotensin-	3134.67	-0.92882	3	V.LQGSYDLQDLLAQAELPAILHTELNLQK.L	1.12e-08	5.176	0.313	920.8	1	35/108	5.22192	1		0	ENSG00000135744	Hs.19383	P01019|ANGT_HUMAN	Q86U78|Q86U78_HUMAN || B2R5S1|B2R5S1_HUMAN || B4DE80|B4DE80_HUMAN || B4E1B3|B4E1B3_HUMAN || Q53YY1|Q53YY1_HUMAN || Q53GY3|Q53GY3_HUMAN || B0ZBE2|B0ZBE2_HUMAN || Q59EP2|Q59EP2_HUMAN
MARS2_GluC_500mM_NE	GluC	NE	3021	ANGT_HUMAN Angiotensinogen precursor (Serpin A8) [Contains: Angiotensin-	3671.94	-0.21664	3	R.TIHLTMPQLVLQGSYDLQDLLAQAELPAILHTE.L	8.11e-07	4.77774	0.445173	444.537	1	31/128	6.02656	1		0	ENSG00000135744	Hs.19383	P01019|ANGT_HUMAN	Q86U78|Q86U78_HUMAN || B2R5S1|B2R5S1_HUMAN || B4DE80|B4DE80_HUMAN || B4E1B3|B4E1B3_HUMAN || Q53YY1|Q53YY1_HUMAN || Q53GY3|Q53GY3_HUMAN || B0ZBE2|B0ZBE2_HUMAN || Q59EP2|Q59EP2_HUMAN
MARS1_TRP_0mM_NE	TRP	NE	1230	ANGT_HUMAN Angiotensinogen precursor (Serpin A8) [Contains: Angiotensin-	1268.76	-0.06468	2	K.ALQDQLVLVAAK.L	9.72e-08	2.916	0.299	1480	1	19/22	4.85095	2	X	0	ENSG00000135744	Hs.19383	P01019|ANGT_HUMAN	Q86U78|Q86U78_HUMAN || B2R5S1|B2R5S1_HUMAN || B4DE80|B4DE80_HUMAN || B4E1B3|B4E1B3_HUMAN || Q53YY1|Q53YY1_HUMAN || Q53GY3|Q53GY3_HUMAN || B0ZBE2|B0ZBE2_HUMAN || Q59EP2|Q59EP2_HUMAN
MARS2_GluC_500mM_NE	GluC	NE	2791	ANGT_HUMAN Angiotensinogen precursor (Serpin A8) [Contains: Angiotensin-	3489.86	-0.588231	3	E.VTLNRPFLFAVYDQSATALHFLGRVANPLSTA.-	1.78e-08	4.54274	0.424797	362.492	1	28/124	5.67541	4		0	ENSG00000135744	Hs.19383	P01019|ANGT_HUMAN	Q86U78|Q86U78_HUMAN || B2R5S1|B2R5S1_HUMAN || B4DE80|B4DE80_HUMAN || B4E1B3|B4E1B3_HUMAN || Q53YY1|Q53YY1_HUMAN || B0ZBE2|B0ZBE2_HUMAN || Q59EP2|Q59EP2_HUMAN
MARS1_GluC_100mM_NE	GluC	NE	2843	ANGT_HUMAN Angiotensinogen precursor (Serpin A8) [Contains: Angiotensin-1(Angiotensin I) (Ang I); Angiotensin-2 (Angiotensin II) (Ang II);Angiotensin-3 (Angiotensin III) (A	2583.31	-0.975819	2	I.HLTMPQLVLQGSYDLQDLLAQAE.L	2.55e-09	2.92807	0.33772	855.688	1	21/44	4.12455	1		0	ENSG00000135744	Hs.19383	P01019|ANGT_HUMAN	Q86U78|Q86U78_HUMAN || B2R5S1|B2R5S1_HUMAN || B4DE80|B4DE80_HUMAN || B4E1B3|B4E1B3_HUMAN || Q53YY1|Q53YY1_HUMAN || Q53GY3|Q53GY3_HUMAN || B0ZBE2|B0ZBE2_HUMAN || Q59EP2|Q59EP2_HUMAN
MARS1_GluC_50mM_NE	GluC	NE	1213	ANGT_HUMAN Angiotensinogen precursor (Serpin A8) [Contains: Angiotensin-1(Angiotensin I) (Ang I); Angiotensin-2 (Angiotensin II) (Ang II);Angiotensin-3 (Angiotensin III) (A	2214.05	-0.972571	3	E.LEADEREPTESTQQLNKPE.V	0.00694235	4.70467	0.263132	1525.81	1	40/72	5.11318	1	X	0	ENSG00000135744	Hs.19383	P01019|ANGT_HUMAN	Q86U78|Q86U78_HUMAN || B2R5S1|B2R5S1_HUMAN || B4E1B3|B4E1B3_HUMAN || Q53YY1|Q53YY1_HUMAN || Q53GY3|Q53GY3_HUMAN || B0ZBE2|B0ZBE2_HUMAN || Q59EP2|Q59EP2_HUMAN
MARS1_GluC_100mM_NE	GluC	NE	2861	ANGT_HUMAN Angiotensinogen precursor (Serpin A8) [Contains: Angiotensin-1(Angiotensin I) (Ang I); Angiotensin-2 (Angiotensin II) (Ang II);Angiotensin-3 (Angiotensin III) (A	2797.44	-0.644857	2	R.TIHLTMPQLVLQGSYDLQDLLAQAE.L	8.34e-10	3.58658	0.422014	806.77	1	22/48	5.30243	2		0	ENSG00000135744	Hs.19383	P01019|ANGT_HUMAN	Q86U78|Q86U78_HUMAN || B2R5S1|B2R5S1_HUMAN || B4DE80|B4DE80_HUMAN || B4E1B3|B4E1B3_HUMAN || Q53YY1|Q53YY1_HUMAN || Q53GY3|Q53GY3_HUMAN || B0ZBE2|B0ZBE2_HUMAN || Q59EP2|Q59EP2_HUMAN
MARS1_GluC_100mM_E	GluC	E	1718	ANGT_HUMAN Angiotensinogen precursor (Serpin A8) [Contains: Angiotensin-1(Angiotensin I) (Ang I); Angiotensin-2 (Angiotensin II) (Ang II);Angiotensin-3 (Angiotensin III) (A	2172.1	0.471951	3	E.SACLLLIQPHYASDLDKVE.G	0.000571905	3.14439	0.229669	828.752	1	25/72	3.86624	1	X	5	ENSG00000135744	Hs.19383	P01019|ANGT_HUMAN	Q86U78|Q86U78_HUMAN || B2R5S1|B2R5S1_HUMAN || B4DE80|B4DE80_HUMAN || B4E1B3|B4E1B3_HUMAN || Q53YY1|Q53YY1_HUMAN || Q53GY3|Q53GY3_HUMAN || B0ZBE2|B0ZBE2_HUMAN || Q59EP2|Q59EP2_HUMAN
MARS1_TRP_100mM_NE	TRP	NE	1320	APM2_HUMAN Adipose most abundant gene transcript 2 protein (apM-2).	2313.12	1.00106	3	K.TTQETIDKTANQASDTFSGIGK.K	1	3.135	0.337	1030.7	1	32/84	4.33861	2		0	ENSG00000148671	Hs.642660 || Hs.714477	Q15847|APM2_HUMAN	Q5TBU5|Q5TBU5_HUMAN
MARS2_TRP_100mM_E	TRP	E	2810	APM2_HUMAN Adipose most abundant gene transcript 2 protein (apM-2).	4453.23	-1.66941	3	K.GLQDLKQQVEGTAQEAVSAAGAAAQQVVDQATEAGQKAMDQLAK.T	1e-30	5.583	0.665	684.3	1	37/172	7.27756	1		1	ENSG00000148671	Hs.642660 || Hs.714478	Q15847|APM2_HUMAN	Q5TBU5|Q5TBU5_HUMAN
MARS2_TRP_500mM_NE	TRP	NE	1101	APOA1_HUMAN Apolipoprotein A-I precursor (Apo-AI) (ApoA-I) [Contains:Apo	2053.08	-1.36435	3	K.ATEHLSTLSEKAKPALEDL.R	1.66e-05	4.585	0.355	1176.5	1	32/72	5.60196	1		0	ENSG00000118137 || ENSG00000215756	Hs.633003	P02647|APOA1_HUMAN
MARS2_GluC_10mM_NE	GluC	NE	1434	APOA1_HUMAN Apolipoprotein A-I precursor (Apo-AI) (ApoA-I) [Contains:Apo	1715.82	-1.77469	2	A.EYHAKATEHLSTLSE.K	0.138605	2.41447	0.311532	362.45	1	16/28	3.54716	1		0	ENSG00000118137 || ENSG00000215757	Hs.633003	P02647|APOA1_HUMAN	Q9Y355|Q9Y355_HUMAN
MARS2_TRP_2000mM_NE	TRP	NE	714	APOA1_HUMAN Apolipoprotein A-I precursor (Apo-AI) (ApoA-I) [Contains:Apo	1843.92	-0.60306	2	A.EYHAKATEHLSTLSEK.A	3.63e-08	4.453	0.403	1064.5	1	23/30	6.36631	1		0	ENSG00000118137 || ENSG00000215758	Hs.633003	P02647|APOA1_HUMAN	Q9Y355|Q9Y355_HUMAN
MARS2_TRP_2000mM_NE	TRP	NE	1205	APOA1_HUMAN Apolipoprotein A-I precursor (Apo-AI) (ApoA-I) [Contains:Apo	2681.38	0.35846	3	A.EYHAKATEHLSTLSEKAKPALEDL.R	0.0569	5.52	0.463	1490.3	1	37/92	6.87412	1		0	ENSG00000118137 || ENSG00000215759	Hs.633003	P02647|APOA1_HUMAN
MARS1_TRP_100mM_NE	TRP	NE	1104	APOA1_HUMAN Apolipoprotein A-I precursor (Apo-AI) (ApoA-I) [Contains:Apo	1283.57	-0.04461	2	K.WQEEMELYR.Q	0.000792	2.414	0.136	783.8	1	15/16	3.40217	1		0	ENSG00000118137 || ENSG00000215761	Hs.633003	P02647|APOA1_HUMAN
MARS2_TRP_500mM_NE	TRP	NE	805	APOA1_HUMAN Apolipoprotein A-I precursor (Apo-AI) (ApoA-I) [Contains:Apo	2028.04	-0.75825	2	R.LAEYHAKATEHLSTLSEK.A	2.96e-07	3.573	0.405	1327.7	1	23/34	5.5103	2		0	ENSG00000118137 || ENSG00000215762	Hs.633003	P02647|APOA1_HUMAN	Q9Y355|Q9Y355_HUMAN
MARS1_TRP_10mM_NE	TRP	NE	1679	APOA1_HUMAN Apolipoprotein A-I precursor (Apo-AI) (ApoA-I) [Contains:Apo	1612.79	0.16565	2	K.LLDNWDSVTSTFSK.L	1.17e-07	2.735	0.325	1626.9	1	20/26	4.59778	2	X	0	ENSG00000118137 || ENSG00000215763	Hs.633003	P02647|APOA1_HUMAN
MARS2_GluC_500mM_NE	GluC	NE	1056	APOA1_HUMAN Apolipoprotein A-I precursor (Apo-AI) (ApoA-I) [Contains:Apo	2324.22	0.187282	3	E.YHAKATEHLSTLSEKAKPALE.D	6.84e-06	3.82719	0.301947	1419.24	1	35/80	4.92123	2		0	ENSG00000118137 || ENSG00000215764	Hs.633003	P02647|APOA1_HUMAN
MARS1_TRP_25mM_NE	TRP	NE	1508	APOA1_HUMAN Apolipoprotein A-I precursor (Apo-AI) (ApoA-I) [Contains:Apo	1815.85	-0.13462	2	K.DSGRDYVSQFEGSALGK.Q	1.2e-08	4.161	0.296	1227.8	1	24/32	5.41714	5		0	ENSG00000118137 || ENSG00000215765	Hs.633003	P02647|APOA1_HUMAN
MARS2_GluC_100mM_NE	GluC	NE	925	APOA1_HUMAN Apolipoprotein A-I precursor (Apo-AI) (ApoA-I) [Contains:Apo	1586.78	0.651225	2	E.YHAKATEHLSTLSE.K	4.72e-06	2.52874	0.359131	1043.05	1	19/26	4.45509	6		0	ENSG00000118137 || ENSG00000215766	Hs.633003	P02647|APOA1_HUMAN	Q9Y355|Q9Y355_HUMAN
MARS1_TRP_0mM_NE	TRP	NE	1910	APOA1_HUMAN Apolipoprotein A-I precursor (Apo-AI) (ApoA-I) [Contains:Apo	1386.72	0.33666	2	K.VSFLSALEEYTK.K	3.48e-07	3.517	0.363	1585.1	1	19/22	5.87643	7	X	0	ENSG00000118137 || ENSG00000215767	Hs.633003	P02647|APOA1_HUMAN
MARS2_TRP_25mM_E	TRP	E	560	APOA1_HUMAN Apolipoprotein A-I precursor (Apo-AI) (ApoA-I) [Contains:Apo	1215.62	0.50728	2	K.ATEHLSTLSEK.A	3.65e-06	1.966	0.392	632.7	1	16/20	4.1567	1	X	2	ENSG00000118137 || ENSG00000215770	Hs.633003	P02647|APOA1_HUMAN	Q9Y355|Q9Y355_HUMAN
MARS1_GluC_500mM_NE	GluC	NE	1732	APOA1_HUMAN Apolipoprotein A-I precursor (Apo-AI) (ApoA-I) [Contains:Apolipoprotein A-I(1-242)].	2404.2	-0.413909	2	D.LATVYVDVLKDSGRDYVSQFE.G	2.22e-14	4.20526	0.340504	920.153	1	17/40	5.39848	1	X	0	ENSG00000118137 || ENSG00000215760	Hs.633003	P02647|APOA1_HUMAN
MARS1_GluC_50mM_NE	GluC	NE	3283	APOA1_HUMAN Apolipoprotein A-I precursor (Apo-AI) (ApoA-I) [Contains:Apolipoprotein A-I(1-242)].	1356.7	-0.00593794	2	E.SFKVSFLSALEE.Y	5.15e-05	3.08524	0.239399	1504.47	1	18/22	4.61824	11	X	0	ENSG00000118137 || ENSG00000215768	Hs.633003	P02647|APOA1_HUMAN
MARS2_GluC_25mM_E	GluC	E	719	APOA1_HUMAN Apolipoprotein A-I precursor (Apo-AI) (ApoA-I) [Contains:Apolipoprotein A-I(1-242)].	1501.85	-0.976732	2	E.LYRQKVEPLRAE.L	0.999873	2.15029	0.404278	430.217	1	13/22	4.32669	1		1	ENSG00000118137 || ENSG00000215769	Hs.633003	P02647|APOA1_HUMAN
MARS1_TRP_25mM_NE	TRP	NE	2413	APOA2_HUMAN Apolipoprotein A-II precursor (Apo-AII) (ApoA-II) [Contains:	2293.07	-0.98764	2	K.EPCVESLVSQYFQTVTDYGK.D	2.69e-06	3.883	0.409	1306.1	1	24/38	5.57422	2	X	0	ENSG00000158874	Hs.237658	P02652|APOA2_HUMAN								106.71	1175.64	1221.28	1436.35	y
MARS1_TRP_25mM_NE	TRP	NE	2628	APOA2_HUMAN Apolipoprotein A-II precursor (Apo-AII) (ApoA-II) [Contains:	2385.2	-0.8768	3	K.AGTELVNFLSYFVELGTQPATQ.-	2.03e-05	4.268	0.341	1692.6	1	35/84	5.24389	23	X	0	ENSG00000158874	Hs.237658	P02652|APOA2_HUMAN								129.43	795.85	1120.26	783.86	n.o.
MARS1_TRP_2000mM_NE	TRP	NE	2343	APOA2_HUMAN Apolipoprotein A-II precursor (Apo-AII) (ApoA-II) [Contains:	2513.29	-0.70586	2	K.KAGTELVNFLSYFVELGTQPATQ.-	1.4e-08	4.172	0.447	1789	1	24/44	5.96272	17	X	0	ENSG00000158874	Hs.237658	P02652|APOA2_HUMAN								129.43	1192.98	1969.26	1683.44	y
MARS2_GluC_25mM_NE	GluC	NE	576	APOA2_HUMAN Apolipoprotein A-II precursor (Apo-AII) (ApoA-II) [Contains	1412.88	-0.584922	3	E.KSKEQLTPLIKK.A	0.0131652	3.06616	0.13416	914.129	11	22/44	3.16523	2		0	ENSG00000158874	Hs.237658	P02652|APOA2_HUMAN
MARS1_TRP_25mM_NE	TRP	NE	1892	APOA2_HUMAN Apolipoprotein A-II precursor (Apo-AII) (ApoA-II) [Contains:	1341.7	-0.10497	2	K.KAGTELVNFLSY.F	8.47e-06	2.57	0.169	719.5	1	16/22	3.4499	1		0	ENSG00000158874	Hs.237658	P02652|APOA2_HUMAN
MARS1_TRP_2000mM_NE	TRP	NE	2360	APOA2_HUMAN Apolipoprotein A-II precursor (Apo-AII) (ApoA-II) [Contains:	2385.23	0.14572	2	K.KAGTELVNFLSYFVELGTQPAT.Q	5.44e-07	3.362	0.33	1835.3	1	24/42	4.73339	1	X	0	ENSG00000158874	Hs.237658	P02652|APOA2_HUMAN
MARS2_GluC_100mM_NE	GluC	NE	1285	APOA2_HUMAN Apolipoprotein A-II precursor (Apo-AII) (ApoA-II) [Contains:	1884.12	-0.903065	3	E.KSKEQLTPLIKKAGTEL.V	0.0121665	4.15776	0.297732	1059.92	1	29/64	5.19712	1		0	ENSG00000158874	Hs.237658	P02652|APOA2_HUMAN
MARS1_TRP_0mM_NE	TRP	NE	1400	APOA2_HUMAN Apolipoprotein A-II precursor (Apo-AII) (ApoA-II) [Contains:	1553.78	0.11036	2	F.LSYFVELGTQPATQ.-	0.0104	2.187	0.248	888.9	1	16/26	3.33285	1		0	ENSG00000158874	Hs.237658	P02652|APOA2_HUMAN
MARS1_TRP_50mM_E	TRP	E	2982	APOA2_HUMAN Apolipoprotein A-II precursor (Apo-AII) (ApoA-II) [Contains:	3293.57	-0.19687	3	R.QAKEPCVESLVSQYFQTVTDYGKDLMEK.V	0.00132	2.768	0.321	377.9	1	23/108	3.92288	1		0	ENSG00000158874	Hs.237658	P02652|APOA2_HUMAN
MARS2_TRP_500mM_E	TRP	E	692	APOA2_HUMAN Apolipoprotein A-II precursor (Apo-AII) (ApoA-II) [Contains:	1284.79	0.07857	2	K.SKEQLTPLIKK.A	0.000145	2.566	0.253	981.8	1	15/20	4.18974	1	X	0	ENSG00000158874	Hs.237658	P02652|APOA2_HUMAN
MARS1_TRP_2000mM_NE	TRP	NE	2727	APOA2_HUMAN Apolipoprotein A-II precursor (Apo-AII) (ApoA-II) [Contains:	3522.91	-1.58299	3	K.SKEQLTPLIKKAGTELVNFLSYFVELGTQPAT.Q	6.41e-08	4.06	0.176	328	1	29/124	3.26359	1		0	ENSG00000158874	Hs.237658	P02652|APOA2_HUMAN
MARS2_GluC_0mM_NE	GluC	NE	2153	APOA2_HUMAN Apolipoprotein A-II precursor (Apo-AII) (ApoA-II) [Contains:	1171.6	-1.48943	2	E.SLVSQYFQTV.T	5.7e-05	2.6292	0.261965	1001.27	1	15/18	4.05822	1		0	ENSG00000158874	Hs.237658	P02652|APOA2_HUMAN
MARS1_TRP_10mM_NE	TRP	NE	1133	APOA2_HUMAN Apolipoprotein A-II precursor (Apo-AII) (ApoA-II) [Contains:	1436.67	0.86499	2	V.SQYFQTVTDYGK.D	1.64e-06	2.613	0.435	1611.2	1	19/22	5.24638	1		0	ENSG00000158874	Hs.237658	P02652|APOA2_HUMAN
MARS1_TRP_25mM_NE	TRP	NE	1511	APOA2_HUMAN Apolipoprotein A-II precursor (Apo-AII) (ApoA-II) [Contains:	1298.63	-0.01466	2	V.TDYGKDLMEKV.K	0.0165	2.464	0.168	520.9	1	15/20	3.43782	1		0	ENSG00000158874	Hs.237658	P02652|APOA2_HUMAN
MARS2_TRP_100mM_NE	TRP	NE	2336	APOA2_HUMAN Apolipoprotein A-II precursor (Apo-AII) (ApoA-II) [Contains:	2580.25	-0.02285	3	C.VESLVSQYFQTVTDYGKDLMEK.V	4.02e-06	3.012	0.274	409.7	1	26/84	4.05711	1		0	ENSG00000158874	Hs.237658	P02652|APOA2_HUMAN
MARS2_TRP_500mM_NE	TRP	NE	1524	APOA2_HUMAN Apolipoprotein A-II precursor (Apo-AII) (ApoA-II) [Contains:	2863.55	-0.89891	3	K.VKSPELQAEAKSYFEKSKEQLTPLI.K	1.02e-05	4.434	0.153	721.3	1	35/96	3.78902	1		0	ENSG00000158874	Hs.237658	P02652|APOA2_HUMAN
MARS1_TRP_10mM_NE	TRP	NE	1236	APOA2_HUMAN Apolipoprotein A-II precursor (Apo-AII) (ApoA-II) [Contains:	1535.74	-0.1114	2	L.VSQYFQTVTDYGK.D	1.3e-07	2.778	0.288	1803.5	1	19/24	4.48387	1		0	ENSG00000158874	Hs.237658	P02652|APOA2_HUMAN
MARS1_GluC_0mM_NE	GluC	NE	2249	APOA2_HUMAN Apolipoprotein A-II precursor (Apo-AII) (ApoA-II) [Contains:	2023.93	0.0852515	2	L.VSQYFQTVTDYGKDLME.K	1.55e-05	2.42062	0.383516	860.869	1	21/32	4.47343	1		0	ENSG00000158874	Hs.237658	P02652|APOA2_HUMAN
MARS1_TRP_100mM_NE	TRP	NE	1684	APOA2_HUMAN Apolipoprotein A-II precursor (Apo-AII) (ApoA-II) [Contains:	2152.03	-0.32862	3	L.VSQYFQTVTDYGKDLMEK.V	1.48e-07	3.177	0.165	760	1	26/68	3.5218	1		0	ENSG00000158874	Hs.237658	P02652|APOA2_HUMAN
MARS2_TRP_500mM_NE	TRP	NE	2195	APOA2_HUMAN Apolipoprotein A-II precursor (Apo-AII) (ApoA-II) [Contains:	2164.13	-0.38775	2	D.YGKDLMEKVKSPELQAEAK.S	2.22e-15	4.749	0.301	1321.5	1	24/36	5.5956	1	X	0	ENSG00000158874	Hs.237658	P02652|APOA2_HUMAN
MARS2_TRP_25mM_NE	TRP	NE	2517	APOA2_HUMAN Apolipoprotein A-II precursor (Apo-AII) (ApoA-II) [Contains:	1459.75	0.18104	2	K.AGTELVNFLSYFV.E	0.000182	2.324	0.229	983.2	1	16/24	3.44199	2		0	ENSG00000158874	Hs.237658	P02652|APOA2_HUMAN
MARS2_TRP_500mM_E	TRP	E	2727	APOA2_HUMAN Apolipoprotein A-II precursor (Apo-AII) (ApoA-II) [Contains:	3193.54	-1.11692	3	K.EPCVESLVSQYFQTVTDYGKDLMEKVK.S	0.0196	3.234	0.312	469.6	1	25/104	4.00515	2		0	ENSG00000158874	Hs.237658	P02652|APOA2_HUMAN
MARS2_TRP_100mM_NE	TRP	NE	2638	APOA2_HUMAN Apolipoprotein A-II precursor (Apo-AII) (ApoA-II) [Contains:	2314.16	-0.61631	3	A.GTELVNFLSYFVELGTQPATQ.-	9.72e-06	3.332	0.184	742.6	1	30/80	3.53743	2		0	ENSG00000158874	Hs.237658	P02652|APOA2_HUMAN
MARS2_TRP_500mM_NE	TRP	NE	2269	APOA2_HUMAN Apolipoprotein A-II precursor (Apo-AII) (ApoA-II) [Contains:	1488.77	-0.7005	2	K.KAGTELVNFLSYF.V	0.00163	2.82	0.199	941.7	1	17/24	3.69768	2		0	ENSG00000158874	Hs.237658	P02652|APOA2_HUMAN
MARS1_TRP_0mM_E	TRP	E	405	APOA2_HUMAN Apolipoprotein A-II precursor (Apo-AII) (ApoA-II) [Contains:	972.5	0.45985	2	K.SPELQAEAK.S	0.00185	2.063	0.359	1564.8	1	15/16	4.32712	2	X	0	ENSG00000158874	Hs.237658	P02652|APOA2_HUMAN
MARS2_TRP_500mM_NE	TRP	NE	1078	APOA2_HUMAN Apolipoprotein A-II precursor (Apo-AII) (ApoA-II) [Contains:	1810.99	1.41707	3	K.SYFEKSKEQLTPLIK.K	1.6e-07	3.022	0.309	595	1	25/56	4.33189	2	X	0	ENSG00000158874	Hs.237658	P02652|APOA2_HUMAN
MARS1_GluC_0mM_NE	GluC	NE	2752	APOA2_HUMAN Apolipoprotein A-II precursor (Apo-AII) (ApoA-II) [Contains:	2452.16	0.291599	2	C.VESLVSQYFQTVTDYGKDLME.K	1.54e-10	3.70413	0.371691	1013	1	21/40	5.31588	2	X	0	ENSG00000158874	Hs.237658	P02652|APOA2_HUMAN
MARS2_GluC_100mM_NE	GluC	NE	1329	APOA2_HUMAN Apolipoprotein A-II precursor (Apo-AII) (ApoA-II) [Contains:	2097.23	-0.871192	3	E.KSKEQLTPLIKKAGTELVN.F	0.000316577	3.74037	0.304061	1044.17	1	30/72	4.79212	3		0	ENSG00000158874	Hs.237658	P02652|APOA2_HUMAN
MARS2_TRP_100mM_NE	TRP	NE	1948	APOA2_HUMAN Apolipoprotein A-II precursor (Apo-AII) (ApoA-II) [Contains:	2152.03	-1.37862	2	V.SQYFQTVTDYGKDLMEKV.K	1.07e-06	4.393	0.407	731	1	20/34	5.93943	3		0	ENSG00000158874	Hs.237658	P02652|APOA2_HUMAN
MARS1_TRP_10mM_E	TRP	E	769	APOA2_HUMAN Apolipoprotein A-II precursor (Apo-AII) (ApoA-II) [Contains:	1156.69	-1.87724	2	K.SKEQLTPLIK.K	0.00727	2.714	0.332	987.4	1	14/18	4.57595	4	X	0	ENSG00000158874	Hs.237658	P02652|APOA2_HUMAN
MARS1_TRP_50mM_NE	TRP	NE	2691	APOA2_HUMAN Apolipoprotein A-II precursor (Apo-AII) (ApoA-II) [Contains:	2257.14	-0.45027	3	K.AGTELVNFLSYFVELGTQPAT.Q	0.00162	3.733	0.318	785	1	28/80	4.89238	6	X	0	ENSG00000158874	Hs.237658	P02652|APOA2_HUMAN
MARS2_GluC_10mM_NE	GluC	NE	2168	APOA2_HUMAN Apolipoprotein A-II precursor (Apo-AII) (ApoA-II) [Contains:	1230.64	-1.54961	2	E.LVNFLSYFVE.L	0.00028235	2.85885	0.293833	1192.42	1	15/18	4.58149	8	X	0	ENSG00000158874	Hs.237658	P02652|APOA2_HUMAN
MARS2_GluC_50mM_NE	GluC	NE	2334	APOA2_HUMAN Apolipoprotein A-II precursor (Apo-AII) (ApoA-II) [Contains:	2892.43	-1.61281	3	E.SLVSQYFQTVTDYGKDLMEKVKSPE.L	1.89e-14	5.30391	0.424262	819.199	1	33/96	6.04968	8	X	0	ENSG00000158874	Hs.237658	P02652|APOA2_HUMAN
MARS1_TRP_50mM_NE	TRP	NE	2950	APOA2_HUMAN Apolipoprotein A-II precursor (Apo-AII) (ApoA-II) [Contains:	3024.42	-1.33978	3	K.EPCVESLVSQYFQTVTDYGKDLM*EKV.K	0.00822	3.473	0.343	401.4	1	25/100	4.38616	10		0	ENSG00000158874	Hs.237658	P02652|APOA2_HUMAN
MARS1_TRP_25mM_NE	TRP	NE	1506	APOA2_HUMAN Apolipoprotein A-II precursor (Apo-AII) (ApoA-II) [Contains:	1674.8	-0.15432	2	Y.FQTVTDYGKDLMEK.V	9.64e-09	2.827	0.257	2067.3	1	23/26	4.20328	10		0	ENSG00000158874	Hs.237658	P02652|APOA2_HUMAN
MARS1_TRP_10mM_NE	TRP	NE	484	APOA2_HUMAN Apolipoprotein A-II precursor (Apo-AII) (ApoA-II) [Contains:	1199.66	0.41617	3	K.VKSPELQAEAK.S	0.0117	2.962	0.076	1721.9	1	24/40	3.28141	11	X	0	ENSG00000158874	Hs.237658	P02652|APOA2_HUMAN
MARS1_TRP_500mM_NE	TRP	NE	2651 - 2652	APOA2_HUMAN Apolipoprotein A-II precursor (Apo-AII) (ApoA-II) [Contains:	2909.36	0.07028	3	K.EPCVESLVSQYFQTVTDYGKDLMEK.V	1.75e-06	3.566	0.339	674.4	1	30/96	4.84549	14	X	0	ENSG00000158874	Hs.237658	P02652|APOA2_HUMAN
MARS2_GluC_100mM_NE	GluC	NE	935	APOA2_HUMAN Apolipoprotein A-II precursor (Apo-AII) (ApoA-II) [Contains:	1771.03	1.3001	3	E.KSKEQLTPLIKKAGTE.L	0.00154999	3.45071	0.26074	1169.39	1	28/60	4.33192	14		0	ENSG00000158874	Hs.237658	P02652|APOA2_HUMAN
MARS1_GluC_2000mM_E	GluC	E	2994	APOA2_HUMAN Apolipoprotein A-II precursor (Apo-AII) (ApoA-II) [Contains:Apolipoprotein A-II(1-76)].	2510.39	-0.334019	3	E.QLTPLIKKAGTELVNFLSYFVE.L	0.0405908	3.51013	0.536159	343.521	1	21/84	6.31964	1		0	ENSG00000158874	Hs.237658	P02652|APOA2_HUMAN
MARS1_GluC_500mM_NE	GluC	NE	2763	APOA2_HUMAN Apolipoprotein A-II precursor (Apo-AII) (ApoA-II) [Contains:Apolipoprotein A-II(1-76)].	3333.66	-1.0367	3	E.SLVSQYFQTVTDYGKDLMEKVKSPELQAE.A	0.0023269	3.9703	0.232054	437.64	1	26/112	3.88583	1		0	ENSG00000158874	Hs.237658	P02652|APOA2_HUMAN
MARS1_GluC_100mM_NE	GluC	NE	1505	APOA2_HUMAN Apolipoprotein A-II precursor (Apo-AII) (ApoA-II) [Contains:Apolipoprotein A-II(1-76)].	1498.75	-0.977909	2	Q.TVTDYGKDLMEKV.K	3.33e-05	2.75528	0.242918	782.369	1	16/24	3.86341	1		0	ENSG00000158874	Hs.237658	P02652|APOA2_HUMAN
MARS1_GluC_100mM_NE	GluC	NE	2238	APOA2_HUMAN Apolipoprotein A-II precursor (Apo-AII) (ApoA-II) [Contains:Apolipoprotein A-II(1-76)].	2251.1	0.0157317	3	L.VSQYFQTVTDYGKDLMEKV.K	0.0245682	2.91541	0.278172	492.486	1	24/72	4.14632	2		0	ENSG00000158874	Hs.237658	P02652|APOA2_HUMAN
MARS1_GluC_100mM_NE	GluC	NE	1423	APOA2_HUMAN Apolipoprotein A-II precursor (Apo-AII) (ApoA-II) [Contains:Apolipoprotein A-II(1-76)].	1789.87	0.0232702	2	Y.FQTVTDYGKDLM*EKV.K	9.17e-07	3.63864	0.413484	709.603	1	18/28	6.09919	5		0	ENSG00000158874	Hs.237658	P02652|APOA2_HUMAN
MARS1_GluC_500mM_NE	GluC	NE	2575	APOA2_HUMAN Apolipoprotein A-II precursor (Apo-AII) (ApoA-II) [Contains:Apolipoprotein A-II(1-76)].	2579.31	0.443462	3	E.SLVSQYFQTVTDYGKDLMEKVK.S	5.03e-08	3.75761	0.356893	594.605	1	30/84	5.1454	5		0	ENSG00000158874	Hs.237658	P02652|APOA2_HUMAN
MARS1_GluC_10mM_NE	GluC	NE	2327	APOA2_HUMAN Apolipoprotein A-II precursor (Apo-AII) (ApoA-II) [Contains:Apolipoprotein A-II(1-76)].	1850.88	0.588646	2	E.SLVSQYFQTVTDYGKD.L	1.95e-09	4.11694	0.457714	1876.77	1	20/30	6.53779	6	X	0	ENSG00000158874	Hs.237658	P02652|APOA2_HUMAN
MARS1_GluC_500mM_NE	GluC	NE	2403	APOA2_HUMAN Apolipoprotein A-II precursor (Apo-AII) (ApoA-II) [Contains:Apolipoprotein A-II(1-76)].	2352.14	1.68864	2	E.SLVSQYFQTVTDYGKDLMEK.V	1.5e-12	3.58177	0.493086	1243.48	1	22/38	5.75973	7	X	0	ENSG00000158874	Hs.237658	P02652|APOA2_HUMAN
MARS1_GluC_500mM_NE	GluC	NE	2337	APOA2_HUMAN Apolipoprotein A-II precursor (Apo-AII) (ApoA-II) [Contains:Apolipoprotein A-II(1-76)].	2467.21	-1.27147	2	E.SLVSQYFQTVTDYGKDLM*EKV.K	2.24e-05	4.65779	0.447334	674.174	1	21/40	6.21375	23	X	0	ENSG00000158874	Hs.237658	P02652|APOA2_HUMAN
MARS1_GluC_500mM_NE	GluC	NE	2546	APOA2_HUMAN Apolipoprotein A-II precursor (Apo-AII) (ApoA-II) [Contains:Apolipoprotein A-II(1-76)].	2224.05	-0.216381	2	E.SLVSQYFQTVTDYGKDLME.K	1.42e-11	4.06714	0.443442	1118.95	1	22/36	6.25892	101	X	0	ENSG00000158874	Hs.237658	P02652|APOA2_HUMAN
MARS1_TRP_2000mM_NE	TRP	NE	1235	APOA4_HUMAN Apolipoprotein A-IV precursor (Apo-AIV) (ApoA-IV).	1576.8	-0.07036	3	R.DKVNSFFSTFKEK.E	4.91e-09	3.392	0.389	1477.1	1	28/48	5.89754	2		0	ENSG00000215754	Hs.591940	P06727|APOA4_HUMAN	Q13784|Q13784_HUMAN							72.01	526.3	667.2	487.87	n.o.
MARS2_TRP_100mM_NE	TRP	NE	1568	APOA4_HUMAN Apolipoprotein A-IV precursor (Apo-AIV) (ApoA-IV).	1927.95	-1.89729	3	K.SLAELGGHLDQQVEEFR.R	5.67e-11	5.034	0.405	2303.8	1	37/64	6.25962	2		0	ENSG00000215754	Hs.591940	P06727|APOA4_HUMAN	Q13784|Q13784_HUMAN
MARS1_TRP_2000mM_NE	TRP	NE	1263	APOA4_HUMAN Apolipoprotein A-IV precursor (Apo-AIV) (ApoA-IV).	2164.06	1.34905	3	R.DKVNSFFSTFKEKESQDK.T	5.51e-06	3.871	0.389	910.4	1	29/68	5.44746	1		0	ENSG00000215754	Hs.591940	P06727|APOA4_HUMAN	Q13784|Q13784_HUMAN
MARS1_GluC_500mM_NE	GluC	NE	1301	APOA4_HUMAN Apolipoprotein A-IV precursor (Apo-AIV) (ApoA-IV).	1335.72	-0.186689	2	E.FKVKIDQTVEE.L	7.41e-05	2.77095	0.182081	1089.55	1	17/20	3.90169	1		0	ENSG00000215754	Hs.591940	P06727|APOA4_HUMAN	Q13784|Q13784_HUMAN
MARS2_TRP_25mM_NE	TRP	NE	1919	APOA4_HUMAN Apolipoprotein A-IV precursor (Apo-AIV) (ApoA-IV).	2237.09	-1.16619	2	R.VEPYGENFNKALVQQMEQL.R	3.45e-08	3.826	0.1	668.8	4	19/36	2.98088	1		0	ENSG00000215754	Hs.591940	P06727|APOA4_HUMAN	Q13784|Q13784_HUMAN
MARS1_GluC_2000mM_NE	GluC	NE	1862	APOA4_HUMAN Apolipoprotein A-IV precursor (Apo-AIV) (ApoA-IV).	2218.15	-1.54796	3	E.KDLRDKVNSFFSTFKEKE.S	0.00156125	4.16551	0.393155	977.012	1	28/68	5.63164	2		0	ENSG00000215754	Hs.591940	P06727|APOA4_HUMAN	Q13784|Q13784_HUMAN
MARS1_TRP_2000mM_NE	TRP	NE	1414	APOA4_HUMAN Apolipoprotein A-IV precursor (Apo-AIV) (ApoA-IV).	2190.13	-1.62173	3	K.LGPHAGDVEGHLSFLEKDLR.D	1.8e-08	4.227	0.42	1139.1	1	36/76	5.70341	2		0	ENSG00000215754	Hs.591940	P06727|APOA4_HUMAN	Q13784|Q13784_HUMAN
MARS2_TRP_500mM_NE	TRP	NE	1267	APOA4_HUMAN Apolipoprotein A-IV precursor (Apo-AIV) (ApoA-IV).	2084.05	-1.47354	3	K.SLAELGGHLDQQVEEFRR.R	8.91e-09	3.672	0.39	878.4	1	32/68	5.26414	2		0	ENSG00000215754	Hs.591940	P06727|APOA4_HUMAN	Q13784|Q13784_HUMAN
MARS1_TRP_0mM_NE	TRP	NE	659	APOA4_HUMAN Apolipoprotein A-IV precursor (Apo-AIV) (ApoA-IV).	1350.65	0.32297	2	R.SLAPYAQDTQEK.L	2.97e-06	2.381	0.278	724.7	1	19/22	3.93288	2		0	ENSG00000215754	Hs.591940	P06727|APOA4_HUMAN	Q13784|Q13784_HUMAN
MARS1_GluC_100mM_NE	GluC	NE	1661	APOA4_HUMAN Apolipoprotein A-IV precursor (Apo-AIV) (ApoA-IV).	1994.06	0.160542	3	E.VNTYAGDLQKKLVPFATE.L	0.00366352	2.64909	0.232043	483.345	1	23/68	3.54022	3		0	ENSG00000215754	Hs.591940	P06727|APOA4_HUMAN
MARS1_TRP_500mM_NE	TRP	NE	1117	APOA4_HUMAN Apolipoprotein A-IV precursor (Apo-AIV) (ApoA-IV).	1805.92	-0.07165	3	K.LGPHAGDVEGHLSFLEK.D	1.32e-10	4.536	0.368	2511.2	1	34/64	6.22467	4		0	ENSG00000215754	Hs.591940	P06727|APOA4_HUMAN	Q13784|Q13784_HUMAN
MARS2_TRP_25mM_NE	TRP	NE	1232	APOA4_HUMAN Apolipoprotein A-IV precursor (Apo-AIV) (ApoA-IV).	1215.65	0.00183	2	K.ALVQQMEQLR.Q	0.00557	3.129	0.133	1714.5	1	16/18	4.18506	11		0	ENSG00000215754	Hs.591940	P06727|APOA4_HUMAN	Q13784|Q13784_HUMAN
MARS2_TRP_100mM_E	TRP	E	616	APOA4_HUMAN Apolipoprotein A-IV precursor (Apo-AIV) (ApoA-IV).	1487.8	0.13833	2	K.ALVQQM*EQLRQK.L	0.000761	2.964	0.317	188.4	2	13/22	4.87862	1		2	ENSG00000215754	Hs.591940	P06727|APOA4_HUMAN	Q13784|Q13784_HUMAN
MARS1_GluC_2000mM_E	GluC	E	1906	APOA4_HUMAN Apolipoprotein A-IV precursor (Apo-AIV) (ApoA-IV).	1961.01	0.211866	2	E.KDLRDKVNSFFSTFKE.K	0.000950245	2.5102	0.539281	275.957	1	16/30	5.7555	1		2	ENSG00000215754	Hs.591940	P06727|APOA4_HUMAN	Q13784|Q13784_HUMAN
MARS2_GluC_10mM_NE	GluC	NE	1460	APOC1_HUMAN Apolipoprotein C-I precursor (Apo-CI) (ApoC-I).	1204.64	-0.363948	2	P.DVSSALDKLKE.F	9.7e-07	2.66628	0.116037	1324.15	1	17/20	3.22489	1	X	0	ENSG00000130208	Hs.110675	P02654|APOC1_HUMAN	B2R526|B2R526_HUMAN
MARS1_TRP_100mM_NE	TRP	NE	1580	APOC1_HUMAN Apolipoprotein C-I precursor (Apo-CI) (ApoC-I).	1522.77	-1.30109	2	P.DVSSALDKLKEFGN.T	6.65e-06	2.427	0.239	496.8	1	16/26	3.24046	1		0	ENSG00000130208	Hs.110675	P02654|APOC1_HUMAN	B2R526|B2R526_HUMAN
MARS1_TRP_2000mM_NE	TRP	NE	2091	APOC1_HUMAN Apolipoprotein C-I precursor (Apo-CI) (ApoC-I).	2934.55	-0.74034	3	P.DVSSALDKLKEFGNTLEDKARELISR.I	2.45e-10	5.672	0.52	996.1	1	31/100	7.14046	1		0	ENSG00000130208	Hs.110675	P02654|APOC1_HUMAN	B2R526|B2R526_HUMAN
MARS2_TRP_500mM_E	TRP	E	391	APOC1_HUMAN Apolipoprotein C-I precursor (Apo-CI) (ApoC-I).	1306.71	-0.00881	2	R.IKQSELSAKM*R.E	1	2.198	0.282	391.8	1	15/20	3.88299	1		0	ENSG00000130208	Hs.110675	P02654|APOC1_HUMAN	B2R526|B2R526_HUMAN
MARS2_TRP_2000mM_NE	TRP	NE	1655	APOC1_HUMAN Apolipoprotein C-I precursor (Apo-CI) (ApoC-I).	2529.32	-1.40855	3	K.MREWFSETFQKVKEKLKIDS.-	3.44e-09	3.586	0.326	532.5	1	31/76	4.61063	1		0	ENSG00000130208	Hs.110675	P02654|APOC1_HUMAN	B2R526|B2R526_HUMAN
MARS1_TRP_100mM_NE	TRP	NE	1105	APOC1_HUMAN Apolipoprotein C-I precursor (Apo-CI) (ApoC-I).	1273.7	-0.253	2	G.TPDVSSALDKLK.E	9.57e-06	2.42	0.304	1202.4	1	18/22	4.2012	1		0	ENSG00000130208	Hs.110675	P02654|APOC1_HUMAN	B2R526|B2R526_HUMAN
MARS1_TRP_500mM_NE	TRP	NE	1622	APOC1_HUMAN Apolipoprotein C-I precursor (Apo-CI) (ApoC-I).	2307.17	-0.44139	2	G.TPDVSSALDKLKEFGNTLEDK.A	1.02e-08	4.065	0.508	853.6	1	22/40	6.53612	1		0	ENSG00000130208	Hs.110675	P02654|APOC1_HUMAN	B2R526|B2R526_HUMAN
MARS2_TRP_100mM_NE	TRP	NE	1070	APOC1_HUMAN Apolipoprotein C-I precursor (Apo-CI) (ApoC-I).	1075.6	-0.03618	2	P.DVSSALDKLK.E	8.65e-05	2.416	0.191	1038.8	1	15/18	3.66056	2		0	ENSG00000130208	Hs.110675	P02654|APOC1_HUMAN	B2R526|B2R526_HUMAN
MARS2_TRP_500mM_NE	TRP	NE	1721	APOC1_HUMAN Apolipoprotein C-I precursor (Apo-CI) (ApoC-I).	2109.07	-1.10341	3	P.DVSSALDKLKEFGNTLEDK.A	6.38e-12	3.216	0.294	786.3	1	30/72	4.21708	2	X	0	ENSG00000130208	Hs.110675	P02654|APOC1_HUMAN	B2R526|B2R526_HUMAN
MARS1_TRP_2000mM_NE	TRP	NE	1234	APOC1_HUMAN Apolipoprotein C-I precursor (Apo-CI) (ApoC-I).	1488.69	0.25854	2	K.MREWFSETFQK.V	0.000111	2.761	0.261	1128.7	1	16/20	4.45153	2	X	0	ENSG00000130208	Hs.110675	P02654|APOC1_HUMAN	B2R526|B2R526_HUMAN
MARS2_TRP_2000mM_NE	TRP	NE	1240	APOC1_HUMAN Apolipoprotein C-I precursor (Apo-CI) (ApoC-I).	1972.99	-1.37161	3	K.MREWFSETFQKVKEK.L	4.79e-05	4.389	0.284	1031.7	1	25/56	5.31809	2	X	0	ENSG00000130208	Hs.110675	P02654|APOC1_HUMAN	B2R526|B2R526_HUMAN
MARS2_TRP_500mM_NE	TRP	NE	1757	APOC1_HUMAN Apolipoprotein C-I precursor (Apo-CI) (ApoC-I).	2534.31	-0.91918	3	G.TPDVSSALDKLKEFGNTLEDKAR.E	1.11e-16	4.651	0.305	1277.7	1	35/88	5.13909	2		0	ENSG00000130208	Hs.110675	P02654|APOC1_HUMAN	B2R526|B2R526_HUMAN
MARS2_TRP_500mM_NE	TRP	NE	1853	APOC1_HUMAN Apolipoprotein C-I precursor (Apo-CI) (ApoC-I).	2180.11	-0.89588	3	P.DVSSALDKLKEFGNTLEDKA.R	2.22e-15	4.827	0.383	953.5	1	32/76	6.01955	3		0	ENSG00000130208	Hs.110675	P02654|APOC1_HUMAN	B2R526|B2R526_HUMAN
MARS1_GluC_100mM_NE	GluC	NE	1216	APOC1_HUMAN Apolipoprotein C-I precursor (Apo-CI) (ApoC-I).	1402.74	-0.473423	3	G.TPDVSSALDKLKE.F	2.08e-07	3.76202	0.358783	918.186	1	27/48	5.8921	4		0	ENSG00000130208	Hs.110675	P02654|APOC1_HUMAN	B2R526|B2R526_HUMAN
MARS2_TRP_500mM_NE	TRP	NE	1646	APOC1_HUMAN Apolipoprotein C-I precursor (Apo-CI) (ApoC-I).	2336.21	-1.34336	3	P.DVSSALDKLKEFGNTLEDKAR.E	1.79e-13	4.564	0.367	1738.9	1	35/80	5.54159	5	X	0	ENSG00000130208	Hs.110675	P02654|APOC1_HUMAN	B2R526|B2R526_HUMAN
MARS2_TRP_0mM_NE	TRP	NE	2041	APOC2_HUMAN Apolipoprotein C-II precursor (Apo-CII) (ApoC-II).	2376.16	0.61749	2	T.AAM*STYTGIFTDQVLSVLKGEE.-	0.0163	2.836	0.248	678	1	19/42	3.52269	1		0	ENSG00000213044	Hs.75615	P02655|APOC2_HUMAN
MARS2_TRP_25mM_NE	TRP	NE	2037	APOC2_HUMAN Apolipoprotein C-II precursor (Apo-CII) (ApoC-II).	1634.86	-1.22485	2	T.GIFTDQVLSVLKGEE.-	0.000272	2.891	0.113	1867.4	1	20/28	2.80169	1		0	ENSG00000213044	Hs.75615	P02655|APOC2_HUMAN
MARS1_GluC_10mM_NE	GluC	NE	1903	APOC2_HUMAN Apolipoprotein C-II precursor (Apo-CII) (ApoC-II).	2332.11	-1.03593	2	G.TQQPQQDEMPSPTFLTQVKE.S	1.57e-05	3.22715	0.310625	702.106	1	19/38	4.313	1	X	0	ENSG00000213044	Hs.75615	P02655|APOC2_HUMAN	Q6P163|Q6P163_HUMAN
MARS2_TRP_25mM_NE	TRP	NE	1291	APOC2_HUMAN Apolipoprotein C-II precursor (Apo-CII) (ApoC-II).	1148.62	0.09335	2	K.TYLPAVDEKL.R	4.57e-06	1.994	0.25	824.7	2	15/18	3.24106	1		0	ENSG00000213044	Hs.75615	P02655|APOC2_HUMAN	Q6P163|Q6P163_HUMAN
MARS2_TRP_100mM_NE	TRP	NE	1570	APOC2_HUMAN Apolipoprotein C-II precursor (Apo-CII) (ApoC-II).	1782.93	-0.35406	2	K.TYLPAVDEKLRDLYS.K	4.61e-06	2.499	0.256	948.1	1	20/28	3.66915	1		0	ENSG00000213044	Hs.75615	P02655|APOC2_HUMAN
MARS1_GluC_100mM_NE	GluC	NE	2362	APOC2_HUMAN Apolipoprotein C-II precursor (Apo-CII) (ApoC-II).	2779.37	-1.09432	3	Y.SKSTAAM*STYTGIFTDQVLSVLKGEE.-	7.02e-06	4.37742	0.345308	1002.67	1	33/100	5.07358	2		0	ENSG00000213044	Hs.75615	P02655|APOC2_HUMAN
MARS2_TRP_25mM_NE	TRP	NE	2190	APOC2_HUMAN Apolipoprotein C-II precursor (Apo-CII) (ApoC-II).	3470.64	-0.01443	3	G.TQQPQQDEMPSPTFLTQVKESLSSYWESAK.T	4.16e-08	5.729	0.398	794.4	1	37/116	6.29187	2		0	ENSG00000213044	Hs.75615	P02655|APOC2_HUMAN	Q6P163|Q6P163_HUMAN
MARS1_TRP_0mM_NE	TRP	NE	1932	APOC2_HUMAN Apolipoprotein C-II precursor (Apo-CII) (ApoC-II).	1735.91	-0.18132	2	Y.TGIFTDQVLSVLKGEE.-	7.23e-09	3.509	0.299	1166.6	1	19/30	5.00143	3	X	0	ENSG00000213044	Hs.75615	P02655|APOC2_HUMAN
MARS1_TRP_0mM_NE	TRP	NE	1413	APOC2_HUMAN Apolipoprotein C-II precursor (Apo-CII) (ApoC-II).	2203.07	-0.01603	2	G.TQQPQQDEMPSPTFLTQVK.E	5.25e-13	4.796	0.414	1075.5	1	22/36	6.57142	3	X	0	ENSG00000213044	Hs.75615	P02655|APOC2_HUMAN	Q6P163|Q6P163_HUMAN
MARS1_TRP_10mM_NE	TRP	NE	1147	APOC2_HUMAN Apolipoprotein C-II precursor (Apo-CII) (ApoC-II).	1286.59	0.17923	2	K.ESLSSYWESAK.T	1.66e-05	2.541	0.262	1067.4	1	17/20	4.19185	7		0	ENSG00000213044	Hs.75615	P02655|APOC2_HUMAN	Q6P163|Q6P163_HUMAN
MARS1_GluC_50mM_NE	GluC	NE	2457	APOC2_HUMAN Apolipoprotein C-II precursor (Apo-CII) (ApoC-II).	3170.54	-0.0624415	3	R.DLYSKSTAAM*STYTGIFTDQVLSVLKGEE.-	9.65e-06	5.49833	0.476938	2544.82	1	43/112	6.80249	13		0	ENSG00000213044	Hs.75615	P02655|APOC2_HUMAN
MARS1_GluC_100mM_NE	GluC	NE	2476	APOC2_HUMAN Apolipoprotein C-II precursor (Apo-CII) (ApoC-II).	3055.52	-0.814726	3	D.LYSKSTAAM*STYTGIFTDQVLSVLKGEE.-	9.82e-05	4.36245	0.42676	765.116	1	30/108	5.66691	13		0	ENSG00000213044	Hs.75615	P02655|APOC2_HUMAN
MARS1_TRP_0mM_NE	TRP	NE	2220	APOC2_HUMAN Apolipoprotein C-II precursor (Apo-CII) (ApoC-II).	2548.25	0.13601	3	K.STAAMSTYTGIFTDQVLSVLKGEE.-	3.87e-11	4.837	0.433	1290.1	1	39/92	6.36974	65	X	0	ENSG00000213044	Hs.75615	P02655|APOC2_HUMAN
MARS1_TRP_10mM_NE	TRP	NE	2130	APOC3_HUMAN Apolipoprotein C-III precursor (Apo-CIII) (ApoC-III).	1690.78	-0.76542	2	E.AEDASLLSFMQGYMK.H	4.35e-08	3.141	0.389	1504.8	1	20/28	5.23918	1		0	ENSG00000110245 || ENSG00000215755	Hs.73849	P02656|APOC3_HUMAN	B0YIW2|B0YIW2_HUMAN || A3KPE2|A3KPE2_HUMAN
MARS2_TRP_0mM_NE	TRP	NE	1223	APOC3_HUMAN Apolipoprotein C-III precursor (Apo-CIII) (ApoC-III).	1773.87	-0.725	2	K.DALSSVQESQVAQQARG.W	0.000191	2.666	0.23	218.9	4	14/32	3.15449	1		0	ENSG00000110245 || ENSG00000215756	Hs.73849	P02656|APOC3_HUMAN	B0YIW2|B0YIW2_HUMAN || A3KPE2|A3KPE2_HUMAN
MARS1_GluC_10mM_NE	GluC	NE	2509	APOC3_HUMAN Apolipoprotein C-III precursor (Apo-CIII) (ApoC-III).	1490.7	-0.471345	2	E.DASLLSFMQGYMK.H	1.05e-07	3.36638	0.352673	1592.57	1	19/24	5.4836	1		0	ENSG00000110245 || ENSG00000215757	Hs.73849	P02656|APOC3_HUMAN	B0YIW2|B0YIW2_HUMAN || A3KPE2|A3KPE2_HUMAN
MARS1_GluC_100mM_NE	GluC	NE	1847	APOC3_HUMAN Apolipoprotein C-III precursor (Apo-CIII) (ApoC-III).	1714.79	-1.21414	2	E.DASLLSFMQGYM*KHA.T	2.76e-05	3.09014	0.262589	501.363	1	16/28	4.11849	1		0	ENSG00000110245 || ENSG00000215758	Hs.73849	P02656|APOC3_HUMAN	B0YIW2|B0YIW2_HUMAN || A3KPE2|A3KPE2_HUMAN
MARS2_GluC_25mM_NE	GluC	NE	2073	APOC3_HUMAN Apolipoprotein C-III precursor (Apo-CIII) (ApoC-III).	2100.03	-0.648543	3	E.DASLLSFMQGYMKHATKTA.K	3.02e-08	2.90222	0.273614	595.982	1	25/72	3.90981	1		0	ENSG00000110245 || ENSG00000215759	Hs.73849	P02656|APOC3_HUMAN	B0YIW2|B0YIW2_HUMAN || A3KPE2|A3KPE2_HUMAN
MARS2_GluC_100mM_NE	GluC	NE	1782	APOC3_HUMAN Apolipoprotein C-III precursor (Apo-CIII) (ApoC-III).	2543.26	-0.464622	3	E.DASLLSFMQGYM*KHATKTAKDAL.S	0.00204845	3.80413	0.038944	476.158	1	25/88	2.76818	1		0	ENSG00000110245 || ENSG00000215760	Hs.73849	P02656|APOC3_HUMAN	B0YIW2|B0YIW2_HUMAN || A3KPE2|A3KPE2_HUMAN
MARS2_GluC_0mM_NE	GluC	NE	1910	APOC3_HUMAN Apolipoprotein C-III precursor (Apo-CIII) (ApoC-III).	1523.64	-1.63752	2	A.EDASLLSFM*QGYM*.K	1	2.71822	0.273473	790.979	1	17/24	3.84728	1		0	ENSG00000110245 || ENSG00000215761	Hs.73849	P02656|APOC3_HUMAN	B0YIW2|B0YIW2_HUMAN || A3KPE2|A3KPE2_HUMAN
MARS1_TRP_25mM_NE	TRP	NE	1780	APOC3_HUMAN Apolipoprotein C-III precursor (Apo-CIII) (ApoC-III).	1737.81	-0.09808	2	K.FSEFWDLDPEVRPT.S	4.39e-07	3.073	0.324	1434	1	18/26	4.98153	1		0	ENSG00000110245 || ENSG00000215762	Hs.73849	P02656|APOC3_HUMAN	B0YIW2|B0YIW2_HUMAN || A3KPE2|A3KPE2_HUMAN
MARS1_TRP_500mM_NE	TRP	NE	1900	APOC3_HUMAN Apolipoprotein C-III precursor (Apo-CIII) (ApoC-III).	1660.76	0.21813	2	R.GWVTDGFSSLKDYW.S	1.06e-05	2.823	0.454	1381.9	1	20/26	5.63743	1		0	ENSG00000110245 || ENSG00000215763	Hs.73849	P02656|APOC3_HUMAN	B0YIW2|B0YIW2_HUMAN || A3KPE2|A3KPE2_HUMAN
MARS1_GluC_500mM_NE	GluC	NE	1975	APOC3_HUMAN Apolipoprotein C-III precursor (Apo-CIII) (ApoC-III).	2191.03	-1.16553	2	R.GWVTDGFSSLKDYWSTVKD.K	8.31e-12	4.95035	0.521888	1976.98	1	24/36	7.1153	1		0	ENSG00000110245 || ENSG00000215764	Hs.73849	P02656|APOC3_HUMAN	B0YIW2|B0YIW2_HUMAN || A3KPE2|A3KPE2_HUMAN
MARS2_GluC_25mM_NE	GluC	NE	720	APOC3_HUMAN Apolipoprotein C-III precursor (Apo-CIII) (ApoC-III).	1585.82	-0.133682	2	K.HATKTAKDALSSVQE.S	0.00080652	3.35619	0.379802	759.822	1	19/28	5.56618	1		0	ENSG00000110245 || ENSG00000215765	Hs.73849	P02656|APOC3_HUMAN	B0YIW2|B0YIW2_HUMAN || A3KPE2|A3KPE2_HUMAN
MARS1_TRP_0mM_NE	TRP	NE	703	APOC3_HUMAN Apolipoprotein C-III precursor (Apo-CIII) (ApoC-III).	1530.79	0.23293	2	A.LSSVQESQVAQQAR.G	0.000141	3.321	0.239	1531	1	19/26	4.55911	1		0	ENSG00000110245 || ENSG00000215766	Hs.73849	P02656|APOC3_HUMAN	B0YIW2|B0YIW2_HUMAN || A3KPE2|A3KPE2_HUMAN
MARS1_TRP_25mM_NE	TRP	NE	2172	APOC3_HUMAN Apolipoprotein C-III precursor (Apo-CIII) (ApoC-III).	1304.64	-1.13477	2	A.SLLSFMQGYMK.H	3.27e-05	2.564	0.175	1266.7	1	17/20	3.29295	1		0	ENSG00000110245 || ENSG00000215767	Hs.73849	P02656|APOC3_HUMAN	B0YIW2|B0YIW2_HUMAN || A3KPE2|A3KPE2_HUMAN
MARS1_GluC_0mM_NE	GluC	NE	2228	APOC3_HUMAN Apolipoprotein C-III precursor (Apo-CIII) (ApoC-III).	1936.95	-0.546441	2	E.SQVAQQARGWVTDGFSSL.K	4.91e-11	3.36911	0.410547	1247.88	1	22/34	5.44413	1	X	0	ENSG00000110245 || ENSG00000215768	Hs.73849	P02656|APOC3_HUMAN	B0YIW2|B0YIW2_HUMAN || A3KPE2|A3KPE2_HUMAN
MARS1_GluC_500mM_NE	GluC	NE	2219	APOC3_HUMAN Apolipoprotein C-III precursor (Apo-CIII) (ApoC-III).	2816.36	-0.607576	3	E.SQVAQQARGWVTDGFSSLKDYWSTV.K	0.00111371	4.87267	0.36281	851.986	1	38/96	5.6752	1		0	ENSG00000110245 || ENSG00000215769	Hs.73849	P02656|APOC3_HUMAN	B0YIW2|B0YIW2_HUMAN || A3KPE2|A3KPE2_HUMAN
MARS2_GluC_500mM_NE	GluC	NE	2368	APOC3_HUMAN Apolipoprotein C-III precursor (Apo-CIII) (ApoC-III).	3550.72	-0.963125	3	E.SQVAQQARGWVTDGFSSLKDYWSTVKDKFSE.F	3.55e-14	6.00246	0.411529	1490.72	1	40/120	6.18026	1		0	ENSG00000110245 || ENSG00000215770	Hs.73849	P02656|APOC3_HUMAN	B0YIW2|B0YIW2_HUMAN || A3KPE2|A3KPE2_HUMAN
MARS1_TRP_0mM_NE	TRP	NE	497	APOC3_HUMAN Apolipoprotein C-III precursor (Apo-CIII) (ApoC-III).	1330.67	0.85183	2	S.SVQESQVAQQAR.G	1.97e-05	2.623	0.229	1140.2	1	17/22	3.73884	1		0	ENSG00000110245 || ENSG00000215771	Hs.73849	P02656|APOC3_HUMAN	B0YIW2|B0YIW2_HUMAN || A3KPE2|A3KPE2_HUMAN
MARS2_TRP_25mM_NE	TRP	NE	944	APOC3_HUMAN Apolipoprotein C-III precursor (Apo-CIII) (ApoC-III).	1789.89	0.18044	2	K.TAKDALSSVQESQVAQQ.A	0.0262	2.77	0.312	492.5	1	20/32	4.31538	1		0	ENSG00000110245 || ENSG00000215772	Hs.73849	P02656|APOC3_HUMAN	B0YIW2|B0YIW2_HUMAN || A3KPE2|A3KPE2_HUMAN
MARS2_GluC_500mM_NE	GluC	NE	2361	APOC3_HUMAN Apolipoprotein C-III precursor (Apo-CIII) (ApoC-III).	2223.1	-1.31826	2	W.VTDGFSSLKDYWSTVKDKF.S	5.94e-05	2.7227	0.356396	404.833	1	16/36	4.13932	1		0	ENSG00000110245 || ENSG00000215773	Hs.73849	P02656|APOC3_HUMAN	B0YIW2|B0YIW2_HUMAN || A3KPE2|A3KPE2_HUMAN
MARS2_TRP_0mM_NE	TRP	NE	1076	APOC3_HUMAN Apolipoprotein C-III precursor (Apo-CIII) (ApoC-III).	1560.75	0.02181	2	K.DALSSVQESQVAQQA.R	1.18e-05	3.253	0.317	2241.4	1	21/28	5.03814	2	X	0	ENSG00000110245 || ENSG00000215774	Hs.73849	P02656|APOC3_HUMAN	B0YIW2|B0YIW2_HUMAN || A3KPE2|A3KPE2_HUMAN
MARS1_TRP_0mM_NE	TRP	NE	1260	APOC3_HUMAN Apolipoprotein C-III precursor (Apo-CIII) (ApoC-III).	1851.81	0.01603	2	S.EAEDASLLSFM*QGYM*K.H	0.00059	3.514	0.278	806.4	1	19/30	4.89993	2		0	ENSG00000110245 || ENSG00000215775	Hs.73849	P02656|APOC3_HUMAN	B0YIW2|B0YIW2_HUMAN || A3KPE2|A3KPE2_HUMAN
MARS1_TRP_10mM_NE	TRP	NE	1880	APOC3_HUMAN Apolipoprotein C-III precursor (Apo-CIII) (ApoC-III).	2137.02	-1.19807	2	K.FSEFWDLDPEVRPTSAVAA.-	2.51e-10	3.444	0.418	640.8	1	19/36	5.30169	2		0	ENSG00000110245 || ENSG00000215776	Hs.73849	P02656|APOC3_HUMAN	B0YIW2|B0YIW2_HUMAN || A3KPE2|A3KPE2_HUMAN
MARS1_GluC_10mM_NE	GluC	NE	1400	APOC3_HUMAN Apolipoprotein C-III precursor (Apo-CIII) (ApoC-III).	1445.71	0.481674	2	E.SQVAQQARGWVTD.G	7.23e-08	2.3784	0.323141	816.814	1	17/24	4.12423	2	X	0	ENSG00000110245 || ENSG00000215777	Hs.73849	P02656|APOC3_HUMAN	B0YIW2|B0YIW2_HUMAN || A3KPE2|A3KPE2_HUMAN
MARS1_GluC_100mM_NE	GluC	NE	1433	APOC3_HUMAN Apolipoprotein C-III precursor (Apo-CIII) (ApoC-III).	2180.07	-1.07737	2	E.SQVAQQARGWVTDGFSSLKD.Y	2.84e-06	3.59317	0.29005	979.951	1	21/38	4.44956	2		0	ENSG00000110245 || ENSG00000215778	Hs.73849	P02656|APOC3_HUMAN	B0YIW2|B0YIW2_HUMAN || A3KPE2|A3KPE2_HUMAN
MARS1_GluC_500mM_NE	GluC	NE	1922	APOC3_HUMAN Apolipoprotein C-III precursor (Apo-CIII) (ApoC-III).	3059.49	-0.887403	3	E.SQVAQQARGWVTDGFSSLKDYWSTVKD.K	3.23e-05	5.78497	0.390553	917.835	1	33/104	6.13746	2		0	ENSG00000110245 || ENSG00000215779	Hs.73849	P02656|APOC3_HUMAN	B0YIW2|B0YIW2_HUMAN || A3KPE2|A3KPE2_HUMAN
MARS2_TRP_25mM_NE	TRP	NE	577	APOC3_HUMAN Apolipoprotein C-III precursor (Apo-CIII) (ApoC-III).	1417.7	0.67756	2	L.SSVQESQVAQQAR.G	1.82e-06	2.89	0.316	1748.4	1	19/24	4.65066	2		0	ENSG00000110245 || ENSG00000215780	Hs.73849	P02656|APOC3_HUMAN	B0YIW2|B0YIW2_HUMAN || A3KPE2|A3KPE2_HUMAN
MARS1_GluC_100mM_NE	GluC	NE	1813	APOC3_HUMAN Apolipoprotein C-III precursor (Apo-CIII) (ApoC-III).	1815.84	-0.0675889	2	E.DASLLSFMQGYM*KHAT.K	0.000186337	3.1047	0.162937	166.603	8	14/30	3.24192	3		0	ENSG00000110245 || ENSG00000215781	Hs.73849	P02656|APOC3_HUMAN	B0YIW2|B0YIW2_HUMAN || A3KPE2|A3KPE2_HUMAN
MARS1_TRP_0mM_NE	TRP	NE	1509	APOC3_HUMAN Apolipoprotein C-III precursor (Apo-CIII) (ApoC-III).	1196.59	-0.07023	2	R.GWVTDGFSSLK.D	5.01e-05	2.26	0.202	1276.7	1	17/20	3.37001	3	X	0	ENSG00000110245 || ENSG00000215782	Hs.73849	P02656|APOC3_HUMAN	B0YIW2|B0YIW2_HUMAN || A3KPE2|A3KPE2_HUMAN
MARS1_TRP_500mM_NE	TRP	NE	1981	APOC3_HUMAN Apolipoprotein C-III precursor (Apo-CIII) (ApoC-III).	2076.01	-1.84457	2	R.GWVTDGFSSLKDYWSTVK.D	6.63e-05	3.225	0.292	745.9	1	20/34	4.05039	3		0	ENSG00000110245 || ENSG00000215783	Hs.73849	P02656|APOC3_HUMAN	B0YIW2|B0YIW2_HUMAN || A3KPE2|A3KPE2_HUMAN
MARS2_GluC_500mM_NE	GluC	NE	2361	APOC3_HUMAN Apolipoprotein C-III precursor (Apo-CIII) (ApoC-III).	3334.65	-1.46988	3	E.SQVAQQARGWVTDGFSSLKDYWSTVKDKF.S	1.88e-09	4.63793	0.393809	889.76	1	32/112	5.34058	3		0	ENSG00000110245 || ENSG00000215784	Hs.73849	P02656|APOC3_HUMAN	B0YIW2|B0YIW2_HUMAN || A3KPE2|A3KPE2_HUMAN
MARS2_TRP_25mM_NE	TRP	NE	1034	APOC3_HUMAN Apolipoprotein C-III precursor (Apo-CIII) (ApoC-III).	1860.93	-0.15427	2	K.TAKDALSSVQESQVAQQA.R	1.38e-10	4.633	0.321	2397.7	1	25/34	5.82492	3	X	0	ENSG00000110245 || ENSG00000215785	Hs.73849	P02656|APOC3_HUMAN	B0YIW2|B0YIW2_HUMAN || A3KPE2|A3KPE2_HUMAN
MARS1_GluC_500mM_NE	GluC	NE	1638	APOC3_HUMAN Apolipoprotein C-III precursor (Apo-CIII) (ApoC-III).	2124.03	-1.84986	3	D.GFSSLKDYWSTVKDKFSE.F	3.35e-13	5.1545	0.370938	1369.94	1	30/68	5.99578	4		0	ENSG00000110245 || ENSG00000215786	Hs.73849	P02656|APOC3_HUMAN	B0YIW2|B0YIW2_HUMAN || A3KPE2|A3KPE2_HUMAN
MARS1_GluC_500mM_NE	GluC	NE	3277	APOC3_HUMAN Apolipoprotein C-III precursor (Apo-CIII) (ApoC-III).	3473.66	-1.74662	3	A.SEAEDASLLSFMQGYMKHATKTAKDALSSVQE.S	0.0104805	4.65055	0.415092	946.201	1	34/124	5.31293	4		0	ENSG00000110245 || ENSG00000215787	Hs.73849	P02656|APOC3_HUMAN	B0YIW2|B0YIW2_HUMAN || A3KPE2|A3KPE2_HUMAN
MARS1_TRP_2000mM_NE	TRP	NE	1721	APOC3_HUMAN Apolipoprotein C-III precursor (Apo-CIII) (ApoC-III).	2319.13	0.05858	2	R.GWVTDGFSSLKDYWSTVKDK.F	2.22e-09	3.524	0.309	912.6	1	21/38	4.84092	6		0	ENSG00000110245 || ENSG00000215788	Hs.73849	P02656|APOC3_HUMAN	B0YIW2|B0YIW2_HUMAN || A3KPE2|A3KPE2_HUMAN
MARS1_TRP_100mM_NE	TRP	NE	812	APOC3_HUMAN Apolipoprotein C-III precursor (Apo-CIII) (ApoC-III).	1844.95	-0.99269	2	A.KDALSSVQESQVAQQAR.G	4.94e-10	4.483	0.275	2365.5	1	25/32	5.22531	6		0	ENSG00000110245 || ENSG00000215789	Hs.73849	P02656|APOC3_HUMAN	B0YIW2|B0YIW2_HUMAN || A3KPE2|A3KPE2_HUMAN
MARS2_TRP_10mM_NE	TRP	NE	1004	APOC3_HUMAN Apolipoprotein C-III precursor (Apo-CIII) (ApoC-III).	1716.85	-1.21705	2	K.DALSSVQESQVAQQAR.G	1.66e-08	3.748	0.288	2330	1	22/30	4.80894	10	X	0	ENSG00000110245 || ENSG00000215790	Hs.73849	P02656|APOC3_HUMAN	B0YIW2|B0YIW2_HUMAN || A3KPE2|A3KPE2_HUMAN
MARS1_GluC_500mM_NE	GluC	NE	2274	APOC3_HUMAN Apolipoprotein C-III precursor (Apo-CIII) (ApoC-III).	2682.27	-1.95211	3	R.GWVTDGFSSLKDYWSTVKDKFSE.F	1.07e-09	5.7696	0.328841	1277.8	1	37/88	5.58302	10	X	0	ENSG00000110245 || ENSG00000215791	Hs.73849	P02656|APOC3_HUMAN	B0YIW2|B0YIW2_HUMAN || A3KPE2|A3KPE2_HUMAN
MARS2_TRP_100mM_NE	TRP	NE	951	APOC3_HUMAN Apolipoprotein C-III precursor (Apo-CIII) (ApoC-III).	2017.03	-1.09496	3	K.TAKDALSSVQESQVAQQAR.G	1.34e-07	4.078	0.211	1537.3	1	32/72	4.28288	11	X	0	ENSG00000110245 || ENSG00000215792	Hs.73849	P02656|APOC3_HUMAN	B0YIW2|B0YIW2_HUMAN || A3KPE2|A3KPE2_HUMAN
MARS1_TRP_100mM_NE	TRP	NE	2049	APOC3_HUMAN Apolipoprotein C-III precursor (Apo-CIII) (ApoC-III).	1906.86	-0.18054	2	A.SEAEDASLLSFMQGYMK.H	1.7e-11	4.984	0.43	2206.2	1	23/32	6.93005	43	X	0	ENSG00000110245 || ENSG00000215793	Hs.73849	P02656|APOC3_HUMAN	B0YIW2|B0YIW2_HUMAN || A3KPE2|A3KPE2_HUMAN
MARS1_GluC_500mM_NE	GluC	NE	3280	APOC3_HUMAN Apolipoprotein C-III precursor (Apo-CIII) (ApoC-III).	3057.5	-1.84211	3	E.DASLLSFMQGYMKHATKTAKDALSSVQE.S	1.26e-11	5.99363	0.487715	1634.21	1	40/108	6.61054	56	X	0	ENSG00000110245 || ENSG00000215794	Hs.73849	P02656|APOC3_HUMAN	B0YIW2|B0YIW2_HUMAN || A3KPE2|A3KPE2_HUMAN
MARS1_TRP_0mM_NE	TRP	NE	918	APOD_HUMAN Apolipoprotein D precursor (Apo-D) (ApoD).	1600.74	1.32867	2	K.CPNPPVQENFDVNK.Y	1.76e-05	2.827	0.335	630.8	1	18/26	4.42818	1	X	0	ENSG00000189058	Hs.522555	P05090|APOD_HUMAN	B2R579|B2R579_HUMAN || B4DGC3|B4DGC3_HUMAN
MARS2_TRP_100mM_E	TRP	E	1387	APOD_HUMAN Apolipoprotein D precursor (Apo-D) (ApoD).	2147.03	-0.6652	3	K.CPNPPVQENFDVNKYLGR.W	1.82e-08	3.825	0.583	506.4	1	26/68	7.05348	1	X	0	ENSG00000189058	Hs.522555	P05090|APOD_HUMAN	B2R579|B2R579_HUMAN || B4DGC3|B4DGC3_HUMAN
MARS2_TRP_100mM_E	TRP	E	635	APOD_HUMAN Apolipoprotein D precursor (Apo-D) (ApoD).	1420.69	0.21333	2	K.KMTVTDQVNCPK.L	0.000335	3.531	0.325	603.6	1	17/22	5.64566	1	X	0	ENSG00000189058	Hs.522555	P05090|APOD_HUMAN	B2R579|B2R579_HUMAN
MARS1_TRP_50mM_NE	TRP	NE	1708	APOD_HUMAN Apolipoprotein D precursor (Apo-D) (ApoD).	1426.73	-0.19748	2	R.WYEIEKIPTTF.E	1.48e-08	2.603	0.275	806.3	1	16/20	4.36702	1	X	0	ENSG00000189058	Hs.522555	P05090|APOD_HUMAN	B2R579|B2R579_HUMAN || B4DGC3|B4DGC3_HUMAN
MARS2_TRP_25mM_E	TRP	E	952	APOD_HUMAN Apolipoprotein D precursor (Apo-D) (ApoD).	1620.81	-0.18999	2	K.KMTVTDQVNCPKLS	6.26e-06	3.524	0.447	943.6	1	19/26	6.30004	2	X	0	ENSG00000189058	Hs.522555	P05090|APOD_HUMAN	B2R579|B2R579_HUMAN
MARS1_GluC_500mM_NE	GluC	NE	1616	APOD_HUMAN Apolipoprotein D precursor (Apo-D) (ApoD).	1703.82	-0.0317813	2	E.NFDVNKYLGRWYE.I	6.56e-07	3.14558	0.310671	561.993	1	16/24	5.08248	4	X	0	ENSG00000189058	Hs.522555	P05090|APOD_HUMAN	B2R579|B2R579_HUMAN || B4DGC3|B4DGC3_HUMAN
MARS1_GluC_50mM_NE	GluC	NE	1129	APOE_HUMAN Apolipoprotein E precursor (Apo-E).	1748.89	-0.730019	2	E.KVQAAVGTSAAPVPSDNH.-	1.06e-08	2.75455	0.229299	986.433	1	21/34	3.46253	2	X	0	ENSG00000130203	Hs.654439	P02649|APOE_HUMAN
MARS1_TRP_50mM_NE	TRP	NE	1827	APOE_HUMAN Apolipoprotein E precursor (Apo-E).	1536.72	-0.99682	2	K.SWFEPLVEDMQR.Q	1.61e-06	3.112	0.253	1341.5	1	18/22	4.45082	2		0	ENSG00000130203	Hs.654439	P02649|APOE_HUMAN
MARS1_TRP_100mM_NE	TRP	NE	1528	APOH_HUMAN Beta-2-glycoprotein 1 precursor (Beta-2-glycoprotein I)(Apol	1856.98	-0.69848	3	R.TCPKPDDLPFSTVVPLK.T	0.000417	3.965	0.219	1006.2	3	26/64	4.31541	3	X	0	ENSG00000091583	Hs.445358	P02749|APOH_HUMAN	B4DPN0|B4DPN0_HUMAN
MARS2_TRP_25mM_E	TRP	E	529	APOH_HUMAN Beta-2-glycoprotein 1 precursor (Beta-2-glycoprotein I)(Apoli	1022.53	0.19484	2	K.ATVVYQGER.V	0.000684	1.993	0.254	1087.4	1	15/16	3.49765	1	X	0	ENSG00000091583	Hs.445358	P02749|APOH_HUMAN	B4DPN0|B4DPN0_HUMAN
MARS1_TRP_0mM_NE	TRP	NE	1311	APOH_HUMAN Beta-2-glycoprotein 1 precursor (Beta-2-glycoprotein I)(Apoli	1971.87	0.13788	2	K.CSYTEDAQCIDGTIEVPK.C	0.000183	3.4	0.274	777.4	1	24/34	4.58277	1	X	0	ENSG00000091583	Hs.445358	P02749|APOH_HUMAN	B4DPN0|B4DPN0_HUMAN
MARS1_TRP_25mM_NE	TRP	NE	1268	APOH_HUMAN Beta-2-glycoprotein 1 precursor (Beta-2-glycoprotein I)(Apoli	1476.69	0.08989	2	L.KTFYEPGEEITY.S	4.51e-05	2.819	0.201	891	1	16/22	4.00383	1		0	ENSG00000091583	Hs.445358	P02749|APOH_HUMAN	B4DPN0|B4DPN0_HUMAN
MARS1_TRP_0mM_NE	TRP	NE	1374	APOH_HUMAN Beta-2-glycoprotein 1 precursor (Beta-2-glycoprotein I)(Apoli	3251.62	-1.6003	3	D.LPFSTVVPLKTFYEPGEEITYSCKPGYVS.R	1.27e-05	2.869	0.276	355.4	1	24/112	3.23151	1		0	ENSG00000091583	Hs.445358	P02749|APOH_HUMAN	B4DPN0|B4DPN0_HUMAN
MARS1_TRP_100mM_NE	TRP	NE	1576	APOH_HUMAN Beta-2-glycoprotein 1 precursor (Beta-2-glycoprotein I)(Apoli	1958.03	-1.08885	3	R.TCPKPDDLPFSTVVPLKT.F	0.000124	3.184	0.302	924.2	1	30/68	4.31393	1		0	ENSG00000091583	Hs.445358	P02749|APOH_HUMAN	B4DPN0|B4DPN0_HUMAN
MARS2_TRP_10mM_E	TRP	E	371	APOH_HUMAN Beta-2-glycoprotein 1 precursor (Beta-2-glycoprotein I)(Apoli	992.435	0.20155	2	K.TDASDVKPC	3.87e-05	2.175	0.417	1479.5	1	15/16	5.03592	1	X	0	ENSG00000091583	Hs.445358	P02749|APOH_HUMAN	B4DPN0|B4DPN0_HUMAN
MARS1_TRP_0mM_NE	TRP	NE	1374	APOH_HUMAN Beta-2-glycoprotein 1 precursor (Beta-2-glycoprotein I)(Apoli	2169.97	0.81783	2	K.TFYEPGEEITYSCKPGYVS.R	3.97e-12	4.229	0.451	1136.7	1	22/36	6.24574	1	X	0	ENSG00000091583	Hs.445358	P02749|APOH_HUMAN	B4DPN0|B4DPN0_HUMAN
MARS2_TRP_50mM_E	TRP	E	1958	APOH_HUMAN Beta-2-glycoprotein 1 precursor (Beta-2-glycoprotein I)(Apoli	1772.98	-0.88054	2	K.FICPLTGLWPINTLK.C	2.51e-10	3.557	0.472	1392.4	1	23/28	6.20465	2	X	0	ENSG00000091583	Hs.445358	P02749|APOH_HUMAN	B4DPN0|B4DPN0_HUMAN
MARS2_TRP_500mM_NE	TRP	NE	457	APOH_HUMAN Beta-2-glycoprotein 1 precursor (Beta-2-glycoprotein I)(Apoli	1150.62	-0.90589	2	K.KATVVYQGER.V	0.000809	2.841	0.341	943.5	1	17/18	5.10079	2	X	0	ENSG00000091583	Hs.445358	P02749|APOH_HUMAN	B4DPN0|B4DPN0_HUMAN
MARS2_TRP_25mM_E	TRP	E	1224	APOH_HUMAN Beta-2-glycoprotein 1 precursor (Beta-2-glycoprotein I)(Apoli	2214.01	0.01094	2	K.KCSYTEDAQCIDGTIEVPK.C	5.56e-13	3.434	0.398	1593.6	1	25/36	5.50153	2	X	0	ENSG00000091583	Hs.445358	P02749|APOH_HUMAN	B4DPN0|B4DPN0_HUMAN
MARS2_TRP_500mM_E	TRP	E	1911	APOH_HUMAN Beta-2-glycoprotein 1 precursor (Beta-2-glycoprotein I)(Apoli	1901.07	-1.80669	2	R.KFICPLTGLWPINTLK.C	0.00121	3.377	0.355	1525.5	1	21/30	4.81205	2	X	0	ENSG00000091583	Hs.445358	P02749|APOH_HUMAN	B4DPN0|B4DPN0_HUMAN
MARS2_TRP_50mM_E	TRP	E	1181	APOH_HUMAN Beta-2-glycoprotein 1 precursor (Beta-2-glycoprotein I)(Apoli	2386	-1.90366	3	K.ATFGCHDGYSLDGPEEIECTK.L	0.000542	4.516	0.545	2151.5	1	32/80	6.66152	3	X	0	ENSG00000091583	Hs.445358	P02749|APOH_HUMAN	B4DPN0|B4DPN0_HUMAN
MARS1_GluC_100mM_NE	GluC	NE	2008	APOH_HUMAN Beta-2-glycoprotein 1 precursor (Beta-2-glycoprotein I)(Apolipoprotein H) (Apo-H) (B2GPI) (Beta(2)GPI) (Activated protein C-binding protein) (APC inhibitor) (Ant	3093.52	-0.566053	3	I.AGRTCPKPDDLPFSTVVPLKTFYEPGEE.I	0.000281211	3.91239	0.252316	309.06	1	28/108	4.17614	1		0	ENSG00000091583	Hs.445358	P02749|APOH_HUMAN	B4DPN0|B4DPN0_HUMAN
MARS2_GluC_50mM_E	GluC	E	1233	APOH_HUMAN Beta-2-glycoprotein 1 precursor (Beta-2-glycoprotein I)(Apolipoprotein H) (Apo-H) (B2GPI) (Beta(2)GPI) (Activated protein C-binding protein) (APC inhibitor) (Ant	1948.92	-1.09458	3	E.HSSLAFWKTDASDVKPC.-	0.00247331	5.09064	0.503699	1198.5	1	28/64	7.26398	4	X	0	ENSG00000091583	Hs.445358	P02749|APOH_HUMAN	B4DPN0|B4DPN0_HUMAN
MARS2_TRP_25mM_E	TRP	E	733	APOM_HUMAN Apolipoprotein M (Apo-M) (ApoM) (Protein G3a).	816.403	-0.28844	2	K.DGLCVPR.K	1	1.655	0.361	601.9	2	2008-12-10	3.66102	1		3	ENSG00000204444 || ENSG00000206304 || ENSG00000206409	Hs.534468	O95445|APOM_HUMAN	Q5SRP5|Q5SRP5_HUMAN || B0UX98|B0UX98_HUMAN || Q5SRP4|Q5SRP4_HUMAN
MARS2_TRP_500mM_E	TRP	E	714	APOM_HUMAN Apolipoprotein M (Apo-M) (ApoM) (Protein G3a).	1583.75	0.10652	2	R.SPHPPEKCVEEFK.S	2.27e-06	2.382	0.291	480.5	1	17/24	4.00388	1	X	3	ENSG00000204444 || ENSG00000206304 || ENSG00000206410	Hs.534468	O95445|APOM_HUMAN	Q5SRP5|Q5SRP5_HUMAN || B0UX98|B0UX98_HUMAN || Q5SRP4|Q5SRP4_HUMAN
MARS1_TRP_25mM_NE	TRP	NE	1509	ATNG_HUMAN Sodium/potassium-transporting ATPase gamma chain (Sodium pump	1738.76	-1.24567	2	K.GDVDPFYYDYETVR.N	8.84e-09	3.457	0.252	1587.5	1	22/26	4.47924	2		0	ENSG00000137731	Hs.413137	P54710|ATNG_HUMAN		ATVDPFYYDYESLR	46	VDPFYYDYE	-----.............GDVDPFYYDYETVR.................	100	0
MARS1_GluC_50mM_NE	GluC	NE	1634	ATRN_HUMAN Attractin precursor (Mahogany homolog) (DPPT-L).	2310.13	-0.620306	3	A.SFSAGTQAGEEMPVVSKTNIKE.Y	2.4e-07	3.47355	0.457314	1076.22	1	35/84	5.62184	1		0	ENSG00000088812	Hs.276252	O75882|ATRN_HUMAN	B4DZ36|B4DZ36_HUMAN
MARS2_TRP_50mM_E	TRP	E	988	ATRN_HUMAN Attractin precursor (Mahogany homolog) (DPPT-L).	1663.7	-0.10808	2	R.SCALDQNCQWEPR.N	1	2.514	0.31	219.9	1	13/24	4.32064	1	X	1	ENSG00000088812	Hs.276252	O75882|ATRN_HUMAN	B4DZ36|B4DZ36_HUMAN
MARS1_TRP_2000mM_NE	TRP	NE	3632	B2MG_HUMAN Beta-2-microglobulin precursor [Contains: Beta-2-microglobuli	2940.31	-1.00885	3	K.DWSFYLLYYTEFTPTEKDEYACR.V	0.386	3.37	0.351	522.9	1	24/88	4.5895	1		0	ENSG00000166710	Hs.709313	P61769|B2MG_HUMAN	B4E0X1|B4E0X1_HUMAN || A6XND9|A6XND9_HUMAN || A6XMH4|A6XMH4_HUMAN
MARS1_TRP_500mM_NE	TRP	NE	1347	B2MG_HUMAN Beta-2-microglobulin precursor [Contains: Beta-2-microglobuli	1846.83	1.7452	2	K.VEHSDLSFSKDWSFY.L	1.98e-05	2.407	0.39	600.5	1	16/28	4.12706	1		0	ENSG00000166710	Hs.709313	P61769|B2MG_HUMAN	B4E0X1|B4E0X1_HUMAN || A6XND9|A6XND9_HUMAN || A6XMH4|A6XMH4_HUMAN
MARS1_TRP_2000mM_NE	TRP	NE	941	B2MG_HUMAN Beta-2-microglobulin precursor [Contains: Beta-2-microglobuli	1852.81	-0.36245	2	Y.YTEFTPTEKDEYACR.V	1.22e-11	3.477	0.368	942.9	1	20/28	5.51991	1		0	ENSG00000166710	Hs.709313	P61769|B2MG_HUMAN	B4E0X1|B4E0X1_HUMAN || A6XND9|A6XND9_HUMAN || A6XMH4|A6XMH4_HUMAN
MARS1_TRP_2000mM_NE	TRP	NE	1438	B2MG_HUMAN Beta-2-microglobulin precursor [Contains: Beta-2-microglobuli	2217.05	0.08303	2	R.IEKVEHSDLSFSKDWSFY.L	3.22e-13	4.333	0.46	1428.1	1	23/34	6.68034	2		0	ENSG00000166710	Hs.709313	P61769|B2MG_HUMAN	B4E0X1|B4E0X1_HUMAN || A6XND9|A6XND9_HUMAN || A6XMH4|A6XMH4_HUMAN
MARS2_GluC_500mM_NE	GluC	NE	941	B2MG_HUMAN Beta-2-microglobulin precursor [Contains: Beta-2-microglobuli	1923.06	-1.36314	3	A.IQRTPKIQVYSRHPAE.N	7.55e-07	3.17602	0.137024	660.977	1	25/60	3.1462	2		0	ENSG00000166710	Hs.709313	P61769|B2MG_HUMAN	A6XMH5|A6XMH5_HUMAN || Q9UD48|Q9UD48_HUMAN || A6XMH4|A6XMH4_HUMAN
MARS1_TRP_10mM_NE	TRP	NE	1570	B2MG_HUMAN Beta-2-microglobulin precursor [Contains: Beta-2-microglobuli	1911.89	0.34171	2	Y.LLYYTEFTPTEKDEY.A	2.51e-11	3.924	0.386	1595.4	1	22/28	6.03448	2		0	ENSG00000166710	Hs.709313	P61769|B2MG_HUMAN	B4E0X1|B4E0X1_HUMAN || A6XND9|A6XND9_HUMAN || A6XMH4|A6XMH4_HUMAN
MARS1_TRP_500mM_NE	TRP	NE	1779	B2MG_HUMAN Beta-2-microglobulin precursor [Contains: Beta-2-microglobuli	2953.41	-1.81178	3	K.SNFLNCYVSGFHPSDIEVDLLKNGER.I	1.66e-12	3.619	0.305	544.6	1	24/100	4.06953	2		0	ENSG00000166710	Hs.709313	P61769|B2MG_HUMAN	A6XMH5|A6XMH5_HUMAN || B4E0X1|B4E0X1_HUMAN || A6XMH4|A6XMH4_HUMAN
MARS1_TRP_2000mM_NE	TRP	NE	1740	B2MG_HUMAN Beta-2-microglobulin precursor [Contains: Beta-2-microglobuli	3323.64	-1.06586	3	K.SNFLNCYVSGFHPSDIEVDLLKNGERIEK.V	3.33e-05	4.157	0.305	1115.6	1	34/112	4.53151	2		0	ENSG00000166710	Hs.709313	P61769|B2MG_HUMAN	A6XMH5|A6XMH5_HUMAN || B4E0X1|B4E0X1_HUMAN || A6XMH4|A6XMH4_HUMAN
MARS1_TRP_10mM_NE	TRP	NE	1157	B2MG_HUMAN Beta-2-microglobulin precursor [Contains: Beta-2-microglobuli	1685.72	0.41577	2	L.YYTEFTPTEKDEY.A	0.00107	2.982	0.295	904.5	1	16/24	4.67643	2		0	ENSG00000166710	Hs.709313	P61769|B2MG_HUMAN	B4E0X1|B4E0X1_HUMAN || A6XND9|A6XND9_HUMAN || A6XMH4|A6XMH4_HUMAN
MARS1_TRP_500mM_NE	TRP	NE	1010	B2MG_HUMAN Beta-2-microglobulin precursor [Contains: Beta-2-microglobuli	2015.87	0.46015	2	L.YYTEFTPTEKDEYACR.V	1.45e-09	3.54	0.404	650.7	1	19/30	5.72143	2		0	ENSG00000166710	Hs.709313	P61769|B2MG_HUMAN	B4E0X1|B4E0X1_HUMAN || A6XND9|A6XND9_HUMAN || A6XMH4|A6XMH4_HUMAN
MARS1_TRP_500mM_NE	TRP	NE	1236	B2MG_HUMAN Beta-2-microglobulin precursor [Contains: Beta-2-microglobuli	2242.04	0.33311	2	Y.LLYYTEFTPTEKDEYACR.V	4.46e-10	3.622	0.333	916.3	1	20/34	5.14462	3		0	ENSG00000166710	Hs.709313	P61769|B2MG_HUMAN	B4E0X1|B4E0X1_HUMAN || A6XND9|A6XND9_HUMAN || A6XMH4|A6XMH4_HUMAN
MARS1_TRP_10mM_NE	TRP	NE	504	B2MG_HUMAN Beta-2-microglobulin precursor [Contains: Beta-2-microglobuli	1122.63	-0.42713	1	R.VNHVTLSQPK.I	1.8e-06	2.417	0.211	492.8	1	13/18	3.69278	9		0	ENSG00000166710	Hs.709313	P61769|B2MG_HUMAN	A6XMH5|A6XMH5_HUMAN || B4E0X1|B4E0X1_HUMAN || A6XND9|A6XND9_HUMAN
MARS2_TRP_500mM_E	TRP	E	674	B2MG_HUMAN Beta-2-microglobulin precursor [Contains: Beta-2-microglobuli	1078.53	-0.01047	2	K.IVKWDRDM*	7.4e-06	2.315	0.375	822.8	1	13/14	5.20269	1		4	ENSG00000166710	Hs.709313	P61769|B2MG_HUMAN	A6XMH5|A6XMH5_HUMAN || A6XND9|A6XND9_HUMAN || A6XMH4|A6XMH4_HUMAN
MARS2_TRP_100mM_E	TRP	E	2059	B2MG_HUMAN Beta-2-microglobulin precursor [Contains: Beta-2-microglobuli	2554.23	-1.99985	3	K.SNFLNCYVSGFHPSDIEVDLLK.N	3.61e-07	4.335	0.513	503.7	1	25/84	6.2221	2	X	4	ENSG00000166710	Hs.709313	P61769|B2MG_HUMAN	A6XMH5|A6XMH5_HUMAN || B4E0X1|B4E0X1_HUMAN || A6XMH4|A6XMH4_HUMAN
MARS1_GluC_500mM_NE	GluC	NE	1516	B2MG_HUMAN Beta-2-microglobulin precursor [Contains: Beta-2-microglobulin form pI5.3].	1618.72	-0.360191	2	E.HSDLSFSKDWSFY.L	9.27e-07	3.43489	0.411313	1379.03	1	19/24	6.01686	1		0	ENSG00000166710	Hs.709313	P61769|B2MG_HUMAN	B4E0X1|B4E0X1_HUMAN || A6XND9|A6XND9_HUMAN || A6XMH4|A6XMH4_HUMAN
MARS1_GluC_2000mM_NE	GluC	NE	2223	B2MG_HUMAN Beta-2-microglobulin precursor [Contains: Beta-2-microglobulin form pI5.3].	1844.89	-1.68279	2	E.HSDLSFSKDWSFYLL.Y	1.65e-08	3.91677	0.369181	873.224	1	21/28	5.50198	1		0	ENSG00000166710	Hs.709313	P61769|B2MG_HUMAN	B4E0X1|B4E0X1_HUMAN || A6XND9|A6XND9_HUMAN || A6XMH4|A6XMH4_HUMAN
MARS1_GluC_2000mM_NE	GluC	NE	2231	B2MG_HUMAN Beta-2-microglobulin precursor [Contains: Beta-2-microglobulin form pI5.3].	2757.31	0.0471938	3	E.KVEHSDLSFSKDWSFYLLYYTE.F	9.46e-09	2.85142	0.290631	629.065	1	28/84	4.02399	1		0	ENSG00000166710	Hs.709313	P61769|B2MG_HUMAN	B4E0X1|B4E0X1_HUMAN || A6XND9|A6XND9_HUMAN || A6XMH4|A6XMH4_HUMAN
MARS1_GluC_500mM_NE	GluC	NE	2279	B2MG_HUMAN Beta-2-microglobulin precursor [Contains: Beta-2-microglobulin form pI5.3].	1505.77	-0.397105	2	D.LSFSKDWSFYLL.Y	0.000262769	2.80563	0.334432	758.719	1	15/22	4.88299	1		0	ENSG00000166710	Hs.709313	P61769|B2MG_HUMAN	B4E0X1|B4E0X1_HUMAN || A6XND9|A6XND9_HUMAN || A6XMH4|A6XMH4_HUMAN
MARS2_GluC_2000mM_E	GluC	E	1390	B2MG_HUMAN Beta-2-microglobulin precursor [Contains: Beta-2-microglobulin form pI5.3].	2716.38	-0.845066	3	E.YACRVNHVTLSQPKIVKWDRDM.-	5.21e-06	5.25459	0.491561	2178.66	1	36/84	6.93269	5		3	ENSG00000166710	Hs.709313	P61769|B2MG_HUMAN	A6XMH5|A6XMH5_HUMAN || A6XND9|A6XND9_HUMAN
MARS1_GluC_2000mM_E	GluC	E	2263	B2MG_HUMAN Beta-2-microglobulin precursor [Contains: Beta-2-microglobulin form pI5.3].	2401.1	-1.29361	3	E.HSDLSFSKDWSFYLLYYTE.F	1.46e-07	2.62792	0.472679	559.048	1	26/72	4.90613	1	X	4	ENSG00000166710	Hs.709313	P61769|B2MG_HUMAN	B4E0X1|B4E0X1_HUMAN || A6XND9|A6XND9_HUMAN || A6XMH4|A6XMH4_HUMAN
MARS1_TRP_500mM_NE	TRP	NE	1830	BTD_HUMAN Biotinidase precursor (EC 3.5.1.12) (Biotinase).	3164.57	1.326	3	L.ISRQEALELMNQNLDIYEQQVMTAAQK.D	3.97e-08	3.992	0.223	1049.2	1	31/104	3.8205	1		0	ENSG00000169814	Hs.517830	P43251|BTD_HUMAN	B4DLJ9|B4DLJ9_HUMAN || B2R865|B2R865_HUMAN || A6NHF2|A6NHF2_HUMAN || B4DFX1|B4DFX1_HUMAN || B7Z7C9|B7Z7C9_HUMAN
MARS1_GluC_10mM_NE	GluC	NE	1956	BTD_HUMAN Biotinidase precursor (EC 3.5.1.12) (Biotinase).	1524.77	-1.56268	2	E.YYVAAVYEHPSIL.S	0.000448422	3.19235	0.353967	1861.89	1	20/24	4.99193	1		0	ENSG00000169814	Hs.517830	P43251|BTD_HUMAN	B4DLJ9|B4DLJ9_HUMAN || B2R865|B2R865_HUMAN || A6NHF2|A6NHF2_HUMAN || B4DFX1|B4DFX1_HUMAN || B7Z7C9|B7Z7C9_HUMAN
MARS1_GluC_500mM_NE	GluC	NE	2469	BTD_HUMAN Biotinidase precursor (EC 3.5.1.12) (Biotinase).	2846.51	-0.780892	2	E.YYVAAVYEHPSILSLNPLALISRQE.A	1.11e-15	4.63506	0.455545	906.311	1	24/48	6.17899	2	X	0	ENSG00000169814	Hs.517830	P43251|BTD_HUMAN	B4DLJ9|B4DLJ9_HUMAN || B2R865|B2R865_HUMAN || A6NHF2|A6NHF2_HUMAN || B4DFX1|B4DFX1_HUMAN || B7Z7C9|B7Z7C9_HUMAN
MARS1_TRP_10mM_NE	TRP	NE	2253	BTD_HUMAN Biotinidase precursor (EC 3.5.1.12) (Biotinase).	1997.02	-0.71506	2	R.TSIYPFLDFMPSPQVVR.W	1.08e-09	3.406	0.371	1065.9	1	22/32	5.2044	4	X	0	ENSG00000169814	Hs.517830	P43251|BTD_HUMAN	B4DLJ9|B4DLJ9_HUMAN || B2R865|B2R865_HUMAN || A6NHF2|A6NHF2_HUMAN || B4DFX1|B4DFX1_HUMAN || B7Z7C9|B7Z7C9_HUMAN
MARS2_TRP_500mM_NE	TRP	NE	1615	C1RL_HUMAN Complement C1r subcomponent-like protein precursor (EC 3.4.21	1773.91	-1.26687	3	R.AKLGNFPWQAFTSIHG.R	2.19e-05	3.985	0.222	1376	1	28/60	4.49136	1		0	ENSG00000139178	Hs.631730	Q9NZP8|C1RL_HUMAN	Q9H804|Q9H804_HUMAN
MARS2_GluC_100mM_NE	GluC	NE	2044	C1RL_HUMAN Complement C1r subcomponent-like protein precursor (EC 3.4.21	2325.23	-1.69949	3	R.GGGALLGDRWILTAAHTIYPKD.S	0.000114417	2.78132	0.297471	462.793	1	25/84	3.51126	1		0	ENSG00000139178	Hs.631730	Q9NZP8|C1RL_HUMAN
MARS2_GluC_50mM_NE	GluC	NE	2063	C1RL_HUMAN Complement C1r subcomponent-like protein precursor (EC 3.4.21	2711.45	-0.566208	3	R.GGGALLGDRWILTAAHTIYPKDSVSL.R	2.43e-06	4.62924	0.436101	839.62	1	33/100	6.04809	1		0	ENSG00000139178	Hs.631730	Q9NZP8|C1RL_HUMAN
MARS1_TRP_100mM_NE	TRP	NE	1427	C1RL_HUMAN Complement C1r subcomponent-like protein precursor (EC 3.4.21	2925.42	-0.01318	3	Q.LTSPGYPEPYGKGQESSTDIKAPEGFAV.R	1.2e-05	3.314	0.369	592.3	1	30/108	4.78702	1		0	ENSG00000139178	Hs.631730	Q9NZP8|C1RL_HUMAN	Q6P672|Q6P672_HUMAN || Q9H804|Q9H804_HUMAN
MARS1_TRP_100mM_NE	TRP	NE	1005	C1RL_HUMAN Complement C1r subcomponent-like protein precursor (EC 3.4.21	1791.89	-0.07614	2	K.GQESSTDIKAPEGFAVR.L	1.78e-05	2.98	0.202	684.5	1	18/32	3.74933	2		0	ENSG00000139178	Hs.631730	Q9NZP8|C1RL_HUMAN	Q6P672|Q6P672_HUMAN || Q9H804|Q9H804_HUMAN
MARS1_TRP_25mM_NE	TRP	NE	1728	C1RL_HUMAN Complement C1r subcomponent-like protein precursor (EC 3.4.21	3460.75	-0.9976	3	G.SVLLAQELPQQLTSPGYPEPYGKGQESSTDIK.A	3.49e-05	4.99	0.412	962.6	1	32/124	5.68551	2		0	ENSG00000139178	Hs.631730	Q9NZP8|C1RL_HUMAN	Q6P672|Q6P672_HUMAN || Q9H804|Q9H804_HUMAN
MARS1_TRP_10mM_NE	TRP	NE	2026	C1RL_HUMAN Complement C1r subcomponent-like protein precursor (EC 3.4.21	1574.78	-0.92118	2	K.LGNFPWQAFTSIHG.R	8.42e-08	3.421	0.33	764.2	1	18/26	5.12047	4	X	0	ENSG00000139178	Hs.631730	Q9NZP8|C1RL_HUMAN	Q9H804|Q9H804_HUMAN
MARS1_GluC_25mM_NE	GluC	NE	1974	C1RL_HUMAN Complement C1r subcomponent-like protein precursor (EC 3.4.21.-) (C1r-like protein) (C1r-LP) (C1r-like serine protease analog protein)(CLSPa).	1290.63	0.85676	2	N.FPWQAFTSIHG.R	1.94e-07	2.46813	0.322357	1430.91	1	17/20	4.3333	1		0	ENSG00000139178	Hs.631730	Q9NZP8|C1RL_HUMAN	Q9H804|Q9H804_HUMAN
MARS1_GluC_50mM_NE	GluC	NE	1690	C1RL_HUMAN Complement C1r subcomponent-like protein precursor (EC 3.4.21.-) (C1r-like protein) (C1r-LP) (C1r-like serine protease analog protein)(CLSPa).	3017.47	0.179186	3	E.LPQQLTSPGYPEPYGKGQESSTDIKAPE.G	1.84e-08	5.33612	0.463741	1101.06	1	32/108	6.6391	1	X	0	ENSG00000139178	Hs.631730	Q9NZP8|C1RL_HUMAN	Q6P672|Q6P672_HUMAN || Q9H804|Q9H804_HUMAN
MARS1_GluC_50mM_NE	GluC	NE	1549	C1RL_HUMAN Complement C1r subcomponent-like protein precursor (EC 3.4.21.-) (C1r-like protein) (C1r-LP) (C1r-like serine protease analog protein)(CLSPa).	2551.22	-0.105619	3	Q.LTSPGYPEPYGKGQESSTDIKAPE.G	3.07e-07	3.40449	0.36146	604.927	1	30/92	4.9212	1		0	ENSG00000139178	Hs.631730	Q9NZP8|C1RL_HUMAN	Q6P672|Q6P672_HUMAN || Q9H804|Q9H804_HUMAN
MARS1_GluC_25mM_NE	GluC	NE	2168	C1RL_HUMAN Complement C1r subcomponent-like protein precursor (EC 3.4.21.-) (C1r-like protein) (C1r-LP) (C1r-like serine protease analog protein)(CLSPa).	1849.92	1.09396	2	E.TLYRSGLLGYVSGFGME.M	9.15e-13	3.37006	0.451964	1919.34	1	25/32	5.6584	5	X	0	ENSG00000139178	Hs.631730	Q9NZP8|C1RL_HUMAN	Q9H804|Q9H804_HUMAN
MARS1_GluC_100mM_NE	GluC	NE	1536	CAD13_HUMAN Cadherin-13 precursor (Truncated cadherin) (T-cadherin) (T-cad) (Heartcadherin) (H-cadherin) (P105).	1711.96	-0.485372	3	E.KGDIVTVVSPALLDRE.T	0.000362004	4.11134	0.268634	2099.92	1	32/60	5.16546	4	X	0	ENSG00000140945	Hs.654386	P55290|CAD13_HUMAN	B7Z3H7|B7Z3H7_HUMAN || B7Z9B1|B7Z9B1_HUMAN || B7Z590|B7Z590_HUMAN	WDPNTVVSPALLDRE	97	VVSPAXXDRE	...............GDIVTVVSPALLDRETLENPK..............	100	0.3
MARS1_GluC_50mM_NE	GluC	NE	2265	CADH2_HUMAN Cadherin-2 precursor (Neural cadherin) (N-cadherin) (CD325 antigen)(CDw325).	3159.56	-0.0826429	3	S.GGDPTGRFAIQTDPNSNDGLVTVVKPIDFE.T	2.44e-08	4.25832	0.317817	1285.08	1	35/116	4.94536	1		0	ENSG00000170558	Hs.464829 || Hs.606106	P19022|CADH2_HUMAN	B0YIY6|B0YIY6_HUMAN || A8MWK3|A8MWK3_HUMAN
MARS1_GluC_100mM_NE	GluC	NE	1658	CADH2_HUMAN Cadherin-2 precursor (Neural cadherin) (N-cadherin) (CD325 antigen)(CDw325).	2725.27	-1.21733	3	E.GLHAGTMLTTFTAQDPDRYM*QQNI.R	0.999644	3.9406	0.187428	621.971	1	30/92	3.68638	1		0	ENSG00000170558	Hs.464829 || Hs.606107	P19022|CADH2_HUMAN	B0YIY6|B0YIY6_HUMAN || A8MWK3|A8MWK3_HUMAN
MARS1_GluC_50mM_NE	GluC	NE	2289	CADH2_HUMAN Cadherin-2 precursor (Neural cadherin) (N-cadherin) (CD325 antigen)(CDw325).	3359.68	-0.585691	3	R.ISGGDPTGRFAIQTDPNSNDGLVTVVKPIDFE.T	3.1e-07	4.78525	0.250098	996.758	1	31/124	4.50946	2		0	ENSG00000170558	Hs.464829 || Hs.606108	P19022|CADH2_HUMAN	B0YIY6|B0YIY6_HUMAN || A8MWK3|A8MWK3_HUMAN
MARS2_TRP_2000mM_E	TRP	E	1147	CCL14_HUMAN C-C motif chemokine 14 precursor (Small-inducible cytokine A	2290.1	-0.67099	3	K.RGHSVCTNPSDKWVQDYIK.D	0.000272	2.807	0.275	861.6	1	28/72	3.81816	1		0	ENSG00000213494	Hs.272493 || Hs.714859	Q16627|CCL14_HUMAN
MARS1_TRP_10mM_NE	TRP	NE	1731	CCL14_HUMAN C-C motif chemokine 14 precursor (Small-inducible cytokine A	2437.18	-0.6909	2	R.IMDYYETNSQCSKPGIVFITK.R	1.69e-06	3.053	0.305	1464.9	1	24/40	4.16918	2		0	ENSG00000213494	Hs.272493 || Hs.714860	Q16627|CCL14_HUMAN
MARS2_GluC_500mM_E	GluC	E	1415	CCL14_HUMAN C-C motif chemokine 14 precursor (Small-inducible cytokine A14)(Chemokine CC-1/CC-3) (HCC-1/HCC-3) (HCC-1(1-74)) (NCC-2) [Contains:HCC-1(3-74); HCC-1(4-74); HCC	2708.23	0.203396	3	E.CCFTYTTYKIPRQRIMDYYE.T	1	2.68731	0.464591	552.303	1	22/76	5.18881	1		0	ENSG00000213494	Hs.272493 || Hs.714858	Q16627|CCL14_HUMAN
MARS2_TRP_100mM_E	TRP	E	680	CCL15_HUMAN C-C motif chemokine 15 precursor (Small-inducible cytokine A	1761.81	0.10322	2	R.QVCAKPSGPGVQDCMK.K	2.66e-07	2.14	0.476	352.6	1	19/30	4.83642	1		0	ENSG00000161574	Hs.272493	Q16663|CCL15_HUMAN	B2RU34|B2RU34_HUMAN
MARS2_TRP_500mM_E	TRP	E	627	CCL15_HUMAN C-C motif chemokine 15 precursor (Small-inducible cytokine A	1889.9	-1.40464	3	R.QVCAKPSGPGVQDCMKK.L	1	3.258	0.468	823.3	1	26/64	5.58361	1		0	ENSG00000161574	Hs.272493	Q16663|CCL15_HUMAN	B2RU34|B2RU34_HUMAN
MARS2_TRP_50mM_E	TRP	E	1355	CCL15_HUMAN C-C motif chemokine 15 precursor (Small-inducible cytokine A	2180.06	-1.05181	2	K.SYFETSSECSKPGVIFLTK.K	2.9e-10	4.089	0.603	822	1	19/36	7.20431	4		0	ENSG00000161574	Hs.272493	Q16663|CCL15_HUMAN	B2RU34|B2RU34_HUMAN
MARS1_TRP_50mM_NE	TRP	NE	2060	CD14_HUMAN Monocyte differentiation antigen CD14 precursor (Myeloid cel	3062.47	-1.21157	3	R.NTGMETPTGVCAALAAAGVQPHSLDLSHNSL.R	1	3.203	0.261	300.8	14	25/120	2.92763	1		0	ENSG00000170458	Hs.163867	P08571|CD14_HUMAN	B2R888|B2R888_HUMAN || Q53XT5|Q53XT5_HUMAN
MARS1_TRP_0mM_NE	TRP	NE	1102	CD14_HUMAN Monocyte differentiation antigen CD14 precursor (Myeloid cell	1666.69	0.13244	2	A.TTPEPCELDDEDFR.C	1.65e-06	2.372	0.349	433.7	1	21/26	4.33209	1		0	ENSG00000170458	Hs.163867	P08571|CD14_HUMAN	B2R888|B2R888_HUMAN || Q53XT5|Q53XT5_HUMAN
MARS1_TRP_100mM_NE	TRP	NE	1277	CD99_HUMAN CD99 antigen precursor (T-cell surface glycoprotein E2) (E2 a	2712.2	-0.55404	3	K.KPSAGDDFDLGDAVVDGENDDPRPPN.P	0.0001	3.77	0.275	2127.7	1	40/100	4.33024	1		0	ENSG00000002586	Hs.654354	P14209|CD99_HUMAN	Q6ICV7|Q6ICV7_HUMAN || B2R932|B2R932_HUMAN || A8MQT7|A8MQT7_HUMAN
MARS2_GluC_50mM_NE	GluC	NE	370	CD99_HUMAN CD99 antigen precursor (T-cell surface glycoprotein E2) (E2 a	2113.99	0.789694	3	D.LADGVSGGEGKGGSDGGGSHRKE.G	0.00363597	3.2037	0.275064	674.605	1	32/88	3.95775	1		0	ENSG00000002586	Hs.654354	P14209|CD99_HUMAN	Q6ICV7|Q6ICV7_HUMAN || A6NIW1|A6NIW1_HUMAN || A8MQT7|A8MQT7_HUMAN
MARS1_TRP_100mM_NE	TRP	NE	884	CD99_HUMAN CD99 antigen precursor (T-cell surface glycoprotein E2) (E2 a	2586.13	0.1504	3	N.PNPNHPSSSGSFSDADLADGVSGGEGK.G	2.52e-06	6.081	0.426	1453.8	1	35/104	6.74806	1		0	ENSG00000002586	Hs.654354	P14209|CD99_HUMAN	Q6ICV7|Q6ICV7_HUMAN || A6NIW1|A6NIW1_HUMAN || A8MQT7|A8MQT7_HUMAN
MARS2_GluC_100mM_NE	GluC	NE	1070	CD99_HUMAN CD99 antigen precursor (T-cell surface glycoprotein E2) (E2 a	2649.18	-0.668949	3	S.FSDADLADGVSGGEGKGGSDGGGSHRKE.G	2.34e-09	4.40949	0.429417	1231.61	1	36/108	5.75734	2		0	ENSG00000002586	Hs.654354	P14209|CD99_HUMAN	Q6ICV7|Q6ICV7_HUMAN || A6NIW1|A6NIW1_HUMAN || A8MQT7|A8MQT7_HUMAN
MARS2_GluC_100mM_NE	GluC	NE	781	CD99_HUMAN CD99 antigen precursor (T-cell surface glycoprotein E2) (E2 a	2415.08	-0.50755	3	S.DADLADGVSGGEGKGGSDGGGSHRKE.G	4.4e-09	4.40106	0.371343	1655.57	1	42/100	5.45616	3		0	ENSG00000002586	Hs.654354	P14209|CD99_HUMAN	Q6ICV7|Q6ICV7_HUMAN || A6NIW1|A6NIW1_HUMAN || A8MQT7|A8MQT7_HUMAN
MARS2_GluC_100mM_NE	GluC	NE	1101	CD99_HUMAN CD99 antigen precursor (T-cell surface glycoprotein E2) (E2 a	2736.21	-1.09487	3	G.SFSDADLADGVSGGEGKGGSDGGGSHRKE.G	8.29e-07	5.18601	0.531258	881.75	1	33/112	6.74884	5		0	ENSG00000002586	Hs.654354	P14209|CD99_HUMAN	Q6ICV7|Q6ICV7_HUMAN || A6NIW1|A6NIW1_HUMAN || A8MQT7|A8MQT7_HUMAN
MARS1_GluC_50mM_NE	GluC	NE	1485	CD99_HUMAN CD99 antigen precursor (T-cell surface glycoprotein E2) (E2 antigen)(Protein MIC2) (12E7).	3073.3	-0.33126	3	N.PNPNHPSSSGSFSDADLADGVSGGEGKGGSDGGG.S	1	4.76028	0.431723	400.922	1	33/132	5.85212	1		0	ENSG00000002586	Hs.654354	P14209|CD99_HUMAN	Q6ICV7|Q6ICV7_HUMAN || A6NIW1|A6NIW1_HUMAN || A8MQT7|A8MQT7_HUMAN
MARS1_TRP_10mM_NE	TRP	NE	1238	CERU_HUMAN Ceruloplasmin precursor (EC 1.16.3.1) (Ferroxidase).	1679.73	-0.67321	2	R.ADDKVYPGEQYTYM.L	2.56e-05	2.821	0.374	957.6	1	19/26	4.90665	1		0	ENSG00000047457	Hs.558314	P00450|CERU_HUMAN	A8K5A4|A8K5A4_HUMAN || Q6NSB2|Q6NSB2_HUMAN || B7Z5Q2|B7Z5Q2_HUMAN || Q1L857|Q1L857_HUMAN || A5PL27|A5PL27_HUMAN
MARS2_TRP_50mM_NE	TRP	NE	1173	CERU_HUMAN Ceruloplasmin precursor (EC 1.16.3.1) (Ferroxidase).	1542.79	0.5989	2	K.AEEEHLGILGPQLH.A	0.000123	2.505	0.341	1095	1	17/26	4.3066	1		0	ENSG00000047457	Hs.558314	P00450|CERU_HUMAN	A8K5A4|A8K5A4_HUMAN || B7Z5Q2|B7Z5Q2_HUMAN || B3KTA8|B3KTA8_HUMAN || Q1L857|Q1L857_HUMAN || A5PL27|A5PL27_HUMAN
MARS1_TRP_500mM_NE	TRP	NE	1208	CERU_HUMAN Ceruloplasmin precursor (EC 1.16.3.1) (Ferroxidase).	2227.14	0.14861	3	K.AEEEHLGILGPQLHADVGDKV.K	4.61e-10	4.007	0.43	1761.5	1	36/80	6.0071	1		0	ENSG00000047457	Hs.558314	P00450|CERU_HUMAN	A8K5A4|A8K5A4_HUMAN || B7Z5Q2|B7Z5Q2_HUMAN || B3KTA8|B3KTA8_HUMAN || Q1L857|Q1L857_HUMAN || A5PL27|A5PL27_HUMAN
MARS1_TRP_0mM_NE	TRP	NE	1156	CERU_HUMAN Ceruloplasmin precursor (EC 1.16.3.1) (Ferroxidase).	1559.75	-0.8847	2	F.DENESLLLEDNIR.M	1.68e-06	3.24	0.214	1717	1	20/24	4.2081	1		0	ENSG00000047457	Hs.558314	P00450|CERU_HUMAN	A8K5A4|A8K5A4_HUMAN || B7Z5Q2|B7Z5Q2_HUMAN || B3KTA8|B3KTA8_HUMAN || Q1L857|Q1L857_HUMAN || A5PL27|A5PL27_HUMAN
MARS2_TRP_50mM_NE	TRP	NE	1592	CERU_HUMAN Ceruloplasmin precursor (EC 1.16.3.1) (Ferroxidase).	1853.86	0.07727	2	F.DENESLLLEDNIRM*F.T	0.00284	2.4	0.149	502.9	1	16/28	2.835	1		0	ENSG00000047457	Hs.558314	P00450|CERU_HUMAN	A8K5A4|A8K5A4_HUMAN || B7Z5Q2|B7Z5Q2_HUMAN || B3KTA8|B3KTA8_HUMAN || Q1L857|Q1L857_HUMAN || A5PL27|A5PL27_HUMAN
MARS2_TRP_100mM_NE	TRP	NE	412	CERU_HUMAN Ceruloplasmin precursor (EC 1.16.3.1) (Ferroxidase).	1496.62	0.78174	2	V.DKDNEDFQESNR.M	0.000848	2.66	0.339	967.6	1	18/22	4.62122	1		0	ENSG00000047457	Hs.558314	P00450|CERU_HUMAN	A8K5A4|A8K5A4_HUMAN || B7Z5Q2|B7Z5Q2_HUMAN || Q1L857|Q1L857_HUMAN || A5PL27|A5PL27_HUMAN
MARS1_TRP_10mM_NE	TRP	NE	2144	CERU_HUMAN Ceruloplasmin precursor (EC 1.16.3.1) (Ferroxidase).	1518.83	-0.83499	2	K.DLYSGLIGPLIVCR.R	0.0113	2.624	0.323	1013.2	1	18/26	4.2503	1	X	0	ENSG00000047457	Hs.558314	P00450|CERU_HUMAN	A8K5A4|A8K5A4_HUMAN || B7Z5Q2|B7Z5Q2_HUMAN || B3KTA8|B3KTA8_HUMAN || Q1L857|Q1L857_HUMAN || A5PL27|A5PL27_HUMAN
MARS1_GluC_100mM_NE	GluC	NE	1577	CERU_HUMAN Ceruloplasmin precursor (EC 1.16.3.1) (Ferroxidase).	2386.05	-0.617718	3	E.DNIRMFTTAPDQVDKEDEDF.Q	2.13e-08	3.67532	0.392829	987.123	1	34/76	5.4114	1		0	ENSG00000047457	Hs.558314	P00450|CERU_HUMAN	A8K5A4|A8K5A4_HUMAN || B7Z5Q2|B7Z5Q2_HUMAN || B3KTA8|B3KTA8_HUMAN || Q1L857|Q1L857_HUMAN || A5PL27|A5PL27_HUMAN
MARS1_TRP_25mM_NE	TRP	NE	2236	CERU_HUMAN Ceruloplasmin precursor (EC 1.16.3.1) (Ferroxidase).	2307.07	-0.6675	2	K.DVDKEFYLFPTVFDENESL.L	1.93e-09	3.899	0.45	843.8	1	21/36	6.05166	1		0	ENSG00000047457	Hs.558314	P00450|CERU_HUMAN	A8K5A4|A8K5A4_HUMAN || B7Z5Q2|B7Z5Q2_HUMAN || B3KTA8|B3KTA8_HUMAN || Q1L857|Q1L857_HUMAN || A5PL27|A5PL27_HUMAN
MARS1_TRP_50mM_NE	TRP	NE	2311	CERU_HUMAN Ceruloplasmin precursor (EC 1.16.3.1) (Ferroxidase).	2176.04	0.25699	2	S.DVFDIFPGTYQTLEMFPR.T	3.03e-07	3.454	0.342	1224.7	1	22/34	5.09603	1		0	ENSG00000047457	Hs.558314	P00450|CERU_HUMAN	A8K5A4|A8K5A4_HUMAN || B3KTA8|B3KTA8_HUMAN || A5PL27|A5PL27_HUMAN
MARS1_TRP_500mM_NE	TRP	NE	1206	CERU_HUMAN Ceruloplasmin precursor (EC 1.16.3.1) (Ferroxidase).	2156.1	1.65825	3	A.EEEHLGILGPQLHADVGDKV.K	0.297	2.772	0.277	1547.6	1	30/76	3.45119	1		0	ENSG00000047457	Hs.558314	P00450|CERU_HUMAN	A8K5A4|A8K5A4_HUMAN || B7Z5Q2|B7Z5Q2_HUMAN || B3KTA8|B3KTA8_HUMAN || Q1L857|Q1L857_HUMAN || A5PL27|A5PL27_HUMAN
MARS1_TRP_50mM_NE	TRP	NE	899	CERU_HUMAN Ceruloplasmin precursor (EC 1.16.3.1) (Ferroxidase).	2136.93	0.63931	2	R.FNKNNEGTYYSPNYNPQS.R	1.06e-08	3.071	0.185	909.3	1	20/34	3.47797	1	X	0	ENSG00000047457	Hs.558314	P00450|CERU_HUMAN	A8K5A4|A8K5A4_HUMAN || B7Z5Q2|B7Z5Q2_HUMAN || B3KTA8|B3KTA8_HUMAN || Q1L857|Q1L857_HUMAN || A5PL27|A5PL27_HUMAN
MARS2_GluC_100mM_NE	GluC	NE	1312	CERU_HUMAN Ceruloplasmin precursor (EC 1.16.3.1) (Ferroxidase).	1897.07	-1.82452	3	E.HLGILGPQLHADVGDKVK.I	6.21e-13	3.16698	0.31324	1229.38	1	32/68	4.16083	1		0	ENSG00000047457	Hs.558314	P00450|CERU_HUMAN	A8K5A4|A8K5A4_HUMAN || B7Z5Q2|B7Z5Q2_HUMAN || B3KTA8|B3KTA8_HUMAN || Q1L857|Q1L857_HUMAN || A5PL27|A5PL27_HUMAN
MARS1_GluC_2000mM_NE	GluC	NE	2006	CERU_HUMAN Ceruloplasmin precursor (EC 1.16.3.1) (Ferroxidase).	2398.4	-0.0461157	3	E.HLGILGPQLHADVGDKVKIIFK.N	0.000143639	3.12122	0.297783	648.192	1	28/84	4.32292	1		0	ENSG00000047457	Hs.558314	P00450|CERU_HUMAN	A8K5A4|A8K5A4_HUMAN || B7Z5Q2|B7Z5Q2_HUMAN || B3KTA8|B3KTA8_HUMAN || Q1L857|Q1L857_HUMAN || A5PL27|A5PL27_HUMAN
MARS2_TRP_25mM_NE	TRP	NE	1300	CERU_HUMAN Ceruloplasmin precursor (EC 1.16.3.1) (Ferroxidase).	1037.51	-0.35562	2	L.LEDNIRMF.T	0.00456	2.584	0.045	1017.7	3	13/14	2.88149	1		0	ENSG00000047457	Hs.558314	P00450|CERU_HUMAN	A8K5A4|A8K5A4_HUMAN || B7Z5Q2|B7Z5Q2_HUMAN || B3KTA8|B3KTA8_HUMAN || Q1L857|Q1L857_HUMAN || A5PL27|A5PL27_HUMAN
MARS1_GluC_100mM_NE	GluC	NE	1404	CERU_HUMAN Ceruloplasmin precursor (EC 1.16.3.1) (Ferroxidase).	2122.01	-0.880075	3	L.LEDNIRMFTTAPDQVDKE.D	0.00136414	3.77273	0.349957	1117.81	1	31/68	5.22451	1		0	ENSG00000047457	Hs.558314	P00450|CERU_HUMAN	A8K5A4|A8K5A4_HUMAN || B7Z5Q2|B7Z5Q2_HUMAN || B3KTA8|B3KTA8_HUMAN || Q1L857|Q1L857_HUMAN || A5PL27|A5PL27_HUMAN
MARS1_TRP_25mM_NE	TRP	NE	428	CERU_HUMAN Ceruloplasmin precursor (EC 1.16.3.1) (Ferroxidase).	852.403	0.34783	1	K.NMATRPY.S	0.000732	1.55	0.425	200.8	2	2008-12-09	3.83386	1	X	0	ENSG00000047457	Hs.558314	P00450|CERU_HUMAN	A8K5A4|A8K5A4_HUMAN || B7Z5Q2|B7Z5Q2_HUMAN || B3KTA8|B3KTA8_HUMAN || Q1L857|Q1L857_HUMAN || A5PL27|A5PL27_HUMAN
MARS1_TRP_500mM_NE	TRP	NE	2875	CERU_HUMAN Ceruloplasmin precursor (EC 1.16.3.1) (Ferroxidase).	3947.92	-1.78968	3	R.SGAGTEDSACIPWAYYSTVDQVKDLYSGLIGPLIVCR.R	4.41e-07	5.584	0.514	743.8	1	37/144	6.30767	1	X	0	ENSG00000047457	Hs.558314	P00450|CERU_HUMAN	A8K5A4|A8K5A4_HUMAN || B7Z5Q2|B7Z5Q2_HUMAN || B3KTA8|B3KTA8_HUMAN || Q1L857|Q1L857_HUMAN || A5PL27|A5PL27_HUMAN
MARS1_TRP_100mM_NE	TRP	NE	1367	CERU_HUMAN Ceruloplasmin precursor (EC 1.16.3.1) (Ferroxidase).	2626.3	0.78335	3	Y.SIHAHGVQTESSTVTPTLPGETLTY.V	0.0244	3.172	0.3	584.1	1	28/96	4.03743	1		0	ENSG00000047457	Hs.558314	P00450|CERU_HUMAN	A8K5A4|A8K5A4_HUMAN || B7Z5Q2|B7Z5Q2_HUMAN || B3KTA8|B3KTA8_HUMAN || Q1L857|Q1L857_HUMAN || A5PL27|A5PL27_HUMAN
MARS1_GluC_50mM_NE	GluC	NE	2014	CERU_HUMAN Ceruloplasmin precursor (EC 1.16.3.1) (Ferroxidase).	2695.28	-1.12505	3	E.SLLLEDNIRM*FTTAPDQVDKEDE.D	4.02e-11	4.75158	0.437605	1186.68	1	33/88	6.11593	1		0	ENSG00000047457	Hs.558314	P00450|CERU_HUMAN	A8K5A4|A8K5A4_HUMAN || B7Z5Q2|B7Z5Q2_HUMAN || B3KTA8|B3KTA8_HUMAN || Q1L857|Q1L857_HUMAN || A5PL27|A5PL27_HUMAN
MARS1_TRP_50mM_NE	TRP	NE	2292	CERU_HUMAN Ceruloplasmin precursor (EC 1.16.3.1) (Ferroxidase).	2350.11	-1.86523	2	Y.SSDVFDIFPGTYQTLEMFPR.T	5.65e-07	4.444	0.437	1178.5	1	25/38	5.89653	1		0	ENSG00000047457	Hs.558314	P00450|CERU_HUMAN	A8K5A4|A8K5A4_HUMAN || B3KTA8|B3KTA8_HUMAN || A5PL27|A5PL27_HUMAN
MARS2_GluC_10mM_NE	GluC	NE	1280	CERU_HUMAN Ceruloplasmin precursor (EC 1.16.3.1) (Ferroxidase).	1919.9	-0.116209	2	R.SVPPSASHVAPTETFTYE.W	4.65e-09	2.78515	0.291064	248.793	1	18/34	4.13584	1	X	0	ENSG00000047457	Hs.558314	P00450|CERU_HUMAN	A8K5A4|A8K5A4_HUMAN || B7Z5Q2|B7Z5Q2_HUMAN || B3KTA8|B3KTA8_HUMAN || Q1L857|Q1L857_HUMAN || A5PL27|A5PL27_HUMAN
MARS2_TRP_25mM_NE	TRP	NE	1561	CERU_HUMAN Ceruloplasmin precursor (EC 1.16.3.1) (Ferroxidase).	3128.52	-0.57626	3	R.SVPPSASHVAPTETFTYEWTVPKEVGPTN.A	0.00308	3.927	0.269	431.5	1	29/112	4.27	1		0	ENSG00000047457	Hs.558314	P00450|CERU_HUMAN	A8K5A4|A8K5A4_HUMAN || B7Z5Q2|B7Z5Q2_HUMAN || B3KTA8|B3KTA8_HUMAN || Q1L857|Q1L857_HUMAN || A5PL27|A5PL27_HUMAN
MARS2_GluC_10mM_NE	GluC	NE	442	CERU_HUMAN Ceruloplasmin precursor (EC 1.16.3.1) (Ferroxidase).	1103.52	-1.09988	2	F.TTAPDQVDKE.D	0.0341981	2.23093	0.284466	796.316	1	14/18	3.74236	1		0	ENSG00000047457	Hs.558314	P00450|CERU_HUMAN	A8K5A4|A8K5A4_HUMAN || B7Z5Q2|B7Z5Q2_HUMAN || B3KTA8|B3KTA8_HUMAN || Q1L857|Q1L857_HUMAN || A5PL27|A5PL27_HUMAN
MARS1_TRP_100mM_NE	TRP	NE	927	CERU_HUMAN Ceruloplasmin precursor (EC 1.16.3.1) (Ferroxidase).	2327	-1.11735	3	F.TTAPDQVDKEDEDFQESNKM.H	4.85e-08	4.13	0.393	989.2	1	35/76	5.58983	1		0	ENSG00000047457	Hs.558314	P00450|CERU_HUMAN	A8K5A4|A8K5A4_HUMAN || B7Z5Q2|B7Z5Q2_HUMAN || B3KTA8|B3KTA8_HUMAN || Q1L857|Q1L857_HUMAN || A5PL27|A5PL27_HUMAN
MARS1_TRP_10mM_NE	TRP	NE	986	CERU_HUMAN Ceruloplasmin precursor (EC 1.16.3.1) (Ferroxidase).	1023.51	0.84277	2	F.TYEWTVPK.E	0.0046	2.254	0.258	638.5	1	13/14	3.97933	1		0	ENSG00000047457	Hs.558314	P00450|CERU_HUMAN	A8K5A4|A8K5A4_HUMAN || B7Z5Q2|B7Z5Q2_HUMAN || B3KTA8|B3KTA8_HUMAN || Q1L857|Q1L857_HUMAN || A5PL27|A5PL27_HUMAN
MARS1_TRP_100mM_NE	TRP	NE	1500	CERU_HUMAN Ceruloplasmin precursor (EC 1.16.3.1) (Ferroxidase).	2418.2	-1.35869	3	F.TYEWTVPKEVGPTNADPVCLAK.M	0.00129	3.208	0.271	978.4	1	30/84	3.80548	1		0	ENSG00000047457	Hs.558314	P00450|CERU_HUMAN	A8K5A4|A8K5A4_HUMAN || B7Z5Q2|B7Z5Q2_HUMAN || B3KTA8|B3KTA8_HUMAN || Q1L857|Q1L857_HUMAN || A5PL27|A5PL27_HUMAN
MARS2_TRP_25mM_NE	TRP	NE	986	CERU_HUMAN Ceruloplasmin precursor (EC 1.16.3.1) (Ferroxidase).	1439.72	-0.24764	2	S.VPPSASHVAPTETF.T	2.94e-09	2.458	0.363	850.3	1	20/26	4.51449	1		0	ENSG00000047457	Hs.558314	P00450|CERU_HUMAN	A8K5A4|A8K5A4_HUMAN || B7Z5Q2|B7Z5Q2_HUMAN || B3KTA8|B3KTA8_HUMAN || Q1L857|Q1L857_HUMAN || A5PL27|A5PL27_HUMAN
MARS1_TRP_50mM_NE	TRP	NE	2039	CERU_HUMAN Ceruloplasmin precursor (EC 1.16.3.1) (Ferroxidase).	1143.69	0.30705	2	V.WLGFLGPIIK.A	0.00766	3.002	0.045	779.4	1	15/18	3.29113	1		0	ENSG00000047457	Hs.558314	P00450|CERU_HUMAN	A8K5A4|A8K5A4_HUMAN || Q6NSB2|Q6NSB2_HUMAN || B7Z5Q2|B7Z5Q2_HUMAN || Q1L857|Q1L857_HUMAN || A5PL27|A5PL27_HUMAN
MARS1_GluC_50mM_NE	GluC	NE	2730	CERU_HUMAN Ceruloplasmin precursor (EC 1.16.3.1) (Ferroxidase).	1798.94	-0.201307	2	N.YRIDTINLFPATLFD.A	2.05e-09	2.89533	0.416448	775.531	1	21/28	5.35891	1		0	ENSG00000047457	Hs.558314	P00450|CERU_HUMAN	A8K5A4|A8K5A4_HUMAN || B7Z5Q2|B7Z5Q2_HUMAN || B3KTA8|B3KTA8_HUMAN || Q1L857|Q1L857_HUMAN || A5PL27|A5PL27_HUMAN
MARS2_GluC_25mM_NE	GluC	NE	721	CERU_HUMAN Ceruloplasmin precursor (EC 1.16.3.1) (Ferroxidase).	2028.93	-1.26418	3	E.YTDASFTNRKERGPEEE.H	0.0159129	2.33113	0.31398	254.881	2	21/64	3.35487	1		0	ENSG00000047457	Hs.558314	P00450|CERU_HUMAN	A8K5A4|A8K5A4_HUMAN || B7Z5Q2|B7Z5Q2_HUMAN || B3KTA8|B3KTA8_HUMAN || Q1L857|Q1L857_HUMAN || A5PL27|A5PL27_HUMAN
MARS1_TRP_50mM_NE	TRP	NE	1430	CERU_HUMAN Ceruloplasmin precursor (EC 1.16.3.1) (Ferroxidase).	1519.74	-0.98778	2	K.ALYLQYTDETFR.T	1.51e-05	2.918	0.215	1858.3	1	18/22	3.95474	2	X	0	ENSG00000047457	Hs.558314	P00450|CERU_HUMAN	A8K5A4|A8K5A4_HUMAN || Q6NSB2|Q6NSB2_HUMAN || B7Z5Q2|B7Z5Q2_HUMAN || Q1L857|Q1L857_HUMAN || A5PL27|A5PL27_HUMAN
MARS1_GluC_50mM_NE	GluC	NE	1642	CERU_HUMAN Ceruloplasmin precursor (EC 1.16.3.1) (Ferroxidase).	2123.95	0.58966	3	E.DNIRMFTTAPDQVDKEDE.D	3.33e-09	4.09765	0.334358	1468.18	1	34/68	5.4363	2	X	0	ENSG00000047457	Hs.558314	P00450|CERU_HUMAN	A8K5A4|A8K5A4_HUMAN || B7Z5Q2|B7Z5Q2_HUMAN || B3KTA8|B3KTA8_HUMAN || Q1L857|Q1L857_HUMAN || A5PL27|A5PL27_HUMAN
MARS1_TRP_25mM_NE	TRP	NE	2266	CERU_HUMAN Ceruloplasmin precursor (EC 1.16.3.1) (Ferroxidase).	1619.8	-0.90313	2	K.DVDKEFYLFPTVF.D	2.79e-06	2.696	0.331	1003.6	1	18/24	4.46642	2		0	ENSG00000047457	Hs.558314	P00450|CERU_HUMAN	A8K5A4|A8K5A4_HUMAN || B7Z5Q2|B7Z5Q2_HUMAN || B3KTA8|B3KTA8_HUMAN || Q1L857|Q1L857_HUMAN || A5PL27|A5PL27_HUMAN
MARS1_TRP_100mM_NE	TRP	NE	2531	CERU_HUMAN Ceruloplasmin precursor (EC 1.16.3.1) (Ferroxidase).	2533.24	0.13466	2	K.DVDKEFYLFPTVFDENESLLL.E	5.51e-06	4.019	0.341	875	1	21/40	5.36094	2		0	ENSG00000047457	Hs.558314	P00450|CERU_HUMAN	A8K5A4|A8K5A4_HUMAN || B7Z5Q2|B7Z5Q2_HUMAN || B3KTA8|B3KTA8_HUMAN || Q1L857|Q1L857_HUMAN || A5PL27|A5PL27_HUMAN
MARS1_TRP_0mM_NE	TRP	NE	1354	CERU_HUMAN Ceruloplasmin precursor (EC 1.16.3.1) (Ferroxidase).	1371.76	0.02621	2	K.GAYPLSIEPIGVR.F	5.38e-07	2.549	0.184	1148.2	1	19/24	3.45808	2	X	0	ENSG00000047457	Hs.558314	P00450|CERU_HUMAN	A8K5A4|A8K5A4_HUMAN || B7Z5Q2|B7Z5Q2_HUMAN || B3KTA8|B3KTA8_HUMAN || Q1L857|Q1L857_HUMAN || A5PL27|A5PL27_HUMAN
MARS2_GluC_500mM_NE	GluC	NE	1682	CERU_HUMAN Ceruloplasmin precursor (EC 1.16.3.1) (Ferroxidase).	2270.3	-1.16055	3	E.HLGILGPQLHADVGDKVKIIF.K	5.14e-11	3.90945	0.442188	1343.24	1	36/80	5.72571	2		0	ENSG00000047457	Hs.558314	P00450|CERU_HUMAN	A8K5A4|A8K5A4_HUMAN || B7Z5Q2|B7Z5Q2_HUMAN || B3KTA8|B3KTA8_HUMAN || Q1L857|Q1L857_HUMAN || A5PL27|A5PL27_HUMAN
MARS1_TRP_2000mM_NE	TRP	NE	1642	CERU_HUMAN Ceruloplasmin precursor (EC 1.16.3.1) (Ferroxidase).	2398.1	0.00514	3	K.HYYIGIIETTWDYASDHGEK.K	3.3e-13	5.624	0.494	1854	1	38/76	7.53667	2	X	0	ENSG00000047457	Hs.558314	P00450|CERU_HUMAN	A8K5A4|A8K5A4_HUMAN || Q6NSB2|Q6NSB2_HUMAN || B7Z5Q2|B7Z5Q2_HUMAN || Q1L857|Q1L857_HUMAN || A5PL27|A5PL27_HUMAN
MARS1_TRP_2000mM_NE	TRP	NE	1364	CERU_HUMAN Ceruloplasmin precursor (EC 1.16.3.1) (Ferroxidase).	2483.33	0.09635	3	R.KAEEEHLGILGPQLHADVGDKVK.I	4.08e-05	3.317	0.307	962.7	1	33/88	4.49518	2	X	0	ENSG00000047457	Hs.558314	P00450|CERU_HUMAN	A8K5A4|A8K5A4_HUMAN || B7Z5Q2|B7Z5Q2_HUMAN || B3KTA8|B3KTA8_HUMAN || Q1L857|Q1L857_HUMAN || A5PL27|A5PL27_HUMAN
MARS1_TRP_25mM_NE	TRP	NE	818	CERU_HUMAN Ceruloplasmin precursor (EC 1.16.3.1) (Ferroxidase).	1875.81	-0.7584	2	N.KNNEGTYYSPNYNPQS.R	1.11e-09	2.865	0.265	1293.9	1	21/30	3.9624	2		0	ENSG00000047457	Hs.558314	P00450|CERU_HUMAN	A8K5A4|A8K5A4_HUMAN || B7Z5Q2|B7Z5Q2_HUMAN || B3KTA8|B3KTA8_HUMAN || Q1L857|Q1L857_HUMAN || A5PL27|A5PL27_HUMAN
MARS1_TRP_10mM_NE	TRP	NE	2211	CERU_HUMAN Ceruloplasmin precursor (EC 1.16.3.1) (Ferroxidase).	2264.14	-1.71956	2	Y.LFPTVFDENESLLLEDNIR.M	2.23e-05	3.3	0.227	723.1	1	20/36	3.61	2	X	0	ENSG00000047457	Hs.558314	P00450|CERU_HUMAN	A8K5A4|A8K5A4_HUMAN || B7Z5Q2|B7Z5Q2_HUMAN || B3KTA8|B3KTA8_HUMAN || Q1L857|Q1L857_HUMAN || A5PL27|A5PL27_HUMAN
MARS1_TRP_0mM_NE	TRP	NE	1076	CERU_HUMAN Ceruloplasmin precursor (EC 1.16.3.1) (Ferroxidase).	1903.79	-0.99841	2	R.M*FTTAPDQVDKEDEDF.Q	1.84e-05	3.382	0.304	994.3	1	21/30	4.68162	2		0	ENSG00000047457	Hs.558314	P00450|CERU_HUMAN	A8K5A4|A8K5A4_HUMAN || B7Z5Q2|B7Z5Q2_HUMAN || B3KTA8|B3KTA8_HUMAN || Q1L857|Q1L857_HUMAN || A5PL27|A5PL27_HUMAN
MARS2_GluC_50mM_NE	GluC	NE	871	CERU_HUMAN Ceruloplasmin precursor (EC 1.16.3.1) (Ferroxidase).	1911.91	0.38697	3	K.NMATRPYSIHAHGVQTE.S	0.000340133	3.38755	0.289656	587.652	1	27/64	4.68477	2		0	ENSG00000047457	Hs.558314	P00450|CERU_HUMAN	A8K5A4|A8K5A4_HUMAN || B7Z5Q2|B7Z5Q2_HUMAN || B3KTA8|B3KTA8_HUMAN || Q1L857|Q1L857_HUMAN || A5PL27|A5PL27_HUMAN
MARS2_GluC_10mM_NE	GluC	NE	1440	CERU_HUMAN Ceruloplasmin precursor (EC 1.16.3.1) (Ferroxidase).	1930.87	-0.384777	2	Y.SDHPEKVNKDDEEFIE.S	3.07e-06	3.07702	0.216989	383.243	1	18/30	3.93551	2		0	ENSG00000047457	Hs.558314	P00450|CERU_HUMAN	A8K5A4|A8K5A4_HUMAN || B7Z5Q2|B7Z5Q2_HUMAN || B3KTA8|B3KTA8_HUMAN || Q1L857|Q1L857_HUMAN || A5PL27|A5PL27_HUMAN
MARS1_GluC_500mM_NE	GluC	NE	2234	CERU_HUMAN Ceruloplasmin precursor (EC 1.16.3.1) (Ferroxidase).	2112.21	-0.360997	2	R.TTIEKPVWLGFLGPIIKAE.T	1.38e-10	4.45603	0.282357	1601.01	1	27/36	5.28402	2	X	0	ENSG00000047457	Hs.558314	P00450|CERU_HUMAN	A8K5A4|A8K5A4_HUMAN || Q6NSB2|Q6NSB2_HUMAN || B7Z5Q2|B7Z5Q2_HUMAN || Q1L857|Q1L857_HUMAN || A5PL27|A5PL27_HUMAN
MARS1_TRP_500mM_NE	TRP	NE	1090	CERU_HUMAN Ceruloplasmin precursor (EC 1.16.3.1) (Ferroxidase).	2355.23	0.0073	3	K.AEEEHLGILGPQLHADVGDKVK.I	3.52e-09	4.047	0.325	1498.8	1	33/84	5.24185	3		0	ENSG00000047457	Hs.558314	P00450|CERU_HUMAN	A8K5A4|A8K5A4_HUMAN || B7Z5Q2|B7Z5Q2_HUMAN || B3KTA8|B3KTA8_HUMAN || Q1L857|Q1L857_HUMAN || A5PL27|A5PL27_HUMAN
MARS1_TRP_100mM_NE	TRP	NE	2394	CERU_HUMAN Ceruloplasmin precursor (EC 1.16.3.1) (Ferroxidase).	2420.15	-0.15595	2	K.DVDKEFYLFPTVFDENESLL.L	6.7e-05	3.418	0.496	681	1	18/38	6.10987	3		0	ENSG00000047457	Hs.558314	P00450|CERU_HUMAN	A8K5A4|A8K5A4_HUMAN || B7Z5Q2|B7Z5Q2_HUMAN || B3KTA8|B3KTA8_HUMAN || Q1L857|Q1L857_HUMAN || A5PL27|A5PL27_HUMAN
MARS1_TRP_500mM_NE	TRP	NE	2289	CERU_HUMAN Ceruloplasmin precursor (EC 1.16.3.1) (Ferroxidase).	3160.54	-1.67078	3	K.DVDKEFYLFPTVFDENESLLLEDNIR.M	2.23e-06	2.985	0.318	249.8	1	27/100	3.71148	3		0	ENSG00000047457	Hs.558314	P00450|CERU_HUMAN	A8K5A4|A8K5A4_HUMAN || B7Z5Q2|B7Z5Q2_HUMAN || B3KTA8|B3KTA8_HUMAN || Q1L857|Q1L857_HUMAN || A5PL27|A5PL27_HUMAN
MARS1_GluC_50mM_NE	GluC	NE	1656	CERU_HUMAN Ceruloplasmin precursor (EC 1.16.3.1) (Ferroxidase).	2382.08	-0.637523	3	L.LEDNIRM*FTTAPDQVDKEDE.D	9.58e-10	3.96032	0.223075	1645.32	1	35/76	4.35869	3		0	ENSG00000047457	Hs.558314	P00450|CERU_HUMAN	A8K5A4|A8K5A4_HUMAN || B7Z5Q2|B7Z5Q2_HUMAN || B3KTA8|B3KTA8_HUMAN || Q1L857|Q1L857_HUMAN || A5PL27|A5PL27_HUMAN
MARS1_TRP_100mM_NE	TRP	NE	985	CERU_HUMAN Ceruloplasmin precursor (EC 1.16.3.1) (Ferroxidase).	2490.06	0.48357	3	R.M*FTTAPDQVDKEDEDFQESNK.M	0.000111	4.158	0.399	1473.9	1	36/80	5.77927	3	X	0	ENSG00000047457	Hs.558314	P00450|CERU_HUMAN	A8K5A4|A8K5A4_HUMAN || B7Z5Q2|B7Z5Q2_HUMAN || B3KTA8|B3KTA8_HUMAN || Q1L857|Q1L857_HUMAN || A5PL27|A5PL27_HUMAN
MARS2_GluC_10mM_NE	GluC	NE	1319	CERU_HUMAN Ceruloplasmin precursor (EC 1.16.3.1) (Ferroxidase).	1688.74	0.396525	2	Y.SDHPEKVNKDDEEF.I	7.83e-07	2.62493	0.296252	571.946	1	17/26	4.18503	3		0	ENSG00000047457	Hs.558314	P00450|CERU_HUMAN	A8K5A4|A8K5A4_HUMAN || B7Z5Q2|B7Z5Q2_HUMAN || B3KTA8|B3KTA8_HUMAN || Q1L857|Q1L857_HUMAN || A5PL27|A5PL27_HUMAN
MARS1_TRP_50mM_NE	TRP	NE	766	CERU_HUMAN Ceruloplasmin precursor (EC 1.16.3.1) (Ferroxidase).	2195.96	-0.85286	2	F.TTAPDQVDKEDEDFQESNK.M	3.04e-10	3.609	0.323	1335.8	1	23/36	4.83576	3		0	ENSG00000047457	Hs.558314	P00450|CERU_HUMAN	A8K5A4|A8K5A4_HUMAN || B7Z5Q2|B7Z5Q2_HUMAN || B3KTA8|B3KTA8_HUMAN || Q1L857|Q1L857_HUMAN || A5PL27|A5PL27_HUMAN
MARS1_TRP_0mM_NE	TRP	NE	929	CERU_HUMAN Ceruloplasmin precursor (EC 1.16.3.1) (Ferroxidase).	1548.69	0.18511	2	R.ADDKVYPGEQYTY.M	4.56e-07	2.515	0.287	677.3	1	17/24	4.12864	4		0	ENSG00000047457	Hs.558314	P00450|CERU_HUMAN	A8K5A4|A8K5A4_HUMAN || Q6NSB2|Q6NSB2_HUMAN || B7Z5Q2|B7Z5Q2_HUMAN || Q1L857|Q1L857_HUMAN || A5PL27|A5PL27_HUMAN
MARS1_TRP_50mM_NE	TRP	NE	1831	CERU_HUMAN Ceruloplasmin precursor (EC 1.16.3.1) (Ferroxidase).	1890	-1.48854	3	Y.SAVDPTKDIFTGLIGPMK.I	9.29e-06	3.979	0.235	1274.9	1	28/68	4.34599	4	X	0	ENSG00000047457	Hs.558314	P00450|CERU_HUMAN	A8K5A4|A8K5A4_HUMAN || B7Z5Q2|B7Z5Q2_HUMAN || B3KTA8|B3KTA8_HUMAN || Q1L857|Q1L857_HUMAN || A5PL27|A5PL27_HUMAN
MARS1_GluC_10mM_NE	GluC	NE	1216	CERU_HUMAN Ceruloplasmin precursor (EC 1.16.3.1) (Ferroxidase).	1281.5	0.374347	2	E.TTWDYASDHGE.K	2.13e-06	2.31005	0.310096	1267.21	1	18/20	4.15542	4		0	ENSG00000047457	Hs.558314	P00450|CERU_HUMAN	A8K5A4|A8K5A4_HUMAN || Q6NSB2|Q6NSB2_HUMAN || B7Z5Q2|B7Z5Q2_HUMAN || Q1L857|Q1L857_HUMAN || A5PL27|A5PL27_HUMAN
MARS1_TRP_500mM_NE	TRP	NE	2057	CERU_HUMAN Ceruloplasmin precursor (EC 1.16.3.1) (Ferroxidase).	2487.29	-1.09937	3	R.GPEEEHLGILGPVIWAEVGDTIR.V	1.03e-10	4.507	0.395	2067.3	1	38/88	5.66678	7	X	0	ENSG00000047457	Hs.558314	P00450|CERU_HUMAN	A8K5A4|A8K5A4_HUMAN || B7Z5Q2|B7Z5Q2_HUMAN || B3KTA8|B3KTA8_HUMAN || Q1L857|Q1L857_HUMAN || A5PL27|A5PL27_HUMAN
MARS1_TRP_25mM_NE	TRP	NE	2512	CERU_HUMAN Ceruloplasmin precursor (EC 1.16.3.1) (Ferroxidase).	2347.17	-0.2746	2	K.MYYSAVDPTKDIFTGLIGPMK.I	5.63e-12	4.435	0.408	1637.1	1	29/40	6.08651	23	X	0	ENSG00000047457	Hs.558314	P00450|CERU_HUMAN	A8K5A4|A8K5A4_HUMAN || B7Z5Q2|B7Z5Q2_HUMAN || B3KTA8|B3KTA8_HUMAN || Q1L857|Q1L857_HUMAN || A5PL27|A5PL27_HUMAN
MARS1_TRP_50mM_NE	TRP	NE	2255	CERU_HUMAN Ceruloplasmin precursor (EC 1.16.3.1) (Ferroxidase).	2685.25	-1.11071	3	R.GVYSSDVFDIFPGTYQTLEM*FPR.T	3.41e-11	4.608	0.487	1084.7	1	35/88	6.40355	27	X	0	ENSG00000047457	Hs.558314	P00450|CERU_HUMAN	A8K5A4|A8K5A4_HUMAN || B3KTA8|B3KTA8_HUMAN || A5PL27|A5PL27_HUMAN
MARS1_GluC_25mM_E	GluC	E	2055	CERU_HUMAN Ceruloplasmin precursor (EC 1.16.3.1) (Ferroxidase).	1304.74	0.481689	1	E.HLGILGPVIWAE.V	7.68e-05	1.98105	0.369653	993.704	1	17/22	3.94187	1	X	3	ENSG00000047457	Hs.558314	P00450|CERU_HUMAN	A8K5A4|A8K5A4_HUMAN || B7Z5Q2|B7Z5Q2_HUMAN || B3KTA8|B3KTA8_HUMAN || Q1L857|Q1L857_HUMAN || A5PL27|A5PL27_HUMAN
MARS1_GluC_25mM_E	GluC	E	2072	CERU_HUMAN Ceruloplasmin precursor (EC 1.16.3.1) (Ferroxidase).	2541.12	-1.55913	2	E.SNRMYSVNGYTFGSLPGLSMCAE.D	2.41e-11	3.27678	0.541282	1167.5	1	25/44	5.75735	1	X	3	ENSG00000047457	Hs.558314	P00450|CERU_HUMAN	A8K5A4|A8K5A4_HUMAN || Q1L857|Q1L857_HUMAN || A5PL27|A5PL27_HUMAN
MARS1_GluC_10mM_E	GluC	E	1973	CERU_HUMAN Ceruloplasmin precursor (EC 1.16.3.1) (Ferroxidase).	1249.68	-0.57036	2	E.TLTYVWKIPE.R	0.000315784	2.1914	0.32225	537.082	1	15/18	4.11561	1	X	3	ENSG00000047457	Hs.558314	P00450|CERU_HUMAN	A8K5A4|A8K5A4_HUMAN || B7Z5Q2|B7Z5Q2_HUMAN || B3KTA8|B3KTA8_HUMAN || Q1L857|Q1L857_HUMAN || A5PL27|A5PL27_HUMAN
MARS1_GluC_10mM_E	GluC	E	1431	CERU_HUMAN Ceruloplasmin precursor (EC 1.16.3.1) (Ferroxidase).	1308.59	0.971266	2	E.VEWDYSPQRE.W	3.41e-05	2.37313	0.222524	1507.48	1	16/18	3.548	1	X	3	ENSG00000047457	Hs.558314	P00450|CERU_HUMAN	A8K5A4|A8K5A4_HUMAN || B7Z5Q2|B7Z5Q2_HUMAN || B3KTA8|B3KTA8_HUMAN || Q1L857|Q1L857_HUMAN || A5PL27|A5PL27_HUMAN
MARS1_GluC_50mM_E	GluC	E	2231	CERU_HUMAN Ceruloplasmin precursor (EC 1.16.3.1) (Ferroxidase).	2612.24	-1.76743	3	E.VGPTNADPVCLAKMYYSAVDPTKD.I	1.11e-14	4.08612	0.442794	918.531	1	33/92	5.5069	1	X	3	ENSG00000047457	Hs.558314	P00450|CERU_HUMAN	A8K5A4|A8K5A4_HUMAN || B7Z5Q2|B7Z5Q2_HUMAN || B3KTA8|B3KTA8_HUMAN || Q1L857|Q1L857_HUMAN || A5PL27|A5PL27_HUMAN
MARS2_TRP_500mM_E	TRP	E	2124	CERU_HUMAN Ceruloplasmin precursor (EC 1.16.3.1) (Ferroxidase).	1912.13	-1.83603	3	R.TTIEKPVWLGFLGPIIK.A	1	3.692	0.313	929.7	1	27/64	4.67796	3	X	4	ENSG00000047457	Hs.558314	P00450|CERU_HUMAN	A8K5A4|A8K5A4_HUMAN || Q6NSB2|Q6NSB2_HUMAN || B7Z5Q2|B7Z5Q2_HUMAN || Q1L857|Q1L857_HUMAN || A5PL27|A5PL27_HUMAN
MARS1_TRP_0mM_NE	TRP	NE	471	CFAB_HUMAN Complement factor B precursor (EC 3.4.21.47) (C3/C5 convertas	1524.62	0.19023	2	I.EGVDAEDGHGPGEQQ.K	0.00369	2.415	0.377	952.5	1	18/28	4.50764	1		0	ENSG00000166285 || ENSG00000204359	Hs.69771	P00751|CFAB_HUMAN	B0UXW4|B0UXW4_HUMAN || B4E1Z4|B4E1Z4_HUMAN || Q53F89|Q53F89_HUMAN || B0QZQ6|B0QZQ6_HUMAN
MARS2_TRP_2000mM_NE	TRP	NE	877	CFAB_HUMAN Complement factor B precursor (EC 3.4.21.47) (C3/C5 convertas	2185.05	-0.24228	3	R.KVGSQYRLEDSVTYHCSRG.L	7.87e-06	4.296	0.423	912	1	30/72	6.25605	1		0	ENSG00000166285 || ENSG00000204361	Hs.69771	P00751|CFAB_HUMAN	B0UXW4|B0UXW4_HUMAN || B4E1Z4|B4E1Z4_HUMAN || Q53F89|Q53F89_HUMAN || B0QZQ6|B0QZQ6_HUMAN
MARS1_TRP_10mM_NE	TRP	NE	689	CFAB_HUMAN Complement factor B precursor (EC 3.4.21.47) (C3/C5 convertas	1153.48	0.43634	2	R.LEDSVTYHCS.R	1.69e-05	2.509	0.291	1018.8	1	16/18	4.4183	1		0	ENSG00000166285 || ENSG00000204362	Hs.69771	P00751|CFAB_HUMAN	B0UXW4|B0UXW4_HUMAN || B4E1Z4|B4E1Z4_HUMAN || Q53F89|Q53F89_HUMAN || B0QZQ6|B0QZQ6_HUMAN
MARS2_GluC_50mM_NE	GluC	NE	988	CFAB_HUMAN Complement factor B precursor (EC 3.4.21.47) (C3/C5 convertas	1954.95	-1.46861	3	E.RDAQYAPGYDKVKDISE.V	5.92e-06	3.41943	0.276973	1277.1	1	29/64	4.29421	1		0	ENSG00000166285 || ENSG00000204364	Hs.69771	P00751|CFAB_HUMAN	B4E1Z4|B4E1Z4_HUMAN || Q53F89|Q53F89_HUMAN || B0QZQ6|B0QZQ6_HUMAN
MARS1_TRP_10mM_NE	TRP	NE	1299	CFAB_HUMAN Complement factor B precursor (EC 3.4.21.47) (C3/C5 convertas	1613.78	-1.77471	2	Y.VCPSGFYPYPVQTR.T	2.81e-07	3.312	0.341	688.6	1	18/26	4.84274	1		0	ENSG00000166285 || ENSG00000204365	Hs.69771	P00751|CFAB_HUMAN	B0UXW4|B0UXW4_HUMAN || B4E1Z4|B4E1Z4_HUMAN || Q53F89|Q53F89_HUMAN || B4E1Z1|B4E1Z1_HUMAN || B0QZQ6|B0QZQ6_HUMAN
MARS1_TRP_0mM_NE	TRP	NE	806	CFAB_HUMAN Complement factor B precursor (EC 3.4.21.47) (C3/C5 convertas	1015.54	0.12884	2	K.DISEVVTPR.F	0.00367	2.31	0.136	1142	1	14/16	3.20855	2	X	0	ENSG00000166285 || ENSG00000204366	Hs.69771	P00751|CFAB_HUMAN	B4E1Z4|B4E1Z4_HUMAN || Q53F89|Q53F89_HUMAN || B0QZQ6|B0QZQ6_HUMAN
MARS1_TRP_10mM_NE	TRP	NE	1921	CFAB_HUMAN Complement factor B precursor (EC 3.4.21.47) (C3/C5 convertas	1842.92	-0.73687	2	K.EAGIPEFYDYDVALIK.L	2.11e-06	2.987	0.269	707.6	1	20/30	4.1248	2	X	0	ENSG00000166285 || ENSG00000204367	Hs.69771	P00751|CFAB_HUMAN	B0UXW4|B0UXW4_HUMAN || B4E1Z4|B4E1Z4_HUMAN || Q53F89|Q53F89_HUMAN || B0QZQ6|B0QZQ6_HUMAN
MARS1_TRP_500mM_NE	TRP	NE	829	CFAB_HUMAN Complement factor B precursor (EC 3.4.21.47) (C3/C5 convertas	1309.58	1.13047	2	R.LEDSVTYHCSR.G	8.36e-07	2.759	0.247	1184	1	18/20	4.08382	2	X	0	ENSG00000166285 || ENSG00000204368	Hs.69771	P00751|CFAB_HUMAN	B0UXW4|B0UXW4_HUMAN || B4E1Z4|B4E1Z4_HUMAN || Q53F89|Q53F89_HUMAN || B0QZQ6|B0QZQ6_HUMAN
MARS1_GluC_0mM_NE	GluC	NE	2293	CFAB_HUMAN Complement factor B precursor (EC 3.4.21.47) (C3/C5 convertas	1672.92	0.514932	2	E.LLPAQDIKALFVSEE.E	2.35e-08	2.83953	0.306629	1143.76	1	21/28	4.3918	2	X	0	ENSG00000166285 || ENSG00000204369	Hs.69771	P00751|CFAB_HUMAN	B4E1Z4|B4E1Z4_HUMAN || Q53F89|Q53F89_HUMAN || B0QZQ6|B0QZQ6_HUMAN
MARS2_TRP_10mM_NE	TRP	NE	1469	CFAB_HUMAN Complement factor B precursor (EC 3.4.21.47) (C3/C5 convertas	2369.07	-1.46878	3	F.LSSLTETIEGVDAEDGHGPGEQQ.K	0.000402	4.06	0.346	1435.6	1	34/88	4.91354	2		0	ENSG00000166285 || ENSG00000204370	Hs.69771	P00751|CFAB_HUMAN	B0UXW4|B0UXW4_HUMAN || B4E1Z4|B4E1Z4_HUMAN || Q53F89|Q53F89_HUMAN || B0QZQ6|B0QZQ6_HUMAN
MARS2_GluC_25mM_NE	GluC	NE	783	CFAB_HUMAN Complement factor B precursor (EC 3.4.21.47) (C3/C5 convertas	2251.17	1.21167	3	R.STGSWSTLKTQDQKTVRKAE.C	0.000352642	3.78744	0.357106	971.11	1	29/76	5.05313	2		0	ENSG00000166285 || ENSG00000204371	Hs.69771	P00751|CFAB_HUMAN	B0UXW4|B0UXW4_HUMAN || B4E1Z4|B4E1Z4_HUMAN || Q53F89|Q53F89_HUMAN || B4E1Z1|B4E1Z1_HUMAN || B0QZQ6|B0QZQ6_HUMAN
MARS2_TRP_10mM_NE	TRP	NE	852	CFAB_HUMAN Complement factor B precursor (EC 3.4.21.47) (C3/C5 convertas	1968.84	0.00526	2	L.TETIEGVDAEDGHGPGEQQ.K	1.76e-11	3.418	0.466	1508.3	1	23/36	5.99312	2		0	ENSG00000166285 || ENSG00000204372	Hs.69771	P00751|CFAB_HUMAN	B0UXW4|B0UXW4_HUMAN || B4E1Z4|B4E1Z4_HUMAN || Q53F89|Q53F89_HUMAN || B0QZQ6|B0QZQ6_HUMAN
MARS1_TRP_0mM_NE	TRP	NE	779	CFAB_HUMAN Complement factor B precursor (EC 3.4.21.47) (C3/C5 convertas	1508.69	-0.98314	2	K.VSEADSSNADWVTK.Q	1.09e-08	4.188	0.464	2320.2	1	21/26	6.73736	2	X	0	ENSG00000166285 || ENSG00000204373	Hs.69771	P00751|CFAB_HUMAN	B0UXW4|B0UXW4_HUMAN || B4E1Z4|B4E1Z4_HUMAN || Q53F89|Q53F89_HUMAN || B0QZQ6|B0QZQ6_HUMAN
MARS1_TRP_50mM_NE	TRP	NE	3036	CFAB_HUMAN Complement factor B precursor (EC 3.4.21.47) (C3/C5 convertas	3619.62	0.80869	3	M.YDTPQEVAEAFLSSLTETIEGVDAEDGHGPGEQQ.K	2.01e-09	3.748	0.424	1761.8	1	42/132	5.08222	2		0	ENSG00000166285 || ENSG00000204374	Hs.69771	P00751|CFAB_HUMAN	B0UXW4|B0UXW4_HUMAN || B4E1Z4|B4E1Z4_HUMAN || Q53F89|Q53F89_HUMAN || B0QZQ6|B0QZQ6_HUMAN
MARS1_TRP_25mM_NE	TRP	NE	1896	CFAB_HUMAN Complement factor B precursor (EC 3.4.21.47) (C3/C5 convertas	2758.35	-0.98811	3	R.LLQEGQALEYVCPSGFYPYPVQTR.T	1.68e-09	5.942	0.42	1581.5	1	40/92	6.56174	12	X	0	ENSG00000166285 || ENSG00000204375	Hs.69771	P00751|CFAB_HUMAN	B0UXW4|B0UXW4_HUMAN || B4E1Z4|B4E1Z4_HUMAN || Q53F89|Q53F89_HUMAN || B4E1Z1|B4E1Z1_HUMAN || B0QZQ6|B0QZQ6_HUMAN
MARS1_TRP_10mM_E	TRP	E	1600	CFAB_HUMAN Complement factor B precursor (EC 3.4.21.47) (C3/C5 convertas	1306.65	0.34724	2	K.EKLQDEDLGFL	0.0211	2.297	0.414	1424	1	17/20	4.9126	1	X	3	ENSG00000166285 || ENSG00000204376	Hs.69771	P00751|CFAB_HUMAN	B4E1Z4|B4E1Z4_HUMAN || Q53F89|Q53F89_HUMAN || B0QZQ6|B0QZQ6_HUMAN
MARS2_TRP_2000mM_E	TRP	E	877	CFAB_HUMAN Complement factor B precursor (EC 3.4.21.47) (C3/C5 convertas	2185.05	-0.24234	3	R.KVGSQYRLEDSVTYHCSR.G	4.49e-09	4.397	0.559	1075.8	1	31/68	7.40776	1		4	ENSG00000166285 || ENSG00000204377	Hs.69771	P00751|CFAB_HUMAN	B0UXW4|B0UXW4_HUMAN || B4E1Z4|B4E1Z4_HUMAN || Q53F89|Q53F89_HUMAN || B0QZQ6|B0QZQ6_HUMAN
MARS2_TRP_500mM_E	TRP	E	713	CFAB_HUMAN Complement factor B precursor (EC 3.4.21.47) (C3/C5 convertas	1566.78	0.12349	2	R.STGSWSTLKTQDQK.T	2.6e-05	2.717	0.381	645.2	1	17/26	5.00381	1		4	ENSG00000166285 || ENSG00000204378	Hs.69771	P00751|CFAB_HUMAN	B0UXW4|B0UXW4_HUMAN || B4E1Z4|B4E1Z4_HUMAN || Q53F89|Q53F89_HUMAN || B4E1Z1|B4E1Z1_HUMAN || B0QZQ6|B0QZQ6_HUMAN
MARS1_GluC_25mM_NE	GluC	NE	2386	CFAB_HUMAN Complement factor B precursor (EC 3.4.21.47) (C3/C5 convertase)(Properdin factor B) (Glycine-rich beta glycoprotein) (GBG) (PBF2)[Contains: Complement factor B	1386.78	0.664914	2	I.NLFQVLPWLKE.K	3.07e-05	3.23945	0.136999	1103.64	2	16/20	3.83321	1		0	ENSG00000166285 || ENSG00000204363	Hs.69771	P00751|CFAB_HUMAN	B4E1Z4|B4E1Z4_HUMAN || Q53F89|Q53F89_HUMAN || B0QZQ6|B0QZQ6_HUMAN
MARS1_GluC_50mM_NE	GluC	NE	2884	CFAB_HUMAN Complement factor B precursor (EC 3.4.21.47) (C3/C5 convertase)(Properdin factor B) (Glycine-rich beta glycoprotein) (GBG) (PBF2)[Contains: Complement factor B B	1499.86	-0.663376	2	H.INLFQVLPWLKE.K	0.00150299	3.01354	0.244607	1239.47	1	18/22	4.38006	1		0	ENSG00000166285 || ENSG00000204360	Hs.69771	P00751|CFAB_HUMAN	B4E1Z4|B4E1Z4_HUMAN || Q53F89|Q53F89_HUMAN || B0QZQ6|B0QZQ6_HUMAN
MARS1_TRP_100mM_NE	TRP	NE	1657	CFAD_HUMAN Complement factor D precursor (EC 3.4.21.46) (C3 convertase	2096.07	-0.97716	2	R.AVPHPDSQPDTIDHDLLLL.Q	1.12e-11	2.744	0.324	132.6	29	13/36	3.35069	1		0	ENSG00000197766	Hs.155597	P00746|CFAD_HUMAN	B4DV76|B4DV76_HUMAN || A6XNE2|A6XNE2_HUMAN || Q6FHW3|Q6FHW3_HUMAN
MARS2_TRP_500mM_NE	TRP	NE	1494	CFAD_HUMAN Complement factor D precursor (EC 3.4.21.46) (C3 convertase a	2681.38	-0.64203	3	R.AVPHPDSQPDTIDHDLLLLQLSEK.A	3.85e-05	4.085	0.277	602.5	1	34/92	4.61692	2		0	ENSG00000197766	Hs.155597	P00746|CFAD_HUMAN	B4DV76|B4DV76_HUMAN || A6XNE2|A6XNE2_HUMAN || Q6FHW3|Q6FHW3_HUMAN
MARS2_TRP_25mM_NE	TRP	NE	1478	CFAD_HUMAN Complement factor D precursor (EC 3.4.21.46) (C3 convertase a	1405.8	-0.39421	2	K.ATLGPAVRPLPWQ.R	2.74e-05	2.742	0.395	686.5	1	16/24	5.14811	3		0	ENSG00000197766	Hs.155597	P00746|CFAD_HUMAN	B4DV76|B4DV76_HUMAN || A6XNE2|A6XNE2_HUMAN || Q6FHW3|Q6FHW3_HUMAN
MARS1_GluC_25mM_NE	GluC	NE	2235	CHL1_HUMAN Neural cell adhesion molecule L1-like protein precursor (Close homologof L1) [Contains: Processed neural cell adhesion molecule L1-likeprotein].	3027.64	-1.45275	3	A.IEIPSSVQQVPTIIKQSKVQVAFPFDE.Y	3.07e-07	3.25188	0.26236	482.08	1	30/104	3.55111	1		0	ENSG00000134121	Hs.148909	O00533|CHL1_HUMAN	B7ZL03|B7ZL03_HUMAN || B3KX75|B3KX75_HUMAN
MARS1_GluC_10mM_NE	GluC	NE	1726	CHL1_HUMAN Neural cell adhesion molecule L1-like protein precursor (Close homologof L1) [Contains: Processed neural cell adhesion molecule L1-likeprotein].	1784.85	0.262274	2	R.VTWKPQGAPVEWEEE.T	1.56e-06	2.91636	0.317613	1137.52	1	18/28	4.63169	1		0	ENSG00000134121	Hs.148909	O00533|CHL1_HUMAN	B7ZL03|B7ZL03_HUMAN || B3KX75|B3KX75_HUMAN
MARS2_GluC_10mM_NE	GluC	NE	685	CLUS_HUMAN Clusterin precursor (Complement-associated protein SP-40,40)(	1488.64	0.388354	2	V.ASHTSDSDVPSGVTE.V	2.09e-07	2.52267	0.32276	753.618	1	20/28	4.18213	1		0	ENSG00000120885	Hs.436657	P10909|CLUS_HUMAN	B3KSE6|B3KSE6_HUMAN || B4DW11|B4DW11_HUMAN
MARS1_TRP_100mM_NE	TRP	NE	976	CLUS_HUMAN Clusterin precursor (Complement-associated protein SP-40,40)(	1913.95	0.10372	2	V.ASHTSDSDVPSGVTEVVVK.L	2.33e-11	4.624	0.421	1203.4	1	25/36	6.49272	1		0	ENSG00000120885	Hs.436657	P10909|CLUS_HUMAN	B3KSE6|B3KSE6_HUMAN || B4DW11|B4DW11_HUMAN
MARS2_TRP_500mM_NE	TRP	NE	2423	CLUS_HUMAN Clusterin precursor (Complement-associated protein SP-40,40)(	3768.92	-1.19118	3	V.ASHTSDSDVPSGVTEVVVKLFDSDPITVTVPVEVSR.K	1e-30	6.152	0.438	2052.7	1	47/140	6.18249	1		0	ENSG00000120885	Hs.436657	P10909|CLUS_HUMAN	B3KSE6|B3KSE6_HUMAN || B4DW11|B4DW11_HUMAN
MARS2_TRP_100mM_NE	TRP	NE	2428	CLUS_HUMAN Clusterin precursor (Complement-associated protein SP-40,40)(	3372.74	-1.19735	3	T.SDSDVPSGVTEVVVKLFDSDPITVTVPVEVSR.K	0.000332	4.188	0.36	741.9	1	34/124	4.81611	1		0	ENSG00000120885	Hs.436657	P10909|CLUS_HUMAN	B3KSE6|B3KSE6_HUMAN || B4DW11|B4DW11_HUMAN
MARS1_TRP_10mM_NE	TRP	NE	1962	CLUS_HUMAN Clusterin precursor (Complement-associated protein SP-40,40)(	1393.7	0.11151	2	R.ASSIIDELFQDR.F	1.36e-06	2.629	0.216	1370.7	1	17/22	3.87246	2		0	ENSG00000120885	Hs.436657	P10909|CLUS_HUMAN	B3KSE6|B3KSE6_HUMAN || Q8IWL5|Q8IWL5_HUMAN
MARS1_TRP_25mM_NE	TRP	NE	707	CLUS_HUMAN Clusterin precursor (Complement-associated protein SP-40,40)(	1140.53	-0.04665	2	R.FFTREPQDT.Y	3.14e-05	2.446	0.266	763.6	1	13/16	4.41391	2		0	ENSG00000120885	Hs.436657	P10909|CLUS_HUMAN	B3KSE6|B3KSE6_HUMAN || Q8IWL5|Q8IWL5_HUMAN
MARS1_TRP_0mM_NE	TRP	NE	1625	CLUS_HUMAN Clusterin precursor (Complement-associated protein SP-40,40)(	1873.99	-1.23506	2	K.LFDSDPITVTVPVEVSR.K	6.11e-10	4.283	0.312	1564.3	1	23/32	5.29109	2	X	0	ENSG00000120885	Hs.436657	P10909|CLUS_HUMAN	B3KSE6|B3KSE6_HUMAN || B4DW11|B4DW11_HUMAN
MARS1_TRP_25mM_NE	TRP	NE	2206	CLUS_HUMAN Clusterin precursor (Complement-associated protein SP-40,40)(	2432.11	-0.85834	2	R.SLM*PFSPYEPLNFHAM*FQPF.L	4.95e-09	3.592	0.349	451.8	1	17/38	4.95058	2		0	ENSG00000120885	Hs.436657	P10909|CLUS_HUMAN	B3KSE6|B3KSE6_HUMAN || Q8IWL5|Q8IWL5_HUMAN
MARS1_TRP_50mM_NE	TRP	NE	1945	CMGA_HUMAN Chromogranin-A precursor (CgA) (Pituitary secretory protein I	3698.67	-1.57603	3	S.GFEDELSEVLENQSSQAELKEAVEEPSSKDVM*E.K	1.81e-05	4.133	0.338	670.1	1	32/128	4.4774	1		0	ENSG00000100604	Hs.150793	P10645|CMGA_HUMAN	Q53FA8|Q53FA8_HUMAN || Q6NR84|Q6NR84_HUMAN
MARS1_TRP_50mM_NE	TRP	NE	516	CMGA_HUMAN Chromogranin-A precursor (CgA) (Pituitary secretory protein I	1035.61	-0.88022	2	K.VAHQLQALR.R	5.31e-06	2.478	0.298	646.8	1	14/16	4.45033	2		0	ENSG00000100604	Hs.150793	P10645|CMGA_HUMAN	Q53FA8|Q53FA8_HUMAN || Q86T07|Q86T07_HUMAN || Q6NR84|Q6NR84_HUMAN
MARS1_GluC_100mM_NE	GluC	NE	1027	CMGA_HUMAN Chromogranin-A precursor (CgA) (Pituitary secretory protein I) (SP-I)[Contains: Vasostatin-1 (Vasostatin I); Vasostatin-2 (Vasostatin II);EA-92; ES-43; Pancreast	1904.95	0.63824	3	N.THPPASLPSQKYPGPQAE.G	7.04e-06	3.48013	0.160881	1200.58	1	28/68	3.66328	1		0	ENSG00000100604	Hs.150793	P10645|CMGA_HUMAN	Q53FA8|Q53FA8_HUMAN || Q6NR84|Q6NR84_HUMAN
MARS1_GluC_50mM_NE	GluC	NE	1368	CMGA_HUMAN Chromogranin-A precursor (CgA) (Pituitary secretory protein I) (SP-I)[Contains: Vasostatin-1 (Vasostatin I); Vasostatin-2 (Vasostatin II);EA-92; ES-43; Pancreast	2579.2	-1.50115	3	E.ATNTHPPASLPSQKYPGPQAEGDSE.G	3.32e-08	4.22857	0.373082	851.852	1	30/96	5.11316	2		0	ENSG00000100604	Hs.150793	P10645|CMGA_HUMAN	Q53FA8|Q53FA8_HUMAN || Q6NR84|Q6NR84_HUMAN
MARS1_GluC_100mM_NE	GluC	NE	1033	CMGA_HUMAN Chromogranin-A precursor (CgA) (Pituitary secretory protein I) (SP-I)[Contains: Vasostatin-1 (Vasostatin I); Vasostatin-2 (Vasostatin II);EA-92; ES-43; Pancreast	2191.08	0.128081	3	E.ATNTHPPASLPSQKYPGPQAE.G	2.59e-08	3.79601	0.347195	1363.41	1	34/80	5.25126	3		0	ENSG00000100604	Hs.150793	P10645|CMGA_HUMAN	Q53FA8|Q53FA8_HUMAN || Q6NR84|Q6NR84_HUMAN
MARS2_TRP_100mM_NE	TRP	NE	239	CO1A2_HUMAN Collagen alpha-2(I) chain precursor (Alpha-2 type I collagen	1223.61	-0.80285	2	R.GPAGPSGPAGKDGR.T	1	2.199	0.378	780.3	1	17/26	4.10452	2		0	ENSG00000164692	Hs.489142	P08123|CO1A2_HUMAN		GPAGPSGPAGAGDGR	38	GPAGPSGPAG	....................GPAGPSGPAGK...................	100	0.4
MARS1_TRP_100mM_NE	TRP	NE	1813	CO2_HUMAN Complement C2 precursor (EC 3.4.21.43) (C3/C5 convertase) [Con	3385.57	-0.82721	3	R.QPYSYDFPEDVAPALGTSFSHM*LGATNPTQK.T	3.42e-06	4.02	0.44	539.7	1	31/120	5.4511	3	X	0	ENSG00000166278 || ENSG00000204364 || ENSG00000206372	Hs.408903 || Hs.69771	P06681|CO2_HUMAN	Q8N6L6|Q8N6L6_HUMAN || Q5ST57|Q5ST57_HUMAN || A8MPR8|A8MPR8_HUMAN || B4DV48|B4DV48_HUMAN || B4DPF3|B4DPF3_HUMAN || A2ABG0|A2ABG0_HUMAN || Q95IG1|Q95IG1_HUMAN || Q5JP69|Q5JP69_HUMAN || B4E1Z4|B4E1Z4_HUMAN || A2BE06|A2BE06_HUMAN || A2ABK0|A2ABK0_HUMAN || A2BE05|A2BE05_HUMAN || A2ABG1|A2ABG1_HUMAN
MARS2_TRP_500mM_E	TRP	E	806	CO2_HUMAN Complement C2 precursor (EC 3.4.21.43) (C3/C5 convertase) [Con	1728.83	-1.70171	2	R.YRCSSNLVLTGSSER.E	1	2.517	0.56	259.3	1	14/28	5.53672	1		12	ENSG00000166278 || ENSG00000204364 || ENSG00000206372	Hs.408903 || Hs.69772	P06681|CO2_HUMAN	Q8N6L6|Q8N6L6_HUMAN || Q5ST57|Q5ST57_HUMAN || A8MPR8|A8MPR8_HUMAN || B4DV48|B4DV48_HUMAN || B4DPF3|B4DPF3_HUMAN || Q53GZ8|Q53GZ8_HUMAN || A2ABG0|A2ABG0_HUMAN || Q95IG1|Q95IG1_HUMAN || Q5JP69|Q5JP69_HUMAN || B4DV20|B4DV20_HUMAN || B4E1Z4|B4E1Z4_HUMAN || Q53HP3|Q53HP3_HUMAN || A2BE06|A2BE06_HUMAN || A2ABK0|A2ABK0_HUMAN || A2BE05|A2BE05_HUMAN || A2ABG1|A2ABG1_HUMAN
MARS2_TRP_0mM_NE	TRP	NE	536	CO3_HUMAN Complement C3 precursor (C3 and PZP-like alpha-2-macroglobulin	1276.57	-0.17487	2	S.DQVPDTESETR.I	2.12e-05	2.382	0.269	456.8	1	15/20	4.0186	1		0	ENSG00000125730	Hs.529053	P01024|CO3_HUMAN	B4E216|B4E216_HUMAN || A7E236|A7E236_HUMAN
MARS1_TRP_100mM_NE	TRP	NE	1297	CO3_HUMAN Complement C3 precursor (C3 and PZP-like alpha-2-macroglobulin	2868.37	-1.5195	3	R.EGVQKEDIPPADLSDQVPDTESETRI.L	2.05e-09	5.992	0.36	902.6	1	38/100	5.86421	1		0	ENSG00000125730	Hs.529053	P01024|CO3_HUMAN	B4E216|B4E216_HUMAN || A7E236|A7E236_HUMAN
MARS1_TRP_50mM_NE	TRP	NE	1161	CO3_HUMAN Complement C3 precursor (C3 and PZP-like alpha-2-macroglobulin	1856.85	1.75436	2	I.PPADLSDQVPDTESETR.I	0.0005	3.257	0.274	561.4	1	19/32	4.04218	1		0	ENSG00000125730	Hs.529053	P01024|CO3_HUMAN	B4E216|B4E216_HUMAN || A7E236|A7E236_HUMAN
MARS2_TRP_0mM_NE	TRP	NE	563	CO3_HUMAN Complement C3 precursor (C3 and PZP-like alpha-2-macroglobulin	1363.6	-1.1177	2	L.SDQVPDTESETR.I	0.0316	2.059	0.319	493.6	1	17/22	3.50669	1		0	ENSG00000125730	Hs.529053	P01024|CO3_HUMAN	B4E216|B4E216_HUMAN || A7E236|A7E236_HUMAN
MARS2_TRP_50mM_NE	TRP	NE	1513	CO3_HUMAN Complement C3 precursor (C3 and PZP-like alpha-2-macroglobulin	3094.54	-1.32476	3	R.EGVQKEDIPPADLSDQVPDTESETRILL.Q	3.09e-11	4.993	0.419	1406.1	1	41/108	5.7968	2		0	ENSG00000125730	Hs.529053	P01024|CO3_HUMAN	B4E216|B4E216_HUMAN || A7E236|A7E236_HUMAN
MARS1_TRP_100mM_NE	TRP	NE	1116	CO3_HUMAN Complement C3 precursor (C3 and PZP-like alpha-2-macroglobulin	2755.29	0.84773	3	R.EGVQKEDIPPADLSDQVPDTESETR.I	1.69e-09	5.8	0.454	672.2	1	34/96	6.7326	16		0	ENSG00000125730	Hs.529053	P01024|CO3_HUMAN	B4E216|B4E216_HUMAN || A7E236|A7E236_HUMAN
MARS1_TRP_100mM_NE	TRP	NE	863	CO3_HUMAN Complement C3 precursor (C3 and PZP-like alpha-2-macroglobulin	1855.86	0.12161	3	R.SEETKENEGFTVTAEGK.G	0.00551	4.039	0.339	2216.5	1	34/64	5.65101	19		0	ENSG00000125730	Hs.529053	P01024|CO3_HUMAN	A7E236|A7E236_HUMAN
MARS2_TRP_10mM_E	TRP	E	1216	CO3_HUMAN Complement C3 precursor (C3 and PZP-like alpha-2-macroglobulin	2214	-1.04082	2	K.EDIPPADLSDQVPDTESETR.I	7.13e-05	2.51	0.593	458.1	1	18/38	5.69642	1		1	ENSG00000125730	Hs.529053	P01024|CO3_HUMAN	B4E216|B4E216_HUMAN || A7E236|A7E236_HUMAN
MARS2_TRP_0mM_NE	TRP	NE	1828	CO4A_HUMAN Complement C4-A precursor (Acidic complement C4) (C3 and PZP-	1665.93	-1.10416	2	D.APLQPVTPLQLFEGR.R	0.00726	2.606	0.196	491.4	1	18/28	3.13017	1		1	ENSG00000204319	Hs.714747	P0C0L4|CO4A_HUMAN || P0C0L5|CO4B_HUMAN	A7E2V2|A7E2V2_HUMAN || B0V2C8|B0V2C8_HUMAN || B0QZR6|B0QZR6_HUMAN || Q6U2E9|Q6U2E9_HUMAN || Q4LE82|Q4LE82_HUMAN || B2RUT6|B2RUT6_HUMAN || A2BHY4|A2BHY4_HUMAN || Q6P4R1|Q6P4R1_HUMAN || B0UZ83|B0UZ83_HUMAN || A6H8M8|A6H8M8_HUMAN || Q5JNX2|Q5JNX2_HUMAN || B4DDH0|B4DDH0_HUMAN || B4E344|B4E344_HUMAN || B7ZVZ6|B7ZVZ6_HUMAN || B0UZ85|B0UZ85_HUMAN
MARS2_GluC_0mM_NE	GluC	NE	2364	CO4A_HUMAN Complement C4-A precursor (Acidic complement C4) (C3 and PZP-	1894.94	0.483447	1	K.DDPDAPLQPVTPLQLFE.G	4.89e-08	2.04054	0.410562	696.968	1	16/32	4.04768	1		1	ENSG00000204319	Hs.714747	P0C0L4|CO4A_HUMAN || P0C0L5|CO4B_HUMAN	A7E2V2|A7E2V2_HUMAN || B0V2C8|B0V2C8_HUMAN || B0QZR6|B0QZR6_HUMAN || Q6U2E9|Q6U2E9_HUMAN || Q4LE82|Q4LE82_HUMAN || B2RUT6|B2RUT6_HUMAN || A2BHY4|A2BHY4_HUMAN || Q6P4R1|Q6P4R1_HUMAN || B0UZ83|B0UZ83_HUMAN || A6H8M8|A6H8M8_HUMAN || Q5JNX2|Q5JNX2_HUMAN || B4DDH0|B4DDH0_HUMAN || B4E344|B4E344_HUMAN || B7ZVZ6|B7ZVZ6_HUMAN || B0UZ85|B0UZ85_HUMAN
MARS1_TRP_50mM_NE	TRP	NE	1999	CO4A_HUMAN Complement C4-A precursor (Acidic complement C4) (C3 and PZP-	2761.4	0.22696	3	Y.DELPAKDDPDAPLQPVTPLQLFEGR.R	8.25e-07	5.17	0.43	1574.2	1	39/96	6.44116	1		1	ENSG00000204319	Hs.714747	P0C0L4|CO4A_HUMAN || P0C0L5|CO4B_HUMAN	A7E2V2|A7E2V2_HUMAN || B0V2C8|B0V2C8_HUMAN || B0QZR6|B0QZR6_HUMAN || Q6U2E9|Q6U2E9_HUMAN || Q4LE82|Q4LE82_HUMAN || B2RUT6|B2RUT6_HUMAN || A2BHY4|A2BHY4_HUMAN || Q6P4R1|Q6P4R1_HUMAN || B0UZ83|B0UZ83_HUMAN || A6H8M8|A6H8M8_HUMAN || Q5JNX2|Q5JNX2_HUMAN || B4DDH0|B4DDH0_HUMAN || B4E344|B4E344_HUMAN || B7ZVZ6|B7ZVZ6_HUMAN || B0UZ85|B0UZ85_HUMAN
MARS1_TRP_0mM_NE	TRP	NE	1832	CO4A_HUMAN Complement C4-A precursor (Acidic complement C4) (C3 and PZP-	2108.07	-0.88365	2	K.DDPDAPLQPVTPLQLFEGR.R	1.69e-10	3.813	0.311	591.7	1	22/36	4.89459	14		1	ENSG00000204319	Hs.714747	P0C0L4|CO4A_HUMAN || P0C0L5|CO4B_HUMAN	A7E2V2|A7E2V2_HUMAN || B0V2C8|B0V2C8_HUMAN || B0QZR6|B0QZR6_HUMAN || Q6U2E9|Q6U2E9_HUMAN || Q4LE82|Q4LE82_HUMAN || B2RUT6|B2RUT6_HUMAN || A2BHY4|A2BHY4_HUMAN || Q6P4R1|Q6P4R1_HUMAN || B0UZ83|B0UZ83_HUMAN || A6H8M8|A6H8M8_HUMAN || Q5JNX2|Q5JNX2_HUMAN || B4DDH0|B4DDH0_HUMAN || B4E344|B4E344_HUMAN || B7ZVZ6|B7ZVZ6_HUMAN || B0UZ85|B0UZ85_HUMAN
MARS1_TRP_100mM_E	TRP	E	794	CO6A3_HUMAN Collagen alpha-3(VI) chain precursor.	1086.49	0.20881	2	K.WYYDPNTK.S	1	2.019	0.604	441.8	1	2014-11-01	6.28515	3		4	ENSG00000163359	Hs.233240	P12111|CO6A3_HUMAN	B7ZW00|B7ZW00_HUMAN || Q8N4Z1|Q8N4Z1_HUMAN || Q59F25|Q59F25_HUMAN || Q6MZG6|Q6MZG6_HUMAN || B7ZMJ7|B7ZMJ7_HUMAN							47.6	543.64	737.06	459.02	n.o.
MARS1_GluC_100mM_E	GluC	E	1310	CO6A3_HUMAN Collagen alpha-3(VI) chain precursor.	1827.02	0.38484	2	E.KVCAPVLAKPGVISVMGT.-	1.86e-09	3.07153	0.526532	857.26	1	18/34	6.08215	1		4	ENSG00000163359	Hs.233240	P12111|CO6A3_HUMAN	B7ZW00|B7ZW00_HUMAN || Q8N4Z1|Q8N4Z1_HUMAN || Q59F25|Q59F25_HUMAN || Q6MZG6|Q6MZG6_HUMAN || B7ZMJ7|B7ZMJ7_HUMAN							60.92	913.82	882.9	967.19	n
MARS1_TRP_100mM_NE	TRP	NE	1535	CO6A3_HUMAN Collagen alpha-3(VI) chain precursor.	1771.95	1.12943	2	S.TEPLALTETDICKLPK.D	0.000995	2.909	0.292	994.4	1	19/30	4.09707	1		0	ENSG00000163359	Hs.233240	P12111|CO6A3_HUMAN	B7ZW00|B7ZW00_HUMAN || Q8N4Z1|Q8N4Z1_HUMAN || Q59F25|Q59F25_HUMAN || Q6MZG6|Q6MZG6_HUMAN || B7ZMJ7|B7ZMJ7_HUMAN
MARS2_TRP_0mM_NE	TRP	NE	2082	CO6A3_HUMAN Collagen alpha-3(VI) chain precursor.	2124.08	-0.66888	2	R.VGNVQELSELSEQVLETLH.D	9.25e-06	4.7	0.249	2297.8	1	26/36	5.09688	1		0	ENSG00000163359	Hs.233240	P12111|CO6A3_HUMAN	B7ZW00|B7ZW00_HUMAN || Q59F25|Q59F25_HUMAN || B7ZMJ7|B7ZMJ7_HUMAN
MARS2_TRP_25mM_E	TRP	E	326	COL_HUMAN Colipase precursor.	1605.62	0.33258	2	R.CTSM*ASENSECSVK.T	1.84e-06	2.665	0.366	700	1	19/26	4.76857	1		0	ENSG00000137392	Hs.1340	P04118|COL_HUMAN		CTSFASEGGSECADK	94	cTSFASEGGSEcA	....................CTSMASENSECSVK...................	69	99.2
MARS2_TRP_100mM_NE	TRP	NE	2832	CPN2_HUMAN Carboxypeptidase N subunit 2 precursor (Carboxypeptidase N po	2917.6	-0.37418	3	K.TLNLAQNLLAQLPEELFHPLTSLQTL.K	4.51e-07	4.33	0.278	624.3	1	27/100	4.76346	1		0	ENSG00000178772	Hs.528368	P22792|CPN2_HUMAN
MARS1_TRP_0mM_NE	TRP	NE	1394	CPN2_HUMAN Carboxypeptidase N subunit 2 precursor (Carboxypeptidase N po	2373.03	-0.17296	2	R.SQCTYSNPEGTVVLACDQAQCR.W	3.2e-07	4.417	0.479	1225.5	1	22/42	6.5695	2	X	0	ENSG00000178772	Hs.528368	P22792|CPN2_HUMAN
MARS1_TRP_100mM_NE	TRP	NE	3702	CPN2_HUMAN Carboxypeptidase N subunit 2 precursor (Carboxypeptidase N po	3045.7	-0.30509	3	K.TLNLAQNLLAQLPEELFHPLTSLQTLK.L	2e-07	4.54	0.35	788.8	1	28/104	5.39442	8		0	ENSG00000178772	Hs.528368	P22792|CPN2_HUMAN
MARS2_TRP_25mM_NE	TRP	NE	1464	CRIS3_HUMAN Cysteine-rich secretory protein 3 precursor (CRISP-3) (SGP2	2276.15	-1.91027	3	A.NEDKDPAFTALLTTQTQVQR.E	0.00144	3.775	0.206	1215.9	3	32/76	3.49642	4	X	0	ENSG00000096006	Hs.404466	P54108|CRIS3_HUMAN	Q53FA9|Q53FA9_HUMAN || A8K9S1|A8K9S1_HUMAN
MARS1_GluC_50mM_NE	GluC	NE	1954	CRIS3_HUMAN Cysteine-rich secretory protein 3 precursor (CRISP-3) (SGP28 protein).	2291.15	-0.866001	2	N.EDKDPAFTALLTTQTQVQRE.I	2.87e-11	4.24763	0.493237	1515.4	1	25/38	6.48574	1	X	0	ENSG00000096006	Hs.404466	P54108|CRIS3_HUMAN	Q53FA9|Q53FA9_HUMAN || A8K9S1|A8K9S1_HUMAN
MARS1_GluC_100mM_NE	GluC	NE	1596	CRIS3_HUMAN Cysteine-rich secretory protein 3 precursor (CRISP-3) (SGP28 protein).	2405.19	-0.834304	2	A.NEDKDPAFTALLTTQTQVQRE.I	2.44e-13	4.34905	0.462162	1592.93	1	26/40	6.2654	13	X	0	ENSG00000096006	Hs.404466	P54108|CRIS3_HUMAN	Q53FA9|Q53FA9_HUMAN || A8K9S1|A8K9S1_HUMAN
MARS2_TRP_500mM_E	TRP	E	697	CXCL7_HUMAN Platelet basic protein precursor (PBP) (C-X-C motif chemokin	1532.74	0.06616	3	R.CMCIKTTSGIHPK.N	0.000953	2.933	0.324	912.3	1	25/48	4.94165	1		0	ENSG00000163736	Hs.2164	P02775|CXCL7_HUMAN	B2R5F3|B2R5F3_HUMAN
MARS2_TRP_100mM_E	TRP	E	1036	CXCL7_HUMAN Platelet basic protein precursor (PBP) (C-X-C motif chemokin	1297.69	-0.95258	3	K.ICLDPDAPRIK.K	3.22e-05	2.608	0.476	673.3	1	20/40	5.63461	1		0	ENSG00000163736	Hs.2164	P02775|CXCL7_HUMAN	B2R5F3|B2R5F3_HUMAN
MARS2_TRP_500mM_E	TRP	E	929	CXCL7_HUMAN Platelet basic protein precursor (PBP) (C-X-C motif chemokin	1425.79	-0.38091	2	R.KICLDPDAPRIK.K	0.000655	2.774	0.324	785.2	1	16/22	4.77233	1		0	ENSG00000163736	Hs.2164	P02775|CXCL7_HUMAN	B2R5F3|B2R5F3_HUMAN
MARS2_TRP_500mM_NE	TRP	NE	438	CXCL7_HUMAN Platelet basic protein precursor (PBP) (C-X-C motif chemokin	1501.82	0.13499	2	K.KIVQKKLAGDESAD.-	3.63e-05	2.545	0.308	706.9	1	17/26	4.252	1		0	ENSG00000163736	Hs.2164	P02775|CXCL7_HUMAN	B2R5F3|B2R5F3_HUMAN
MARS2_TRP_2000mM_E	TRP	E	1425	CXCL7_HUMAN Platelet basic protein precursor (PBP) (C-X-C motif chemokin	2651.42	-0.84647	3	K.NIQSLEVIGKGTHCNQVEVIATLK.D	5.04e-08	4.819	0.506	791.1	1	29/92	6.68695	1		0	ENSG00000163736	Hs.2164	P02775|CXCL7_HUMAN	B2R5F3|B2R5F3_HUMAN
MARS2_TRP_2000mM_E	TRP	E	1383	CXCL7_HUMAN Platelet basic protein precursor (PBP) (C-X-C motif chemokin	2979.57	-1.67563	3	K.NIQSLEVIGKGTHCNQVEVIATLKDGR.K	3.09e-10	6.138	0.698	1401.1	1	37/104	8.32707	1		0	ENSG00000163736	Hs.2164	P02775|CXCL7_HUMAN	B2R5F3|B2R5F3_HUMAN
MARS2_TRP_2000mM_E	TRP	E	1014	CXCL7_HUMAN Platelet basic protein precursor (PBP) (C-X-C motif chemokin	1897.95	-1.13529	3	K.GTHCNQVEVIATLKDGR.K	0.000589	4.149	0.491	952.9	1	30/64	6.55137	2	X	0	ENSG00000163736	Hs.2164	P02775|CXCL7_HUMAN	B2R5F3|B2R5F3_HUMAN
MARS2_TRP_25mM_NE	TRP	NE	430	CXCL7_HUMAN Platelet basic protein precursor (PBP) (C-X-C motif chemokin	1373.73	0.16063	2	K.IVQKKLAGDESAD.-	0.000351	2.825	0.259	1135.8	1	16/24	4.30944	2		0	ENSG00000163736	Hs.2164	P02775|CXCL7_HUMAN	B2R5F3|B2R5F3_HUMAN
MARS2_TRP_500mM_NE	TRP	NE	1130	CXCL7_HUMAN Platelet basic protein precursor (PBP) (C-X-C motif chemokin	2151.09	-0.02077	2	R.NLAKGKEESLDSDLYAELR.C	1.21e-13	4.112	0.385	2215	1	26/36	5.91642	2		0	ENSG00000163736	Hs.2164	P02775|CXCL7_HUMAN	B2R5F3|B2R5F3_HUMAN
MARS1_TRP_0mM_NE	TRP	NE	1576	CXCL7_HUMAN Platelet basic protein precursor (PBP) (C-X-C motif chemokin	1512.78	-1.84116	2	K.GTHCNQVEVIATLK.D	0.000129	3.958	0.401	819.3	1	19/26	5.83397	3	X	0	ENSG00000163736	Hs.2164	P02775|CXCL7_HUMAN	B2R5F3|B2R5F3_HUMAN
MARS1_TRP_500mM_NE	TRP	NE	1201	CXCL7_HUMAN Platelet basic protein precursor (PBP) (C-X-C motif chemokin	1724.83	0.36689	2	K.GKEESLDSDLYAELR.C	9.09e-09	4.288	0.451	2776.3	1	24/28	6.78309	19	X	0	ENSG00000163736	Hs.2164	P02775|CXCL7_HUMAN	B2R5F3|B2R5F3_HUMAN
MARS2_TRP_100mM_NE	TRP	NE	2628	DCD_HUMAN Dermcidin precursor (Preproteolysin) [Contains: Survival-promo	2609.33	-0.7032	3	K.DAVEDLESVGKGAVHDVKDVLDSVL.-	4.65e-08	3.617	0.348	822	1	32/96	4.75927	2		0	ENSG00000161634	Hs.350570	P81605|DCD_HUMAN	Q53YJ2|Q53YJ2_HUMAN							129.14	870.68	764.97	1146.6	n.o.
MARS2_TRP_100mM_NE	TRP	NE	2408	DCD_HUMAN Dermcidin precursor (Preproteolysin) [Contains: Survival-promo	2496.25	1.65854	3	K.DAVEDLESVGKGAVHDVKDVLDSV.L	0.00136	3.806	0.182	1279.5	1	34/92	3.42199	1		0	ENSG00000161634	Hs.350570	P81605|DCD_HUMAN	Q53YJ2|Q53YJ2_HUMAN
MARS2_TRP_500mM_NE	TRP	NE	2377	DCD_HUMAN Dermcidin precursor (Preproteolysin) [Contains: Survival-promo	2794.45	-0.65074	3	K.LGKDAVEDLESVGKGAVHDVKDVLDSV.L	1e-30	5.683	0.411	1712.9	1	39/104	6.31444	1		0	ENSG00000161634	Hs.350570	P81605|DCD_HUMAN	Q53YJ2|Q53YJ2_HUMAN
MARS2_TRP_500mM_NE	TRP	NE	2632	DCD_HUMAN Dermcidin precursor (Preproteolysin) [Contains: Survival-promo	2907.53	-1.73769	3	K.LGKDAVEDLESVGKGAVHDVKDVLDSVL.-	3.15e-11	6.334	0.526	885.7	1	39/108	7.06442	3		0	ENSG00000161634	Hs.350570	P81605|DCD_HUMAN	Q53YJ2|Q53YJ2_HUMAN
MARS2_TRP_500mM_NE	TRP	NE	2715	DEF1_HUMAN Neutrophil defensin 1 precursor (HNP-1) (HP-1) (HP1) (Defensi	3899.01	0.33227	3	A.EPLQARADEVAAAPEQIAADIPEVVVSLAWDESLAPK.H	4.44e-15	6.006	0.583	1624.5	1	43/144	7.42498	2		1	ENSG00000206047 || ENSG00000215381	Hs.380781	P59665|DEF1_HUMAN || P59666|DEF3_HUMAN	Q6EZF6|Q6EZF6_HUMAN || Q6EZE9|Q6EZE9_HUMAN							126.36	1300.44	1080.5	1739.6	y
MARS1_TRP_25mM_NE	TRP	NE	3041	DEF1_HUMAN Neutrophil defensin 1 precursor (HNP-1) (HP-1) (HP1) (Defensi	3204.63	-1.7826	3	R.ADEVAAAPEQIAADIPEVVVSLAWDESLAPK.H	5.3e-07	5.915	0.452	1264.9	1	42/120	6.19801	139		1	ENSG00000206047 || ENSG00000215383	Hs.380781	P59665|DEF1_HUMAN || P59666|DEF3_HUMAN	Q6EZF6|Q6EZF6_HUMAN || Q6EZE9|Q6EZE9_HUMAN							128.07	1069.06	945.15	1481.17	y
MARS2_TRP_100mM_NE	TRP	NE	2575	DEF1_HUMAN Neutrophil defensin 1 precursor (HNP-1) (HP-1) (HP1) (Defensi	3158.64	-0.09875	3	A.EPLQARADEVAAAPEQIAADIPEVVVSLAW.D	2.08e-05	3.712	0.131	515.7	1	26/116	3.21899	1		1	ENSG00000206047 || ENSG00000215377	Hs.380781	P59665|DEF1_HUMAN || P59666|DEF3_HUMAN	Q6EZF6|Q6EZF6_HUMAN || Q6EZE9|Q6EZE9_HUMAN
MARS2_TRP_500mM_NE	TRP	NE	2702	DEF1_HUMAN Neutrophil defensin 1 precursor (HNP-1) (HP-1) (HP1) (Defensi	3672.91	0.06967	3	P.LQARADEVAAAPEQIAADIPEVVVSLAWDESLAPK.H	4.11e-09	5.545	0.517	992.4	1	42/136	6.89185	1		1	ENSG00000206047 || ENSG00000215378	Hs.380781	P59665|DEF1_HUMAN || P59666|DEF3_HUMAN	Q6EZF6|Q6EZF6_HUMAN || Q6EZE9|Q6EZE9_HUMAN
MARS2_TRP_500mM_NE	TRP	NE	2543	DEF1_HUMAN Neutrophil defensin 1 precursor (HNP-1) (HP-1) (HP1) (Defensi	2274.19	-0.20394	2	I.PEVVVSLAWDESLAPKHPGSR.K	3.82e-07	3.242	0.348	1066.3	1	23/40	4.79919	1		1	ENSG00000206047 || ENSG00000215379	Hs.380781	P59665|DEF1_HUMAN || P59666|DEF3_HUMAN	Q6EZF6|Q6EZF6_HUMAN || Q6EZE9|Q6EZE9_HUMAN
MARS1_TRP_2000mM_NE	TRP	NE	2330	DEF1_HUMAN Neutrophil defensin 1 precursor (HNP-1) (HP-1) (HP1) (Defensi	3360.73	-0.24228	3	A.RADEVAAAPEQIAADIPEVVVSLAWDESLAPK.H	4.2e-08	3.35	0.167	306.9	1	25/124	3.13331	1		1	ENSG00000206047 || ENSG00000215380	Hs.380781	P59665|DEF1_HUMAN || P59666|DEF3_HUMAN	Q6EZF6|Q6EZF6_HUMAN || Q6EZE9|Q6EZE9_HUMAN
MARS2_TRP_500mM_NE	TRP	NE	3112	DEF1_HUMAN Neutrophil defensin 1 precursor (HNP-1) (HP-1) (HP1) (Defensi	3738.9	-1.99313	3	R.ADEVAAAPEQIAADIPEVVVSLAWDESLAPKHPGSR.K	1.58e-08	4.691	0.473	457.9	1	39/140	5.56535	16		1	ENSG00000206047 || ENSG00000215382	Hs.380781	P59665|DEF1_HUMAN || P59666|DEF3_HUMAN	Q6EZF6|Q6EZF6_HUMAN || Q6EZE9|Q6EZE9_HUMAN
MARS2_TRP_500mM_E	TRP	E	2455	DEF1_HUMAN Neutrophil defensin 1 precursor (HNP-1) (HP-1) (HP1) (Defensi	3866.99	-1.51548	3	R.ADEVAAAPEQIAADIPEVVVSLAWDESLAPKHPGSRK.N	0.0045	3.402	0.232	188.7	1	25/144	3.15037	1		3	ENSG00000206047 || ENSG00000215384	Hs.380781	P59665|DEF1_HUMAN || P59666|DEF3_HUMAN	Q6EZF6|Q6EZF6_HUMAN || Q6EZE9|Q6EZE9_HUMAN
MARS2_TRP_25mM_E	TRP	E	713	DEF1_HUMAN Neutrophil defensin 1 precursor (HNP-1) (HP-1) (HP1) (Defensi	1117.51	0.42756	2	R.YGTCIYQGR.L	3.73e-06	2.639	0.481	607	1	15/16	6.18098	5		3	ENSG00000206047 || ENSG00000215385	Hs.380781	P59665|DEF1_HUMAN || P59666|DEF3_HUMAN	Q6EZF6|Q6EZF6_HUMAN || Q6EZE9|Q6EZE9_HUMAN
MARS2_GluC_500mM_E	GluC	E	572	DEF3_HUMAN Neutrophil defensin 3 precursor (HNP-3) (HP-3) (HP3) (Defensin, alpha3) [Contains: HP 3-56; Neutrophil defensin 2 (HNP-2) (HP-2) (HP2)].	1537.79	0.233961	2	E.SLAPKHPGSRKNMD.C	0.823372	1.76561	0.469328	272.66	1	46357	4.25234	1		1	ENSG00000185918	Hs.654448	P59666|DEF3_HUMAN	Q6EZE9|Q6EZE9_HUMAN	DRPQHPGSRKACE	52	DRPQHPGSRK	PEQIAADIPEVVVSLAWDESLAPKHPGSRKNMDCYCR.............	70	29.5
MARS1_TRP_10mM_NE	TRP	NE	448	ECM1_HUMAN Extracellular matrix protein 1 precursor (Secretory component	1181.55	-0.85896	2	A.ASEGGFTATGQR.Q	2.89e-06	2.405	0.345	768.6	1	18/22	4.30179	1		0	ENSG00000143369	Hs.81071	Q16610|ECM1_HUMAN
MARS2_TRP_25mM_NE	TRP	NE	495	ECM1_HUMAN Extracellular matrix protein 1 precursor (Secretory component	1110.52	-0.03584	2	A.SEGGFTATGQR.Q	1.79e-06	2.664	0.318	1312.4	1	18/20	4.81486	1		0	ENSG00000143369	Hs.81071	Q16610|ECM1_HUMAN
MARS1_TRP_50mM_NE	TRP	NE	1542	ECM1_HUMAN Extracellular matrix protein 1 precursor (Secretory component	2662.52	-0.41612	3	K.LLPAQLPAEKEVGPPLPQEAVPLQK.E	1	3.394	0.336	453.4	1	31/96	4.59053	2		0	ENSG00000143369	Hs.81071	Q16610|ECM1_HUMAN	B7ZAS5|B7ZAS5_HUMAN
MARS1_GluC_50mM_NE	GluC	NE	1581	ECM1_HUMAN Extracellular matrix protein 1 precursor (Secretory component p85).	3140.4	-0.333785	3	R.SLPMDHPDSSQHGPPFEGQSQVQPPPSQE.A	3.54e-12	2.73015	0.330921	368.004	1	34/112	3.89413	1		0	ENSG00000143369	Hs.81071	Q16610|ECM1_HUMAN
MARS1_GluC_10mM_NE	GluC	NE	1824	FETUA_HUMAN Alpha-2-HS-glycoprotein precursor (Fetuin-A) (Alpha-2-Z-globulin) (Ba-alpha-2-glycoprotein) [Contains: Alpha-2-HS-glycoprotein chain A;Alpha-2-HS-glycoprotein c	1769.98	0.520946	2	E.ISRAQLVPLPPSTYVE.F	1.09e-06	2.53208	0.232005	614.14	1	17/30	3.41524	2	X	0	ENSG00000145192	Hs.324746	P02765|FETUA_HUMAN	B2R7G1|B2R7G1_HUMAN || B7Z8Q2|B7Z8Q2_HUMAN							107.6	885.69	1002.23	768.31	y
MARS2_TRP_25mM_NE	TRP	NE	1634	FETUA_HUMAN Alpha-2-HS-glycoprotein precursor (Fetuin-A) (Alpha-2-Z-glo	2462.29	-1.2662	2	A.PGLPPAGSPPDSHVLLAAPPGHQLH.R	1.37e-09	3.564	0.241	791.4	2	21/48	3.62142	1	X	0	ENSG00000145192	Hs.324746	P02765|FETUA_HUMAN	B2R7G1|B2R7G1_HUMAN
MARS1_TRP_10mM_NE	TRP	NE	1152	FETUA_HUMAN Alpha-2-HS-glycoprotein precursor (Fetuin-A) (Alpha-2-Z-glo	1786.79	0.40323	2	Y.RQPNCDDPETEEAALV.A	5.02e-05	2.32	0.326	216.9	4	15/30	3.60383	1		0	ENSG00000145192	Hs.324746	P02765|FETUA_HUMAN	B2R7G1|B2R7G1_HUMAN || B7Z8Q2|B7Z8Q2_HUMAN || B7Z556|B7Z556_HUMAN
MARS1_TRP_10mM_NE	TRP	NE	922	FETUA_HUMAN Alpha-2-HS-glycoprotein precursor (Fetuin-A) (Alpha-2-Z-glo	1687.72	0.42942	2	Y.RQPNCDDPETEEAAL.V	1.6e-05	2.872	0.387	248.9	2	15/28	4.90884	2		0	ENSG00000145192	Hs.324746	P02765|FETUA_HUMAN	B2R7G1|B2R7G1_HUMAN || B7Z8Q2|B7Z8Q2_HUMAN || B7Z556|B7Z556_HUMAN
MARS1_TRP_10mM_NE	TRP	NE	589	FETUA_HUMAN Alpha-2-HS-glycoprotein precursor (Fetuin-A) (Alpha-2-Z-glo	1196.63	0.05064	2	K.HTLNQIDEVK.V	0.000236	2.556	0.231	351.2	2	14/18	4.01909	3		0	ENSG00000145192	Hs.324746	P02765|FETUA_HUMAN	B2R7G1|B2R7G1_HUMAN || B7Z8Q2|B7Z8Q2_HUMAN || B7Z556|B7Z556_HUMAN
MARS2_TRP_500mM_NE	TRP	NE	1603	FETUA_HUMAN Alpha-2-HS-glycoprotein precursor (Fetuin-A) (Alpha-2-Z-glob	2560.25	-0.75337	2	I.DYINQNLPWGYKHTLNQIDEV.K	2.8e-05	3.471	0.159	356.2	1	16/40	3.42407	1		0	ENSG00000145192	Hs.324746	P02765|FETUA_HUMAN	B2R7G1|B2R7G1_HUMAN || B7Z8Q2|B7Z8Q2_HUMAN
MARS1_GluC_0mM_NE	GluC	NE	2556	FETUA_HUMAN Alpha-2-HS-glycoprotein precursor (Fetuin-A) (Alpha-2-Z-glob	2050.03	-0.12242	2	E.EAALVAIDYINQNLPWGY.K	4.59e-11	2.98023	0.40006	1432.03	1	24/34	5.1373	1	X	0	ENSG00000145192	Hs.324746	P02765|FETUA_HUMAN	B2R7G1|B2R7G1_HUMAN || B7Z8Q2|B7Z8Q2_HUMAN
MARS1_TRP_500mM_NE	TRP	NE	2818	FETUA_HUMAN Alpha-2-HS-glycoprotein precursor (Fetuin-A) (Alpha-2-Z-glob	3908.85	0.3518	3	P.HGPGLIYRQPNCDDPETEEAALVAIDYINQNLPWG.Y	5.12e-07	2.797	0.286	505.2	1	28/136	3.48095	1		0	ENSG00000145192	Hs.324746	P02765|FETUA_HUMAN	B2R7G1|B2R7G1_HUMAN || B7Z8Q2|B7Z8Q2_HUMAN
MARS1_TRP_500mM_NE	TRP	NE	1216	FETUA_HUMAN Alpha-2-HS-glycoprotein precursor (Fetuin-A) (Alpha-2-Z-glob	1924.92	-0.52953	2	R.HTFMGVVSLGSPSGEVSHP.R	9.81e-10	4.491	0.514	889.7	1	22/36	6.96991	1		0	ENSG00000145192	Hs.324746	P02765|FETUA_HUMAN	B2R7G1|B2R7G1_HUMAN || B7Z8Q2|B7Z8Q2_HUMAN
MARS2_TRP_2000mM_NE	TRP	NE	1136	FETUA_HUMAN Alpha-2-HS-glycoprotein precursor (Fetuin-A) (Alpha-2-Z-glob	2310.17	-0.94147	3	R.HTFMGVVSLGSPSGEVSHPRKT.R	1.76e-08	4.858	0.473	1359.9	1	34/84	6.55316	1	X	0	ENSG00000145192	Hs.324746	P02765|FETUA_HUMAN	B2R7G1|B2R7G1_HUMAN || B7Z8Q2|B7Z8Q2_HUMAN
MARS1_TRP_25mM_NE	TRP	NE	1177	FETUA_HUMAN Alpha-2-HS-glycoprotein precursor (Fetuin-A) (Alpha-2-Z-glob	1232.64	0.61802	2	Y.INQNLPWGYK.H	0.000701	2.342	0.183	933.6	1	16/18	3.31332	1	X	0	ENSG00000145192	Hs.324746	P02765|FETUA_HUMAN	B2R7G1|B2R7G1_HUMAN || B7Z8Q2|B7Z8Q2_HUMAN
MARS1_TRP_10mM_NE	TRP	NE	1116	FETUA_HUMAN Alpha-2-HS-glycoprotein precursor (Fetuin-A) (Alpha-2-Z-glob	1963.87	-0.44601	2	L.IYRQPNCDDPETEEAAL.V	7.3e-05	3.425	0.319	654.6	1	18/32	4.91681	1		0	ENSG00000145192	Hs.324746	P02765|FETUA_HUMAN	B2R7G1|B2R7G1_HUMAN || B7Z8Q2|B7Z8Q2_HUMAN || B7Z556|B7Z556_HUMAN
MARS1_TRP_500mM_NE	TRP	NE	2384	FETUA_HUMAN Alpha-2-HS-glycoprotein precursor (Fetuin-A) (Alpha-2-Z-glob	3738.77	-1.11334	3	L.IYRQPNCDDPETEEAALVAIDYINQNLPWGYK.H	2.69e-09	3.981	0.317	598.7	1	32/124	4.40026	1		0	ENSG00000145192	Hs.324746	P02765|FETUA_HUMAN	B2R7G1|B2R7G1_HUMAN || B7Z8Q2|B7Z8Q2_HUMAN
MARS1_TRP_50mM_NE	TRP	NE	1925	FETUA_HUMAN Alpha-2-HS-glycoprotein precursor (Fetuin-A) (Alpha-2-Z-glob	1907.01	0.04151	2	A.LVAIDYINQNLPWGYK.H	5.43e-06	4.009	0.442	1152.5	1	21/30	6.50516	1		0	ENSG00000145192	Hs.324746	P02765|FETUA_HUMAN	B2R7G1|B2R7G1_HUMAN || B7Z8Q2|B7Z8Q2_HUMAN
MARS1_TRP_500mM_NE	TRP	NE	2293	FETUA_HUMAN Alpha-2-HS-glycoprotein precursor (Fetuin-A) (Alpha-2-Z-glob	2771.37	-0.15088	3	D.PETEEAALVAIDYINQNLPWGYKH.T	9.64e-06	4.94	0.4	1253.2	1	35/92	6.17678	1		0	ENSG00000145192	Hs.324746	P02765|FETUA_HUMAN	B2R7G1|B2R7G1_HUMAN || B7Z8Q2|B7Z8Q2_HUMAN
MARS2_TRP_500mM_NE	TRP	NE	2469	FETUA_HUMAN Alpha-2-HS-glycoprotein precursor (Fetuin-A) (Alpha-2-Z-glob	2985.5	-0.6616	3	D.PETEEAALVAIDYINQNLPWGYKHTL.N	3.56e-12	4.489	0.352	602	1	28/100	5.31781	1		0	ENSG00000145192	Hs.324746	P02765|FETUA_HUMAN	B2R7G1|B2R7G1_HUMAN || B7Z8Q2|B7Z8Q2_HUMAN
MARS1_TRP_50mM_NE	TRP	NE	1667	FETUA_HUMAN Alpha-2-HS-glycoprotein precursor (Fetuin-A) (Alpha-2-Z-glob	1785.94	-1.57986	2	S.PPDSHVLLAAPPGHQLH.R	1.22e-05	3.083	0.418	1003.7	1	20/32	4.99736	1		0	ENSG00000145192	Hs.324746	P02765|FETUA_HUMAN	B2R7G1|B2R7G1_HUMAN
MARS1_TRP_500mM_NE	TRP	NE	1108	FETUA_HUMAN Alpha-2-HS-glycoprotein precursor (Fetuin-A) (Alpha-2-Z-glob	1972.98	0.42373	2	R.QLKEHAVEGDCDFQLLK.L	0.00614	2.415	0.296	359.3	1	18/32	3.71737	1	X	0	ENSG00000145192	Hs.324746	P02765|FETUA_HUMAN	B2R7G1|B2R7G1_HUMAN || B7Z8Q2|B7Z8Q2_HUMAN || B7Z556|B7Z556_HUMAN
MARS1_TRP_25mM_NE	TRP	NE	499	FETUA_HUMAN Alpha-2-HS-glycoprotein precursor (Fetuin-A) (Alpha-2-Z-glob	1503.6	-0.6472	2	Y.RQPNCDDPETEEA.A	0.000298	2.796	0.231	510.8	1	16/24	3.92248	1		0	ENSG00000145192	Hs.324746	P02765|FETUA_HUMAN	B2R7G1|B2R7G1_HUMAN || B7Z8Q2|B7Z8Q2_HUMAN || B7Z556|B7Z556_HUMAN
MARS2_TRP_500mM_NE	TRP	NE	818	FETUA_HUMAN Alpha-2-HS-glycoprotein precursor (Fetuin-A) (Alpha-2-Z-glob	1476.81	-0.05901	2	D.SHVLLAAPPGHQLH.R	2.67e-05	2.803	0.335	981.7	1	19/26	4.78194	1		0	ENSG00000145192	Hs.324746	P02765|FETUA_HUMAN	B2R7G1|B2R7G1_HUMAN
MARS1_TRP_25mM_NE	TRP	NE	691	FETUA_HUMAN Alpha-2-HS-glycoprotein precursor (Fetuin-A) (Alpha-2-Z-glob	1666.66	0.20299	2	I.YRQPNCDDPETEEA.A	3.99e-05	2.84	0.229	990.1	1	18/26	3.99608	1		0	ENSG00000145192	Hs.324746	P02765|FETUA_HUMAN	B2R7G1|B2R7G1_HUMAN || B7Z8Q2|B7Z8Q2_HUMAN || B7Z556|B7Z556_HUMAN
MARS1_TRP_10mM_NE	TRP	NE	1239	FETUA_HUMAN Alpha-2-HS-glycoprotein precursor (Fetuin-A) (Alpha-2-Z-glob	1949.85	-0.69775	2	I.YRQPNCDDPETEEAALV.A	3.97e-10	3.568	0.227	773.3	1	22/32	4.28176	1		0	ENSG00000145192	Hs.324746	P02765|FETUA_HUMAN	B2R7G1|B2R7G1_HUMAN || B7Z8Q2|B7Z8Q2_HUMAN || B7Z556|B7Z556_HUMAN
MARS2_GluC_500mM_NE	GluC	NE	1733	FETUA_HUMAN Alpha-2-HS-glycoprotein precursor (Fetuin-A) (Alpha-2-Z-glob	2260.08	0.953306	2	R.AHYDLRHTFMGVVSLGSPSGE.V	0.0194478	2.96456	0.472462	317.765	1	18/40	5.24856	2		0	ENSG00000145192	Hs.324746	P02765|FETUA_HUMAN	B2R7G1|B2R7G1_HUMAN || B7Z8Q2|B7Z8Q2_HUMAN
MARS1_TRP_100mM_NE	TRP	NE	1752	FETUA_HUMAN Alpha-2-HS-glycoprotein precursor (Fetuin-A) (Alpha-2-Z-glob	2352.18	0.22052	2	F.EIEIDTLETTCHVLDPTPVAR.C	3.25e-10	4.234	0.427	704.4	1	21/40	6.11536	2		0	ENSG00000145192	Hs.324746	P02765|FETUA_HUMAN	B2R7G1|B2R7G1_HUMAN || B7Z8Q2|B7Z8Q2_HUMAN || B7Z556|B7Z556_HUMAN
MARS1_TRP_10mM_NE	TRP	NE	1808	FETUA_HUMAN Alpha-2-HS-glycoprotein precursor (Fetuin-A) (Alpha-2-Z-glob	2114.06	0.44856	2	L.NQIDEVKVWPQQPSGELF.E	7.5e-10	3.346	0.391	1135.9	1	23/34	5.30884	2		0	ENSG00000145192	Hs.324746	P02765|FETUA_HUMAN	B2R7G1|B2R7G1_HUMAN || B7Z8Q2|B7Z8Q2_HUMAN || B7Z556|B7Z556_HUMAN
MARS1_TRP_500mM_NE	TRP	NE	2392	FETUA_HUMAN Alpha-2-HS-glycoprotein precursor (Fetuin-A) (Alpha-2-Z-glob	2634.31	0.31376	3	D.PETEEAALVAIDYINQNLPWGYK.H	1.48e-07	4.227	0.459	876.2	1	34/88	6.20424	2	X	0	ENSG00000145192	Hs.324746	P02765|FETUA_HUMAN	B2R7G1|B2R7G1_HUMAN || B7Z8Q2|B7Z8Q2_HUMAN
MARS2_GluC_10mM_NE	GluC	NE	2076	FETUA_HUMAN Alpha-2-HS-glycoprotein precursor (Fetuin-A) (Alpha-2-Z-glob	1920.99	-1.08201	2	E.AALVAIDYINQNLPWGY.K	6.71e-10	2.87891	0.371126	1260.39	1	22/32	4.59678	3	X	0	ENSG00000145192	Hs.324746	P02765|FETUA_HUMAN	B2R7G1|B2R7G1_HUMAN || B7Z8Q2|B7Z8Q2_HUMAN
MARS1_GluC_0mM_NE	GluC	NE	1303	FETUA_HUMAN Alpha-2-HS-glycoprotein precursor (Fetuin-A) (Alpha-2-Z-glob	1254.65	-0.705728	2	E.VKVWPQQPSGE.L	4.11e-05	2.68767	0.321986	1350.08	1	18/20	4.67437	3	X	0	ENSG00000145192	Hs.324746	P02765|FETUA_HUMAN	B2R7G1|B2R7G1_HUMAN || B7Z8Q2|B7Z8Q2_HUMAN || B7Z556|B7Z556_HUMAN
MARS2_GluC_100mM_NE	GluC	NE	2343	FETUA_HUMAN Alpha-2-HS-glycoprotein precursor (Fetuin-A) (Alpha-2-Z-glob	3128.57	-1.55513	3	E.EAALVAIDYINQNLPWGYKHTLNQIDE.V	7.08e-11	5.46298	0.383654	1058.27	1	35/104	5.74012	4	X	0	ENSG00000145192	Hs.324746	P02765|FETUA_HUMAN	B2R7G1|B2R7G1_HUMAN || B7Z8Q2|B7Z8Q2_HUMAN
MARS1_TRP_50mM_NE	TRP	NE	2437	FETUA_HUMAN Alpha-2-HS-glycoprotein precursor (Fetuin-A) (Alpha-2-Z-glob	3306.53	0.09055	3	R.QPNCDDPETEEAALVAIDYINQNLPWGYK.H	2.97e-05	4.478	0.474	702.5	1	33/112	6.26026	4	X	0	ENSG00000145192	Hs.324746	P02765|FETUA_HUMAN	B2R7G1|B2R7G1_HUMAN || B7Z8Q2|B7Z8Q2_HUMAN
MARS2_GluC_25mM_NE	GluC	NE	2087	FETUA_HUMAN Alpha-2-HS-glycoprotein precursor (Fetuin-A) (Alpha-2-Z-glob	2400.27	-0.687122	3	E.AALVAIDYINQNLPWGYKHTL.N	2.45e-08	3.85522	0.316801	704.546	1	28/80	4.90134	5		0	ENSG00000145192	Hs.324746	P02765|FETUA_HUMAN	B2R7G1|B2R7G1_HUMAN || B7Z8Q2|B7Z8Q2_HUMAN
MARS2_TRP_50mM_NE	TRP	NE	1485	FETUA_HUMAN Alpha-2-HS-glycoprotein precursor (Fetuin-A) (Alpha-2-Z-glob	3178.68	-1.68546	3	A.PPSPPLGAPGLPPAGSPPDSHVLLAAPPGHQLH.R	1e-30	6.387	0.614	1299.9	1	40/128	7.53264	5	X	0	ENSG00000145192	Hs.324746	P02765|FETUA_HUMAN	B2R7G1|B2R7G1_HUMAN
MARS1_TRP_25mM_NE	TRP	NE	2048	FETUA_HUMAN Alpha-2-HS-glycoprotein precursor (Fetuin-A) (Alpha-2-Z-glob	1978.04	-1.71532	2	A.ALVAIDYINQNLPWGYK.H	1.24e-08	4.481	0.393	992.6	1	21/32	5.8804	7		0	ENSG00000145192	Hs.324746	P02765|FETUA_HUMAN	B2R7G1|B2R7G1_HUMAN || B7Z8Q2|B7Z8Q2_HUMAN
MARS2_TRP_50mM_NE	TRP	NE	1362	FETUA_HUMAN Alpha-2-HS-glycoprotein precursor (Fetuin-A) (Alpha-2-Z-glob	1510.73	-0.92977	2	I.DYINQNLPWGYK.H	1.27e-05	3.223	0.289	1200.8	1	19/22	4.8558	7	X	0	ENSG00000145192	Hs.324746	P02765|FETUA_HUMAN	B2R7G1|B2R7G1_HUMAN || B7Z8Q2|B7Z8Q2_HUMAN
MARS2_TRP_500mM_NE	TRP	NE	1027	FETUA_HUMAN Alpha-2-HS-glycoprotein precursor (Fetuin-A) (Alpha-2-Z-glob	2097.02	-1.15914	3	R.HTFM*GVVSLGSPSGEVSHPR.K	4.39e-12	6.081	0.493	1371.9	1	34/76	7.40213	8	X	0	ENSG00000145192	Hs.324746	P02765|FETUA_HUMAN	B2R7G1|B2R7G1_HUMAN || B7Z8Q2|B7Z8Q2_HUMAN
MARS1_TRP_0mM_NE	TRP	NE	1570	FETUA_HUMAN Alpha-2-HS-glycoprotein precursor (Fetuin-A) (Alpha-2-Z-glob	1694.85	-0.1322	2	V.AIDYINQNLPWGYK.H	8.3e-09	4.138	0.375	1730.1	1	22/26	6.29581	9	X	0	ENSG00000145192	Hs.324746	P02765|FETUA_HUMAN	B2R7G1|B2R7G1_HUMAN || B7Z8Q2|B7Z8Q2_HUMAN
MARS2_GluC_10mM_NE	GluC	NE	2060	FETUA_HUMAN Alpha-2-HS-glycoprotein precursor (Fetuin-A) (Alpha-2-Z-glob	2999.53	-1.06196	3	E.AALVAIDYINQNLPWGYKHTLNQIDE.V	2.08e-09	5.25168	0.404543	1632.99	1	34/100	5.99108	16	X	0	ENSG00000145192	Hs.324746	P02765|FETUA_HUMAN	B2R7G1|B2R7G1_HUMAN || B7Z8Q2|B7Z8Q2_HUMAN
MARS2_TRP_100mM_E	TRP	E	2268	FETUA_HUMAN Alpha-2-HS-glycoprotein precursor (Fetuin-A) (Alpha-2-Z-glob	4108.06	-1.2894	3	R.AQLVPLPPSTYVEFTVSGTDCVAKEATEAAKCNLLAEK.Q	1.72e-06	3.515	0.597	156	1	27/148	5.97377	1	X	1	ENSG00000145192	Hs.324746	P02765|FETUA_HUMAN	B2R7G1|B2R7G1_HUMAN || B7Z8Q2|B7Z8Q2_HUMAN
MARS2_TRP_25mM_E	TRP	E	1204	FETUA_HUMAN Alpha-2-HS-glycoprotein precursor (Fetuin-A) (Alpha-2-Z-glob	2285.25	-0.33525	2	R.TVVQPSVGAAAGPVVPPCPGRIR.H	0.00784	2.702	0.298	186.9	1	15/44	3.80753	1		1	ENSG00000145192	Hs.324746	P02765|FETUA_HUMAN	B2R7G1|B2R7G1_HUMAN || B7Z8Q2|B7Z8Q2_HUMAN
MARS2_TRP_10mM_E	TRP	E	1114	FETUA_HUMAN Alpha-2-HS-glycoprotein precursor (Fetuin-A) (Alpha-2-Z-glob	2016.07	-0.46909	3	R.TVVQPSVGAAAGPVVPPCPGR.I	1.2e-07	4.456	0.526	1992.1	1	37/80	6.91439	8	X	1	ENSG00000145192	Hs.324746	P02765|FETUA_HUMAN	B2R7G1|B2R7G1_HUMAN || B7Z8Q2|B7Z8Q2_HUMAN
MARS2_TRP_10mM_E	TRP	E	1796	FETUA_HUMAN Alpha-2-HS-glycoprotein precursor (Fetuin-A) (Alpha-2-Z-glob	2579.31	-1.11357	2	R.AQLVPLPPSTYVEFTVSGTDCVAK.E	6.63e-12	3.742	0.587	936.8	1	28/46	6.53765	12	X	1	ENSG00000145192	Hs.324746	P02765|FETUA_HUMAN	B2R7G1|B2R7G1_HUMAN || B7Z8Q2|B7Z8Q2_HUMAN
MARS1_GluC_2000mM_NE	GluC	NE	2140	FETUA_HUMAN Alpha-2-HS-glycoprotein precursor (Fetuin-A) (Alpha-2-Z-globulin) (Ba-alpha-2-glycoprotein) [Contains: Alpha-2-HS-glycoprotein chain A;Alpha-2-HS-glycoprotein c	2186.14	-0.2294	2	E.AALVAIDYINQNLPWGYKH.T	3.84e-09	3.57209	0.391334	1576.6	1	22/36	5.49914	1	X	0	ENSG00000145192	Hs.324746	P02765|FETUA_HUMAN	B2R7G1|B2R7G1_HUMAN || B7Z8Q2|B7Z8Q2_HUMAN
MARS1_GluC_500mM_NE	GluC	NE	1818	FETUA_HUMAN Alpha-2-HS-glycoprotein precursor (Fetuin-A) (Alpha-2-Z-globulin) (Ba-alpha-2-glycoprotein) [Contains: Alpha-2-HS-glycoprotein chain A;Alpha-2-HS-glycoprotein c	2287.19	-1.42371	3	E.AALVAIDYINQNLPWGYKHT.L	1.6e-09	3.34959	0.254051	970.301	1	31/76	3.88243	1		0	ENSG00000145192	Hs.324746	P02765|FETUA_HUMAN	B2R7G1|B2R7G1_HUMAN || B7Z8Q2|B7Z8Q2_HUMAN
MARS1_GluC_100mM_NE	GluC	NE	1619	FETUA_HUMAN Alpha-2-HS-glycoprotein precursor (Fetuin-A) (Alpha-2-Z-globulin) (Ba-alpha-2-glycoprotein) [Contains: Alpha-2-HS-glycoprotein chain A;Alpha-2-HS-glycoprotein c	3249.72	-1.60318	3	D.APPSPPLGAPGLPPAGSPPDSHVLLAAPPGHQLH.R	3.38e-13	4.61656	0.51211	886.465	1	36/132	5.99238	1	X	0	ENSG00000145192	Hs.324746	P02765|FETUA_HUMAN	B2R7G1|B2R7G1_HUMAN
MARS1_GluC_500mM_NE	GluC	NE	2118	FETUA_HUMAN Alpha-2-HS-glycoprotein precursor (Fetuin-A) (Alpha-2-Z-globulin) (Ba-alpha-2-glycoprotein) [Contains: Alpha-2-HS-glycoprotein chain A;Alpha-2-HS-glycoprotein c	2643.36	-0.646462	3	E.EAALVAIDYINQNLPWGYKHTLN.Q	0.000902924	3.23748	0.310961	481.517	1	25/88	4.29445	1		0	ENSG00000145192	Hs.324746	P02765|FETUA_HUMAN	B2R7G1|B2R7G1_HUMAN || B7Z8Q2|B7Z8Q2_HUMAN
MARS1_GluC_500mM_NE	GluC	NE	2322	FETUA_HUMAN Alpha-2-HS-glycoprotein precursor (Fetuin-A) (Alpha-2-Z-globulin) (Ba-alpha-2-glycoprotein) [Contains: Alpha-2-HS-glycoprotein chain A;Alpha-2-HS-glycoprotein c	3227.64	-1.80642	3	E.EAALVAIDYINQNLPWGYKHTLNQIDEV.K	2.16e-11	4.21955	0.24146	607.995	1	28/108	3.91423	1		0	ENSG00000145192	Hs.324746	P02765|FETUA_HUMAN	B2R7G1|B2R7G1_HUMAN || B7Z8Q2|B7Z8Q2_HUMAN
MARS1_GluC_10mM_NE	GluC	NE	1650	FETUA_HUMAN Alpha-2-HS-glycoprotein precursor (Fetuin-A) (Alpha-2-Z-globulin) (Ba-alpha-2-glycoprotein) [Contains: Alpha-2-HS-glycoprotein chain A;Alpha-2-HS-glycoprotein c	1367.73	0.325723	2	E.VKVWPQQPSGEL.F	7.21e-06	2.73989	0.325068	991.483	1	18/22	4.75497	1		0	ENSG00000145192	Hs.324746	P02765|FETUA_HUMAN	B2R7G1|B2R7G1_HUMAN || B7Z8Q2|B7Z8Q2_HUMAN || B7Z556|B7Z556_HUMAN
MARS1_GluC_10mM_NE	GluC	NE	2564	FETUA_HUMAN Alpha-2-HS-glycoprotein precursor (Fetuin-A) (Alpha-2-Z-globulin) (Ba-alpha-2-glycoprotein) [Contains: Alpha-2-HS-glycoprotein chain A;Alpha-2-HS-glycoprotein c	1757.92	-0.375558	2	E.AALVAIDYINQNLPWG.Y	2.41e-07	2.52099	0.276575	1406.17	1	24/30	3.77536	2	X	0	ENSG00000145192	Hs.324746	P02765|FETUA_HUMAN	B2R7G1|B2R7G1_HUMAN || B7Z8Q2|B7Z8Q2_HUMAN
MARS1_GluC_500mM_NE	GluC	NE	2156	FETUA_HUMAN Alpha-2-HS-glycoprotein precursor (Fetuin-A) (Alpha-2-Z-globulin) (Ba-alpha-2-glycoprotein) [Contains: Alpha-2-HS-glycoprotein chain A;Alpha-2-HS-glycoprotein c	3027.56	-0.827902	3	A.ALVAIDYINQNLPWGYKHTLNQIDEV.K	6.74e-11	4.18716	0.283418	1255.8	1	33/100	4.58095	2		0	ENSG00000145192	Hs.324746	P02765|FETUA_HUMAN	B2R7G1|B2R7G1_HUMAN || B7Z8Q2|B7Z8Q2_HUMAN
MARS1_GluC_10mM_NE	GluC	NE	1961	FETUA_HUMAN Alpha-2-HS-glycoprotein precursor (Fetuin-A) (Alpha-2-Z-globulin) (Ba-alpha-2-glycoprotein) [Contains: Alpha-2-HS-glycoprotein chain A;Alpha-2-HS-glycoprotein c	1514.8	0.366793	2	E.VKVWPQQPSGELF.E	9.97e-08	2.84096	0.400315	827.534	1	18/24	5.31178	2		0	ENSG00000145192	Hs.324746	P02765|FETUA_HUMAN	B2R7G1|B2R7G1_HUMAN || B7Z8Q2|B7Z8Q2_HUMAN || B7Z556|B7Z556_HUMAN
MARS1_GluC_25mM_NE	GluC	NE	2341 - 2342	FETUA_HUMAN Alpha-2-HS-glycoprotein precursor (Fetuin-A) (Alpha-2-Z-globulin) (Ba-alpha-2-glycoprotein) [Contains: Alpha-2-HS-glycoprotein chain A;Alpha-2-HS-glycoprotein c	2178.12	0.0369961	2	E.EAALVAIDYINQNLPWGYK.H	4.43e-09	4.60924	0.416779	1660.09	1	25/36	6.47237	3	X	0	ENSG00000145192	Hs.324746	P02765|FETUA_HUMAN	B2R7G1|B2R7G1_HUMAN || B7Z8Q2|B7Z8Q2_HUMAN
MARS1_GluC_10mM_NE	GluC	NE	1863	FETUA_HUMAN Alpha-2-HS-glycoprotein precursor (Fetuin-A) (Alpha-2-Z-globulin) (Ba-alpha-2-glycoprotein) [Contains: Alpha-2-HS-glycoprotein chain A;Alpha-2-HS-glycoprotein c	1643.84	-0.759193	2	E.VKVWPQQPSGELFE.I	3.49e-08	2.7318	0.301227	1246.55	1	21/26	4.24007	3	X	0	ENSG00000145192	Hs.324746	P02765|FETUA_HUMAN	B2R7G1|B2R7G1_HUMAN || B7Z8Q2|B7Z8Q2_HUMAN || B7Z556|B7Z556_HUMAN
MARS1_GluC_25mM_NE	GluC	NE	1760	FETUA_HUMAN Alpha-2-HS-glycoprotein precursor (Fetuin-A) (Alpha-2-Z-globulin) (Ba-alpha-2-glycoprotein) [Contains: Alpha-2-HS-glycoprotein chain A;Alpha-2-HS-glycoprotein c	1623.82	0.418084	2	A.IDYINQNLPWGYK.H	4.08e-06	3.5542	0.335228	1253.42	1	20/24	5.54828	4	X	0	ENSG00000145192	Hs.324746	P02765|FETUA_HUMAN	B2R7G1|B2R7G1_HUMAN || B7Z8Q2|B7Z8Q2_HUMAN
MARS1_GluC_500mM_NE	GluC	NE	1882	FETUA_HUMAN Alpha-2-HS-glycoprotein precursor (Fetuin-A) (Alpha-2-Z-globulin) (Ba-alpha-2-glycoprotein) [Contains: Alpha-2-HS-glycoprotein chain A;Alpha-2-HS-glycoprotein c	2514.31	1.51004	3	E.AALVAIDYINQNLPWGYKHTLN.Q	1.07e-07	4.20256	0.372673	1427.13	1	33/84	5.24631	6		0	ENSG00000145192	Hs.324746	P02765|FETUA_HUMAN	B2R7G1|B2R7G1_HUMAN || B7Z8Q2|B7Z8Q2_HUMAN
MARS1_GluC_500mM_NE	GluC	NE	2246	FETUA_HUMAN Alpha-2-HS-glycoprotein precursor (Fetuin-A) (Alpha-2-Z-globulin) (Ba-alpha-2-glycoprotein) [Contains: Alpha-2-HS-glycoprotein chain A;Alpha-2-HS-glycoprotein c	3098.59	-0.348283	3	E.AALVAIDYINQNLPWGYKHTLNQIDEV.K	1.55e-14	5.99834	0.44303	1556.21	1	39/104	6.77983	6		0	ENSG00000145192	Hs.324746	P02765|FETUA_HUMAN	B2R7G1|B2R7G1_HUMAN || B7Z8Q2|B7Z8Q2_HUMAN
MARS1_GluC_500mM_NE	GluC	NE	1406	FETUA_HUMAN Alpha-2-HS-glycoprotein precursor (Fetuin-A) (Alpha-2-Z-globulin) (Ba-alpha-2-glycoprotein) [Contains: Alpha-2-HS-glycoprotein chain A;Alpha-2-HS-glycoprotein c	1773.9	-0.209432	2	D.LRHTFMGVVSLGSPSGE.V	2.31e-11	3.88441	0.317215	1780.61	1	23/32	5.34775	6		0	ENSG00000145192	Hs.324746	P02765|FETUA_HUMAN	B2R7G1|B2R7G1_HUMAN || B7Z8Q2|B7Z8Q2_HUMAN
MARS1_GluC_100mM_NE	GluC	NE	1624	FETUA_HUMAN Alpha-2-HS-glycoprotein precursor (Fetuin-A) (Alpha-2-Z-globulin) (Ba-alpha-2-glycoprotein) [Contains: Alpha-2-HS-glycoprotein chain A;Alpha-2-HS-glycoprotein c	3461.8	-0.35953	3	D.PDAPPSPPLGAPGLPPAGSPPDSHVLLAAPPGHQLH.R	3.9e-13	6.78452	0.533329	1049.01	1	37/140	7.36682	7	X	0	ENSG00000145192	Hs.324746	P02765|FETUA_HUMAN	B2R7G1|B2R7G1_HUMAN
MARS1_GluC_10mM_NE	GluC	NE	2065	FETUA_HUMAN Alpha-2-HS-glycoprotein precursor (Fetuin-A) (Alpha-2-Z-globulin) (Ba-alpha-2-glycoprotein) [Contains: Alpha-2-HS-glycoprotein chain A;Alpha-2-HS-glycoprotein c	2195.14	0.552068	2	L.PPAGSPPDSHVLLAAPPGHQLH.R	3.46e-12	4.24359	0.501069	949.168	1	23/42	6.51023	8	X	0	ENSG00000145192	Hs.324746	P02765|FETUA_HUMAN	B2R7G1|B2R7G1_HUMAN
MARS1_GluC_25mM_NE	GluC	NE	1884	FETUA_HUMAN Alpha-2-HS-glycoprotein precursor (Fetuin-A) (Alpha-2-Z-globulin) (Ba-alpha-2-glycoprotein) [Contains: Alpha-2-HS-glycoprotein chain A;Alpha-2-HS-glycoprotein c	1793.92	0.283743	2	L.VAIDYINQNLPWGYK.H	8.3e-09	3.66279	0.337852	1298.12	1	22/28	5.4819	9	X	0	ENSG00000145192	Hs.324746	P02765|FETUA_HUMAN	B2R7G1|B2R7G1_HUMAN || B7Z8Q2|B7Z8Q2_HUMAN
MARS1_GluC_50mM_NE	GluC	NE	2533	FETUA_HUMAN Alpha-2-HS-glycoprotein precursor (Fetuin-A) (Alpha-2-Z-globulin) (Ba-alpha-2-glycoprotein) [Contains: Alpha-2-HS-glycoprotein chain A;Alpha-2-HS-glycoprotein c	2049.08	-1.13797	3	E.AALVAIDYINQNLPWGYK.H	8.45e-12	4.81812	0.408585	2227.36	1	38/68	6.2918	21	X	0	ENSG00000145192	Hs.324746	P02765|FETUA_HUMAN	B2R7G1|B2R7G1_HUMAN || B7Z8Q2|B7Z8Q2_HUMAN
MARS2_GluC_10mM_E	GluC	E	1150	FETUA_HUMAN Alpha-2-HS-glycoprotein precursor (Fetuin-A) (Alpha-2-Z-globulin) (Ba-alpha-2-glycoprotein) [Contains: Alpha-2-HS-glycoprotein chain A;Alpha-2-HS-glycoprotein c	1614.73	-1.47759	2	E.FTVSGTDCVAKEATE.A	8.58e-08	2.22736	0.4649	1076.88	1	21/28	4.52101	1	X	1	ENSG00000145192	Hs.324746	P02765|FETUA_HUMAN	B2R7G1|B2R7G1_HUMAN || B7Z8Q2|B7Z8Q2_HUMAN
MARS2_GluC_10mM_E	GluC	E	1355	FETUA_HUMAN Alpha-2-HS-glycoprotein precursor (Fetuin-A) (Alpha-2-Z-globulin) (Ba-alpha-2-glycoprotein) [Contains: Alpha-2-HS-glycoprotein chain A;Alpha-2-HS-glycoprotein c	1431.69	-0.161791	2	E.KQYGFCKATLSE.K	7.19e-06	2.72133	0.354902	1171.13	1	19/22	5.00194	1	X	1	ENSG00000145192	Hs.324746	P02765|FETUA_HUMAN	B2R7G1|B2R7G1_HUMAN || B7Z8Q2|B7Z8Q2_HUMAN
MARS2_GluC_25mM_E	GluC	E	880	FETUA_HUMAN Alpha-2-HS-glycoprotein precursor (Fetuin-A) (Alpha-2-Z-globulin) (Ba-alpha-2-glycoprotein) [Contains: Alpha-2-HS-glycoprotein chain A;Alpha-2-HS-glycoprotein c	1313.6	0.413527	2	E.FTVSGTDCVAKE.A	4.02e-05	2.88163	0.471861	1876.92	1	20/22	5.98539	4	X	1	ENSG00000145192	Hs.324746	P02765|FETUA_HUMAN	B2R7G1|B2R7G1_HUMAN || B7Z8Q2|B7Z8Q2_HUMAN
MARS2_GluC_10mM_E	GluC	E	1746	FETUA_HUMAN Alpha-2-HS-glycoprotein precursor (Fetuin-A) (Alpha-2-Z-globulin) (Ba-alpha-2-glycoprotein) [Contains: Alpha-2-HS-glycoprotein chain A;Alpha-2-HS-glycoprotein c	1987	-1.21231	3	E.KQYGFCKATLSEKLGGAE.V	9.63e-07	4.7888	0.54593	1219.03	1	30/68	7.26811	4	X	1	ENSG00000145192	Hs.324746	P02765|FETUA_HUMAN	B2R7G1|B2R7G1_HUMAN || B7Z8Q2|B7Z8Q2_HUMAN
MARS1_GluC_100mM_NE	GluC	NE	1182	FETUB_HUMAN Fetuin-B precursor (Gugu) (IRL685) (16G2).	2189.05	-0.858209	3	K.AGPRGSVQYLPDLDDKNSQE.K	0.000580322	3.71125	0.182042	855.64	11	27/76	3.32713	1		0	ENSG00000090512	Hs.81073	Q9UGM5|FETUB_HUMAN	B2RCW6|B2RCW6_HUMAN || Q5J875|Q5J875_HUMAN || Q5J876|Q5J876_HUMAN || B7Z8T3|B7Z8T3_HUMAN
MARS1_GluC_50mM_NE	GluC	NE	1592	FETUB_HUMAN Fetuin-B precursor (Gugu) (IRL685) (16G2).	2347.1	0.199504	2	R.GSVQYLPDLDDKNSQEKGPQE.A	4.29e-12	3.37662	0.322245	999.995	1	22/40	4.72218	1	X	0	ENSG00000090512	Hs.81073	Q9UGM5|FETUB_HUMAN	B2RCW6|B2RCW6_HUMAN || Q5J875|Q5J875_HUMAN || Q5J876|Q5J876_HUMAN || B7Z8T3|B7Z8T3_HUMAN
MARS1_TRP_0mM_NE	TRP	NE	1715	FETUB_HUMAN Fetuin-B precursor (Gugu) (IRL685) (16G2).	1710.92	0.57558	2	A.M*SPPQLALNPSALLSR.G	7.41e-11	3.24	0.31	933.1	1	22/30	4.72291	4	X	0	ENSG00000090512	Hs.81073	Q9UGM5|FETUB_HUMAN	B2RCW6|B2RCW6_HUMAN || Q5J875|Q5J875_HUMAN || Q5J876|Q5J876_HUMAN
MARS1_GluC_25mM_E	GluC	E	1779	FETUB_HUMAN Fetuin-B precursor (Gugu) (IRL685) (16G2).	1378.63	-0.912401	2	E.KFVSVTCDFFE.S	3.48e-05	2.37808	0.304991	1495.8	1	17/20	4.0579	1	X	2	ENSG00000090512	Hs.81073	Q9UGM5|FETUB_HUMAN	B2RCW6|B2RCW6_HUMAN || Q5J875|Q5J875_HUMAN || Q5J876|Q5J876_HUMAN || B7Z8T3|B7Z8T3_HUMAN
MARS1_TRP_0mM_NE	TRP	NE	486	FIBA_HUMAN Fibrinogen alpha chain precursor [Contains: Fibrinopeptide A]	1572.68	-0.71515	2	R.GGSTSYGTGSETESPR.N	2.07e-07	3.533	0.469	1202.7	1	20/30	6.11993	4		0	ENSG00000171560	Hs.351593	P02671|FIBA_HUMAN	Q4QQH7|Q4QQH7_HUMAN || A8K3E4|A8K3E4_HUMAN							32.17	786.6	1020.01	861.94	n.o.
MARS2_GluC_2000mM_E	GluC	E	862	FIBA_HUMAN Fibrinogen alpha chain precursor [Contains: Fibrinopeptide A].	3219.68	-0.35947	3	E.KVTSGSTTTTRRSCSKTVTKTVIGPDGHKE.V	4.83e-05	3.10179	0.349006	257.135	1	24/116	4.31048	1		2	ENSG00000171560	Hs.351593	P02671|FIBA_HUMAN	Q4QQH7|Q4QQH7_HUMAN || A8K3E4|A8K3E4_HUMAN							40.57	1074.02	1025.22	1375.78	n.o.
MARS2_GluC_500mM_NE	GluC	NE	1105	FIBA_HUMAN Fibrinogen alpha chain precursor [Contains: Fibrinopeptide A]	3138.44	-0.984622	3	E.FPSRGKSSSYSKQFTSSTSYNRGDSTFE.S	1.42e-07	4.09858	0.244721	1102.43	1	30/108	4.11157	2		0	ENSG00000171560	Hs.351593	P02671|FIBA_HUMAN	Q4QQH7|Q4QQH7_HUMAN || A8K3E4|A8K3E4_HUMAN							54.72	1047.15	998.37	1165.03	n.o.
MARS2_GluC_100mM_NE	GluC	NE	1133	FIBA_HUMAN Fibrinogen alpha chain precursor [Contains: Fibrinopeptide A]	2417.05	-0.848063	3	E.RGSAGHWTSESSVSGSTGQWHSE.S	4.55e-07	4.5277	0.451932	1736.96	1	40/88	6.17575	2		0	ENSG00000171560	Hs.351593	P02671|FIBA_HUMAN	Q4QQH7|Q4QQH7_HUMAN || A8K3E4|A8K3E4_HUMAN							55.58	806.64	1075.06	662.71	n.o.
MARS1_TRP_2000mM_NE	TRP	NE	1180	FIBA_HUMAN Fibrinogen alpha chain precursor [Contains: Fibrinopeptide A]	2759.3	-1.38026	3	R.GSESGIFTNTKESSSHHPGIAEFPSR.G	9.64e-10	4.169	0.33	730.8	1	29/100	4.74875	2		0	ENSG00000171560	Hs.351593	P02671|FIBA_HUMAN	Q4QQH7|Q4QQH7_HUMAN || A8K3E4|A8K3E4_HUMAN							69.34	920.9	894.03	1115.47	n.o.
MARS1_TRP_50mM_NE	TRP	NE	2381	FIBA_HUMAN Fibrinogen alpha chain precursor [Contains: Fibrinopeptide A]	2265.05	-0.01565	2	K.TFPGFFSPMLGEFVSETESR.G	2.48e-10	4.166	0.526	735.1	1	25/38	6.92887	54		0	ENSG00000171560	Hs.351593	P02671|FIBA_HUMAN	Q4QQH7|Q4QQH7_HUMAN || A8K3E4|A8K3E4_HUMAN							103.02	1140.75	1016.72	1497.44	y
MARS2_TRP_100mM_NE	TRP	NE	1996	FIBA_HUMAN Fibrinogen alpha chain precursor [Contains: Fibrinopeptide A]	3088.42	-1.56784	3	F.FDTASTGKTFPGFFSPM*LGEFVSETESR.G	6e-15	6.68	0.434	2252	1	41/108	6.56865	1		0	ENSG00000171560	Hs.351593	P02671|FIBA_HUMAN	Q4QQH7|Q4QQH7_HUMAN || A8K3E4|A8K3E4_HUMAN							116.5	755.85	673.12	1009.02	y
MARS1_TRP_100mM_NE	TRP	NE	695	FIBA_HUMAN Fibrinogen alpha chain precursor [Contains: Fibrinopeptide A	1926.91	-1.21872	3	N.PGSPRPGSTGTWNPGSSER.G	0.00187	3.415	0.217	310	5	25/72	3.46208	1		0	ENSG00000171560	Hs.351593	P02671|FIBA_HUMAN	Q4QQH7|Q4QQH7_HUMAN || A8K3E4|A8K3E4_HUMAN
MARS1_TRP_0mM_E	TRP	E	420	FIBA_HUMAN Fibrinogen alpha chain precursor [Contains: Fibrinopeptide A	1094.5	0.1902	2	K.ALTDM*PQM*R.M	0.476	2.059	0.487	166.1	4	2016-10-01	5.07053	2		2	ENSG00000171560	Hs.351593	P02671|FIBA_HUMAN	Q4QQH7|Q4QQH7_HUMAN || A8K3E4|A8K3E4_HUMAN
MARS1_GluC_0mM_NE	GluC	NE	2305	FIBA_HUMAN Fibrinogen alpha chain precursor [Contains: Fibrinopeptide A]	1773.85	-0.363258	2	T.ASTGKTFPGFFSPMLGE.F	1.71e-08	3.75138	0.395849	1550.12	1	24/32	5.78018	1		0	ENSG00000171560	Hs.351593	P02671|FIBA_HUMAN	Q4QQH7|Q4QQH7_HUMAN || A8K3E4|A8K3E4_HUMAN
MARS1_GluC_0mM_NE	GluC	NE	2335	FIBA_HUMAN Fibrinogen alpha chain precursor [Contains: Fibrinopeptide A]	2252.06	-0.240878	2	T.ASTGKTFPGFFSPM*LGEFVSE.T	4.03e-10	3.93751	0.455653	1523.24	1	26/40	6.12099	1		0	ENSG00000171560	Hs.351593	P02671|FIBA_HUMAN	Q4QQH7|Q4QQH7_HUMAN || A8K3E4|A8K3E4_HUMAN
MARS2_TRP_2000mM_NE	TRP	NE	717	FIBA_HUMAN Fibrinogen alpha chain precursor [Contains: Fibrinopeptide A]	2033.07	-0.05304	3	R.EYHTEKLVTSKGDKELR.T	0.0601	3.439	0.356	797.9	1	30/64	5.32059	1		0	ENSG00000171560	Hs.351593	P02671|FIBA_HUMAN	Q4QQH7|Q4QQH7_HUMAN || A8K3E4|A8K3E4_HUMAN
MARS1_GluC_0mM_NE	GluC	NE	2387	FIBA_HUMAN Fibrinogen alpha chain precursor [Contains: Fibrinopeptide A]	2136.99	-0.61573	2	F.FDTASTGKTFPGFFSPMLGE.F	1.69e-12	2.86209	0.299547	1074.66	1	20/38	4.02047	1		0	ENSG00000171560	Hs.351593	P02671|FIBA_HUMAN	Q4QQH7|Q4QQH7_HUMAN || A8K3E4|A8K3E4_HUMAN
MARS2_GluC_50mM_NE	GluC	NE	931	FIBA_HUMAN Fibrinogen alpha chain precursor [Contains: Fibrinopeptide A]	2346.1	-0.330225	3	E.FPSRGKSSSYSKQFTSSTSYN.R	0.000955382	3.65668	0.347281	661.685	1	28/80	5.08808	1		0	ENSG00000171560	Hs.351593	P02671|FIBA_HUMAN	Q4QQH7|Q4QQH7_HUMAN || A8K3E4|A8K3E4_HUMAN
MARS1_TRP_25mM_NE	TRP	NE	2208	FIBA_HUMAN Fibrinogen alpha chain precursor [Contains: Fibrinopeptide A]	1919.88	0.05085	2	P.GFFSPMLGEFVSETESR.G	0.00033	2.637	0.289	1138.6	1	20/32	4.03817	1		0	ENSG00000171560	Hs.351593	P02671|FIBA_HUMAN	Q4QQH7|Q4QQH7_HUMAN || A8K3E4|A8K3E4_HUMAN
MARS1_TRP_25mM_NE	TRP	NE	280	FIBA_HUMAN Fibrinogen alpha chain precursor [Contains: Fibrinopeptide A]	1318.49	0.13237	2	K.MADEAGSEADHEG.T	6.12e-07	2.376	0.26	1113.1	1	19/24	3.75846	1		0	ENSG00000171560	Hs.351593	P02671|FIBA_HUMAN	Q4QQH7|Q4QQH7_HUMAN || A8K3E4|A8K3E4_HUMAN
MARS1_TRP_0mM_NE	TRP	NE	1092	FIBA_HUMAN Fibrinogen alpha chain precursor [Contains: Fibrinopeptide A]	1384.64	0.07766	2	P.MLGEFVSETESR.G	0.0135	2.619	0.183	1408.8	1	19/22	3.62553	1		0	ENSG00000171560	Hs.351593	P02671|FIBA_HUMAN	Q4QQH7|Q4QQH7_HUMAN || A8K3E4|A8K3E4_HUMAN
MARS2_TRP_100mM_NE	TRP	NE	884	FIBA_HUMAN Fibrinogen alpha chain precursor [Contains: Fibrinopeptide A]	2128.94	-1.21671	2	K.QFTSSTSYNRGDSTFESKS.Y	0.000213	2.868	0.329	266.8	1	15/36	4.11538	1		0	ENSG00000171560	Hs.351593	P02671|FIBA_HUMAN	Q4QQH7|Q4QQH7_HUMAN || A8K3E4|A8K3E4_HUMAN
MARS2_TRP_25mM_NE	TRP	NE	779	FIBA_HUMAN Fibrinogen alpha chain precursor [Contains: Fibrinopeptide A]	1600.71	0.0078	2	V.SETESRGSESGIFTN.T	3.73e-09	2.381	0.298	745.8	1	21/28	3.93379	1		0	ENSG00000171560	Hs.351593	P02671|FIBA_HUMAN	Q4QQH7|Q4QQH7_HUMAN || A8K3E4|A8K3E4_HUMAN
MARS2_TRP_100mM_NE	TRP	NE	736	FIBA_HUMAN Fibrinogen alpha chain precursor [Contains: Fibrinopeptide A]	1829.85	0.09771	2	V.SETESRGSESGIFTNTK.E	6.13e-08	2.637	0.224	882.8	1	19/32	3.54311	1		0	ENSG00000171560	Hs.351593	P02671|FIBA_HUMAN	Q4QQH7|Q4QQH7_HUMAN || A8K3E4|A8K3E4_HUMAN
MARS2_TRP_2000mM_NE	TRP	NE	1019	FIBA_HUMAN Fibrinogen alpha chain precursor [Contains: Fibrinopeptide A]	3633.72	-0.7971	3	V.SETESRGSESGIFTNTKESSSHHPGIAEFPSRGK.S	0.00013	3.825	0.285	497.5	1	29/132	4.10554	1		0	ENSG00000171560	Hs.351593	P02671|FIBA_HUMAN	Q4QQH7|Q4QQH7_HUMAN || A8K3E4|A8K3E4_HUMAN
MARS2_GluC_10mM_NE	GluC	NE	1477	FIBA_HUMAN Fibrinogen alpha chain precursor [Contains: Fibrinopeptide A]	1565.75	-1.16814	3	E.SSSHHPGIAEFPSRG.K	2.27e-05	3.84772	0.255709	2001.09	1	31/56	4.76151	1		0	ENSG00000171560	Hs.351593	P02671|FIBA_HUMAN	Q4QQH7|Q4QQH7_HUMAN || A8K3E4|A8K3E4_HUMAN
MARS2_GluC_2000mM_NE	GluC	NE	1263	FIBA_HUMAN Fibrinogen alpha chain precursor [Contains: Fibrinopeptide A]	3348.55	-1.14834	3	E.SSSHHPGIAEFPSRGKSSSYSKQFTSSTSYN.R	1	3.929	0.396275	347.469	1	27/120	4.97519	1		0	ENSG00000171560	Hs.351593	P02671|FIBA_HUMAN	Q4QQH7|Q4QQH7_HUMAN || A8K3E4|A8K3E4_HUMAN
MARS2_TRP_50mM_NE	TRP	NE	836	FIBA_HUMAN Fibrinogen alpha chain precursor [Contains: Fibrinopeptide A]	1673.73	-0.84057	2	K.SSSYSKQFTSSTSYN.R	0.000219	3.524	0.385	1552.1	1	21/28	5.54393	1		0	ENSG00000171560	Hs.351593	P02671|FIBA_HUMAN	Q4QQH7|Q4QQH7_HUMAN || A8K3E4|A8K3E4_HUMAN
MARS2_TRP_2000mM_NE	TRP	NE	669	FIBA_HUMAN Fibrinogen alpha chain precursor [Contains: Fibrinopeptide A]	2052.03	-0.89766	2	N.TKESSSHHPGIAEFPSRGK.S	0.0043	3.62	0.377	819.3	1	18/36	5.2306	1		0	ENSG00000171560	Hs.351593	P02671|FIBA_HUMAN	Q4QQH7|Q4QQH7_HUMAN || A8K3E4|A8K3E4_HUMAN
MARS2_TRP_100mM_NE	TRP	NE	580	FIBA_HUMAN Fibrinogen alpha chain precursor [Contains: Fibrinopeptide A]	1766.78	0.14514	2	F.TSSTSYNRGDSTFESK.S	8.44e-07	2.538	0.329	816.3	1	18/30	4.25281	1		0	ENSG00000171560	Hs.351593	P02671|FIBA_HUMAN	Q4QQH7|Q4QQH7_HUMAN || A8K3E4|A8K3E4_HUMAN
MARS2_TRP_10mM_NE	TRP	NE	192	FIBA_HUMAN Fibrinogen alpha chain precursor [Contains: Fibrinopeptide A]	1441.55	0.15872	2	A.DEAGSEADHEGTHS.T	4.41e-07	3.536	0.403	1095.6	1	21/26	5.99464	2		0	ENSG00000171560	Hs.351593	P02671|FIBA_HUMAN	Q4QQH7|Q4QQH7_HUMAN || A8K3E4|A8K3E4_HUMAN
MARS2_GluC_25mM_NE	GluC	NE	168	FIBA_HUMAN Fibrinogen alpha chain precursor [Contains: Fibrinopeptide A]	1883.81	-0.931043	2	A.DEAGSEADHEGTHSTKRG.H	3.06e-06	3.55416	0.369831	581.302	1	19/34	5.18284	2		0	ENSG00000171560	Hs.351593	P02671|FIBA_HUMAN	Q4QQH7|Q4QQH7_HUMAN || A8K3E4|A8K3E4_HUMAN
MARS2_TRP_25mM_NE	TRP	NE	994	FIBA_HUMAN Fibrinogen alpha chain precursor [Contains: Fibrinopeptide A]	1206.57	0.13984	2	G.EGDFLAEGGGVR.G	0.00421	2.54	0.261	1136.5	1	19/22	4.08054	2		0	ENSG00000171560	Hs.351593	P02671|FIBA_HUMAN	Q4QQH7|Q4QQH7_HUMAN || Q6NSD8|Q6NSD8_HUMAN || Q3KRA7|Q3KRA7_HUMAN || A8K3E4|A8K3E4_HUMAN || Q8WW76|Q8WW76_HUMAN
MARS2_TRP_2000mM_NE	TRP	NE	1023	FIBA_HUMAN Fibrinogen alpha chain precursor [Contains: Fibrinopeptide A]	2944.42	-1.01909	3	R.GSESGIFTNTKESSSHHPGIAEFPSRGK.S	4.53e-13	5.84	0.481	1556.7	1	36/108	6.7423	2		0	ENSG00000171560	Hs.351593	P02671|FIBA_HUMAN	Q4QQH7|Q4QQH7_HUMAN || A8K3E4|A8K3E4_HUMAN
MARS2_TRP_100mM_NE	TRP	NE	417	FIBA_HUMAN Fibrinogen alpha chain precursor [Contains: Fibrinopeptide A]	1556.59	-0.7658	2	K.MADEAGSEADHEGTH.S	2.11e-11	3.236	0.367	1672.7	1	23/28	5.1687	2		0	ENSG00000171560	Hs.351593	P02671|FIBA_HUMAN	Q4QQH7|Q4QQH7_HUMAN || A8K3E4|A8K3E4_HUMAN
MARS2_TRP_500mM_NE	TRP	NE	413	FIBA_HUMAN Fibrinogen alpha chain precursor [Contains: Fibrinopeptide A]	1872.77	0.71954	2	K.MADEAGSEADHEGTHSTK.R	4.94e-09	3.972	0.501	976.4	1	22/34	6.53997	2		0	ENSG00000171560	Hs.351593	P02671|FIBA_HUMAN	Q4QQH7|Q4QQH7_HUMAN || A8K3E4|A8K3E4_HUMAN
MARS2_TRP_500mM_NE	TRP	NE	402	FIBA_HUMAN Fibrinogen alpha chain precursor [Contains: Fibrinopeptide A]	2028.87	-1.34029	3	K.MADEAGSEADHEGTHSTKR.G	8.03e-07	3.569	0.417	1245.7	1	32/72	5.35333	2		0	ENSG00000171560	Hs.351593	P02671|FIBA_HUMAN	Q4QQH7|Q4QQH7_HUMAN || A8K3E4|A8K3E4_HUMAN
MARS1_TRP_0mM_NE	TRP	NE	649	FIBA_HUMAN Fibrinogen alpha chain precursor [Contains: Fibrinopeptide A]	1432.65	0.08284	2	R.PGSTGTWNPGSSER.G	1.49e-08	3.093	0.396	1034.8	1	21/26	5.53955	2		0	ENSG00000171560	Hs.351593	P02671|FIBA_HUMAN	Q4QQH7|Q4QQH7_HUMAN || A8K3E4|A8K3E4_HUMAN
MARS2_TRP_25mM_NE	TRP	NE	945	FIBA_HUMAN Fibrinogen alpha chain precursor [Contains: Fibrinopeptide A]	1913.81	1.29619	2	K.QFTSSTSYNRGDSTFES.K	0.00162	3.257	0.476	431.7	1	15/32	5.67444	2		0	ENSG00000171560	Hs.351593	P02671|FIBA_HUMAN	Q4QQH7|Q4QQH7_HUMAN || A8K3E4|A8K3E4_HUMAN
MARS2_TRP_25mM_NE	TRP	NE	1058	FIBA_HUMAN Fibrinogen alpha chain precursor [Contains: Fibrinopeptide A]	1350.63	-0.79593	2	D.SGEGDFLAEGGGVR.G	2.33e-05	3.566	0.281	2363	1	22/26	4.92757	2		0	ENSG00000171560	Hs.351593	P02671|FIBA_HUMAN	Q4QQH7|Q4QQH7_HUMAN || Q6NSD8|Q6NSD8_HUMAN || Q3KRA7|Q3KRA7_HUMAN || A8K3E4|A8K3E4_HUMAN || Q8WW76|Q8WW76_HUMAN
MARS1_TRP_10mM_NE	TRP	NE	529	FIBA_HUMAN Fibrinogen alpha chain precursor [Contains: Fibrinopeptide A]	1278.57	-0.6325	2	G.STGTWNPGSSER.G	2.32e-05	2.517	0.269	641.5	1	18/22	3.9612	2		0	ENSG00000171560	Hs.351593	P02671|FIBA_HUMAN	Q4QQH7|Q4QQH7_HUMAN || A8K3E4|A8K3E4_HUMAN
MARS2_TRP_500mM_NE	TRP	NE	486	FIBA_HUMAN Fibrinogen alpha chain precursor [Contains: Fibrinopeptide A]	1380.75	0.83063	2	K.TVIGPDGHKEVTK.E	5.43e-06	2.733	0.232	797.6	1	18/24	3.80021	2		0	ENSG00000171560	Hs.351593	P02671|FIBA_HUMAN	Q4QQH7|Q4QQH7_HUMAN || A8K3E4|A8K3E4_HUMAN
MARS2_GluC_500mM_NE	GluC	NE	671	FIBA_HUMAN Fibrinogen alpha chain precursor [Contains: Fibrinopeptide A]	1634.84	-0.8479	2	E.YHTEKLVTSKGDKE.L	1.03e-09	3.55516	0.339665	1235.2	1	21/26	5.33641	2		0	ENSG00000171560	Hs.351593	P02671|FIBA_HUMAN	Q4QQH7|Q4QQH7_HUMAN || A8K3E4|A8K3E4_HUMAN
MARS2_TRP_50mM_NE	TRP	NE	169	FIBA_HUMAN Fibrinogen alpha chain precursor [Contains: Fibrinopeptide A]	1354.51	-0.74001	2	A.DEAGSEADHEGTH.S	9.58e-06	2.985	0.328	1005.4	1	20/24	4.82665	3		0	ENSG00000171560	Hs.351593	P02671|FIBA_HUMAN	Q4QQH7|Q4QQH7_HUMAN || A8K3E4|A8K3E4_HUMAN
MARS2_TRP_25mM_NE	TRP	NE	1082	FIBA_HUMAN Fibrinogen alpha chain precursor [Contains: Fibrinopeptide A]	1536.69	-1.14423	2	T.ADSGEGDFLAEGGGVR.G	3.62e-08	3.971	0.32	2730.5	1	26/30	5.24269	4		0	ENSG00000171560	Hs.351593	P02671|FIBA_HUMAN	Q4QQH7|Q4QQH7_HUMAN || Q6NSD8|Q6NSD8_HUMAN || Q3KRA7|Q3KRA7_HUMAN || A8K3E4|A8K3E4_HUMAN || Q8WW76|Q8WW76_HUMAN
MARS2_TRP_25mM_NE	TRP	NE	520	FIBA_HUMAN Fibrinogen alpha chain precursor [Contains: Fibrinopeptide A]	1686.72	0.12978	2	R.GGSTSYGTGSETESPRN.P	1.17e-05	3.292	0.463	957.8	1	18/32	5.95985	4		0	ENSG00000171560	Hs.351593	P02671|FIBA_HUMAN	Q4QQH7|Q4QQH7_HUMAN || A8K3E4|A8K3E4_HUMAN
MARS2_TRP_25mM_NE	TRP	NE	1462	FIBA_HUMAN Fibrinogen alpha chain precursor [Contains: Fibrinopeptide A]	1934.89	-1.05942	2	N.PDWGTFEEVSGNVSPGTR.R	1.77e-09	4.029	0.385	1686.8	1	22/34	5.62102	4		0	ENSG00000171560	Hs.351593	P02671|FIBA_HUMAN	Q4QQH7|Q4QQH7_HUMAN || A8K3E4|A8K3E4_HUMAN
MARS2_GluC_10mM_NE	GluC	NE	1216	FIBA_HUMAN Fibrinogen alpha chain precursor [Contains: Fibrinopeptide A]	1854.78	-1.01373	3	E.SKSYKMADEAGSEADHE.G	9.83e-12	4.62977	0.436169	1647.76	1	35/64	6.50716	4		0	ENSG00000171560	Hs.351593	P02671|FIBA_HUMAN	Q4QQH7|Q4QQH7_HUMAN || A8K3E4|A8K3E4_HUMAN
MARS2_TRP_500mM_NE	TRP	NE	654	FIBA_HUMAN Fibrinogen alpha chain precursor [Contains: Fibrinopeptide A]	2250.96	-0.17112	3	K.SYKMADEAGSEADHEGTHSTK.R	5.96e-07	3.366	0.344	1389.4	1	35/80	4.883	4		0	ENSG00000171560	Hs.351593	P02671|FIBA_HUMAN	Q4QQH7|Q4QQH7_HUMAN || A8K3E4|A8K3E4_HUMAN
MARS2_TRP_0mM_NE	TRP	NE	1318	FIBA_HUMAN Fibrinogen alpha chain precursor [Contains: Fibrinopeptide A]	1465.66	0.13433	2	A.DSGEGDFLAEGGGVR.G	2.5e-08	4.069	0.303	2784.4	1	24/28	5.59505	6		0	ENSG00000171560	Hs.351593	P02671|FIBA_HUMAN	Q4QQH7|Q4QQH7_HUMAN || Q6NSD8|Q6NSD8_HUMAN || Q3KRA7|Q3KRA7_HUMAN || A8K3E4|A8K3E4_HUMAN || Q8WW76|Q8WW76_HUMAN
MARS2_TRP_500mM_E	TRP	E	444	FIBA_HUMAN Fibrinogen alpha chain precursor [Contains: Fibrinopeptide A]	1245.72	0.70051	2	K.LVTSKGDKELR.T	0.000857	2.246	0.354	937.8	1	16/20	4.28396	1		2	ENSG00000171560	Hs.351593	P02671|FIBA_HUMAN	Q4QQH7|Q4QQH7_HUMAN || A8K3E4|A8K3E4_HUMAN
MARS1_TRP_50mM_E	TRP	E	783	FIBA_HUMAN Fibrinogen alpha chain precursor [Contains: Fibrinopeptide A]	2041.91	-0.00286	2	K.QFTSSTSYNRGDSTFESK.S	0.00198	2.872	0.632	522.5	1	19/34	6.78201	3		2	ENSG00000171560	Hs.351593	P02671|FIBA_HUMAN	Q4QQH7|Q4QQH7_HUMAN || A8K3E4|A8K3E4_HUMAN
MARS1_GluC_25mM_NE	GluC	NE	2577	FIBA_HUMAN Fibrinogen alpha chain precursor [Contains: Fibrinopeptide A].	2573.21	-0.435192	2	E.AAFFDTASTGKTFPGFFSPMLGEF.V	8.42e-06	3.0657	0.412047	501.352	1	17/46	4.91962	1		0	ENSG00000171560	Hs.351593	P02671|FIBA_HUMAN	Q4QQH7|Q4QQH7_HUMAN || A8K3E4|A8K3E4_HUMAN
MARS1_GluC_100mM_NE	GluC	NE	1329	FIBA_HUMAN Fibrinogen alpha chain precursor [Contains: Fibrinopeptide A].	2778.21	-0.387417	3	E.SGSFRPDSPGSGNARPNNPDWGTFEE.V	2.56e-07	3.42524	0.290774	1424.62	1	36/100	4.2497	1		0	ENSG00000171560	Hs.351593	P02671|FIBA_HUMAN	Q4QQH7|Q4QQH7_HUMAN || A8K3E4|A8K3E4_HUMAN
MARS1_GluC_50mM_NE	GluC	NE	2754	FIBA_HUMAN Fibrinogen alpha chain precursor [Contains: Fibrinopeptide A].	1948.95	0.224494	2	A.STGKTFPGFFSPMLGEFV.S	0.000614424	2.91369	0.32463	942.27	1	18/34	4.48287	1		0	ENSG00000171560	Hs.351593	P02671|FIBA_HUMAN	Q4QQH7|Q4QQH7_HUMAN || A8K3E4|A8K3E4_HUMAN
MARS1_GluC_25mM_NE	GluC	NE	2554	FIBA_HUMAN Fibrinogen alpha chain precursor [Contains: Fibrinopeptide A].	2888.35	-0.658124	2	E.AAFFDTASTGKTFPGFFSPMLGEFVSE.T	1.27e-09	3.85426	0.36519	877.89	1	22/52	4.98358	2		0	ENSG00000171560	Hs.351593	P02671|FIBA_HUMAN	Q4QQH7|Q4QQH7_HUMAN || A8K3E4|A8K3E4_HUMAN
MARS1_GluC_10mM_NE	GluC	NE	2649	FIBA_HUMAN Fibrinogen alpha chain precursor [Contains: Fibrinopeptide A].	2599.21	-0.218246	2	F.FDTASTGKTFPGFFSPMLGEFVSE.T	1.7e-09	4.20673	0.380846	1451.35	1	26/46	5.59013	2		0	ENSG00000171560	Hs.351593	P02671|FIBA_HUMAN	Q4QQH7|Q4QQH7_HUMAN || A8K3E4|A8K3E4_HUMAN
MARS1_GluC_10mM_NE	GluC	NE	638	FIBA_HUMAN Fibrinogen alpha chain precursor [Contains: Fibrinopeptide A].	1372.63	0.591629	2	E.ITRGGSTSYGTGSE.T	6.15e-06	2.79096	0.38408	1201.55	1	21/26	4.97165	2		0	ENSG00000171560	Hs.351593	P02671|FIBA_HUMAN	Q4QQH7|Q4QQH7_HUMAN || A8K3E4|A8K3E4_HUMAN
MARS1_GluC_10mM_NE	GluC	NE	2605	FIBA_HUMAN Fibrinogen alpha chain precursor [Contains: Fibrinopeptide A].	2426.14	0.741511	2	E.AAFFDTASTGKTFPGFFSPMLGE.F	4.36e-08	3.56056	0.456556	1510.57	1	26/44	5.59818	3		0	ENSG00000171560	Hs.351593	P02671|FIBA_HUMAN	Q4QQH7|Q4QQH7_HUMAN || A8K3E4|A8K3E4_HUMAN
MARS1_GluC_10mM_NE	GluC	NE	2679	FIBA_HUMAN Fibrinogen alpha chain precursor [Contains: Fibrinopeptide A].	2688.27	-0.966102	2	E.AAFFDTASTGKTFPGFFSPM*LGEFV.S	0.000840417	3.65108	0.387912	931.374	1	22/48	5.00022	3		0	ENSG00000171560	Hs.351593	P02671|FIBA_HUMAN	Q4QQH7|Q4QQH7_HUMAN || A8K3E4|A8K3E4_HUMAN
MARS1_GluC_25mM_NE	GluC	NE	2433	FIBA_HUMAN Fibrinogen alpha chain precursor [Contains: Fibrinopeptide A].	2019.99	-0.558705	2	T.ASTGKTFPGFFSPMLGEFV.S	2.79e-09	3.99455	0.349586	1650.8	1	22/36	5.41031	3		0	ENSG00000171560	Hs.351593	P02671|FIBA_HUMAN	Q4QQH7|Q4QQH7_HUMAN || A8K3E4|A8K3E4_HUMAN
MARS1_GluC_25mM_NE	GluC	NE	2488	FIBA_HUMAN Fibrinogen alpha chain precursor [Contains: Fibrinopeptide A].	2383.13	-0.0455525	2	F.FDTASTGKTFPGFFSPMLGEFV.S	2.83e-12	3.9565	0.412473	1344.68	1	25/42	5.81622	3		0	ENSG00000171560	Hs.351593	P02671|FIBA_HUMAN	Q4QQH7|Q4QQH7_HUMAN || A8K3E4|A8K3E4_HUMAN
MARS1_TRP_0mM_NE	TRP	NE	1665	GELS_HUMAN Gelsolin precursor (Actin-depolymerizing factor) (ADF) (Brevi	2272.09	-1.02943	2	R.AQPVQVAEGSEPDGFWEALGGK.A	9.43e-11	5.567	0.39	1087.3	1	25/42	6.28278	4	X	0	ENSG00000148180	Hs.522373	P06396|GELS_HUMAN	Q5T0H7|Q5T0H7_HUMAN || B7Z5V1|B7Z5V1_HUMAN || B7Z6N2|B7Z6N2_HUMAN || B7Z373|B7Z373_HUMAN || B7Z2X4|B7Z2X4_HUMAN || A8MUD1|A8MUD1_HUMAN || Q5T0I2|Q5T0I2_HUMAN || B3KS49|B3KS49_HUMAN || A2A418|A2A418_HUMAN || Q5T0H8|Q5T0H8_HUMAN || B7Z992|B7Z992_HUMAN || B7Z9A0|B7Z9A0_HUMAN || B7Z4U6|B7Z4U6_HUMAN || Q5T0H9|Q5T0H9_HUMAN || A8MYN7|A8MYN7_HUMAN	FTFQVAEGSEPDGFWEAVQK	28	VAEGSEPDGFWEA	...............AQPVQVAEGSEPDGFWEALGGK................	100	0
MARS2_TRP_100mM_E	TRP	E	620	GRN_HUMAN Granulins precursor (Proepithelin) (PEPI) [Contains: Acrograni	1810.75	-0.07077	3	R.SRCPDGSTCCELPSGK.Y	0.029	3.745	0.515	1068.2	1	29/60	6.8302	2		3	ENSG00000030582	Hs.514220	P28799|GRN_HUMAN	B4DJI2|B4DJI2_HUMAN || Q540U8|Q540U8_HUMAN || Q53HQ8|Q53HQ8_HUMAN
MARS2_GluC_25mM_E	GluC	E	810	GRN_HUMAN Granulins precursor (Proepithelin) (PEPI) [Contains: Acrogranin;Paragranulin; Granulin-1 (Granulin G); Granulin-2 (Granulin F);Granulin-3 (Granulin B); Granulin-4	2393.94	0.168789	3	E.DHIHCCPAGFTCDTQKGTCE.Q	0.859641	3.47637	0.427647	778.474	1	33/76	5.64769	1		4	ENSG00000030582	Hs.514220	P28799|GRN_HUMAN	B4DJI2|B4DJI2_HUMAN || Q540U8|Q540U8_HUMAN || B4E1G5|B4E1G5_HUMAN || Q9H8S1|Q9H8S1_HUMAN || Q53HQ8|Q53HQ8_HUMAN
MARS1_GluC_10mM_E	GluC	E	2000	GRN_HUMAN Granulins precursor (Proepithelin) (PEPI) [Contains: Acrogranin;Paragranulin; Granulin-1 (Granulin G); Granulin-2 (Granulin F);Granulin-3 (Granulin B); Granulin-4	3486.36	0.339871	3	E.VSCPDGYTCCRLQSGAWGCCPFTQAVCCE.D	1.33e-09	3.88566	0.641253	517.91	1	33/112	7.06919	2		4	ENSG00000030582	Hs.514220	P28799|GRN_HUMAN	B4DJI2|B4DJI2_HUMAN || Q540U8|Q540U8_HUMAN || Q9H8S1|Q9H8S1_HUMAN || Q53HQ8|Q53HQ8_HUMAN
MARS1_TRP_50mM_NE	TRP	NE	1120	GUC2B_HUMAN Guanylate cyclase activator 2B precursor [Contains: Guanylat	1173.61	-0.23978	2	S.VYIQYQGFR.V	5.06e-05	2.165	0.242	1585.1	1	15/16	3.71183	1		0	ENSG00000044012	Hs.32966	Q16661|GUC2B_HUMAN
MARS2_TRP_25mM_NE	TRP	NE	1242	GUC2B_HUMAN Guanylate cyclase activator 2B precursor [Contains: Guanylat	1469.74	-1.19935	2	K.LSDLEAQWAPSPR.L	1	2.271	0.245	364.8	1	17/24	3.17935	2		0	ENSG00000044012	Hs.32966	Q16661|GUC2B_HUMAN
MARS1_TRP_50mM_NE	TRP	NE	452	HBA_HUMAN Hemoglobin subunit alpha (Hemoglobin alpha chain) (Alpha-globi	1171.67	0.09116	2	M.VLSPADKTNVK.A	0.000946	2.257	0.235	334.4	1	13/20	3.60328	1	X	0	ENSG00000188536 || ENSG00000206172	Hs.449630 || Hs.654744	P69905|HBA_HUMAN	Q7Z6G4|Q7Z6G4_HUMAN || Q1HDT5|Q1HDT5_HUMAN || Q4ZGM8|Q4ZGM8_HUMAN || Q9BX83|Q9BX83_HUMAN
MARS2_GluC_50mM_NE	GluC	NE	1118	HBA_HUMAN Hemoglobin subunit alpha (Hemoglobin alpha chain) (Alpha-globi	2306.23	-0.0861586	3	M.VLSPADKTNVKAAWGKVGAHAGE.Y	3.12e-08	3.66092	0.235459	1012.53	1	33/88	4.23313	1		0	ENSG00000188536 || ENSG00000206173	Hs.449630 || Hs.654745	P69905|HBA_HUMAN	Q7Z6G4|Q7Z6G4_HUMAN || Q1HDT5|Q1HDT5_HUMAN || Q4ZGM8|Q4ZGM8_HUMAN || Q9BX83|Q9BX83_HUMAN
MARS2_GluC_50mM_NE	GluC	NE	1223	HBA_HUMAN Hemoglobin subunit alpha (Hemoglobin alpha chain) (Alpha-globi	2726.39	-0.779875	3	M.VLSPADKTNVKAAWGKVGAHAGEYGAE.A	1.73e-11	3.96774	0.546426	1059.05	1	34/104	6.36216	1	X	0	ENSG00000188536 || ENSG00000206174	Hs.449630 || Hs.654746	P69905|HBA_HUMAN	Q7Z6G4|Q7Z6G4_HUMAN || Q1HDT5|Q1HDT5_HUMAN || Q4ZGM8|Q4ZGM8_HUMAN || Q9BX83|Q9BX83_HUMAN
MARS2_GluC_500mM_NE	GluC	NE	1767	HBA_HUMAN Hemoglobin subunit alpha (Hemoglobin alpha chain) (Alpha-globi	2135.04	-1.1833	3	E.RMFLSFPTTKTYFPHFD.L	6.99e-05	3.15724	0.257122	886.152	1	25/64	3.99637	2	X	0	ENSG00000188536 || ENSG00000206175	Hs.449630 || Hs.654747	P69905|HBA_HUMAN	Q1HDT5|Q1HDT5_HUMAN || Q4ZGM8|Q4ZGM8_HUMAN || Q9BX83|Q9BX83_HUMAN || Q53F97|Q53F97_HUMAN || Q96T46|Q96T46_HUMAN
MARS2_TRP_2000mM_NE	TRP	NE	1056	HBA_HUMAN Hemoglobin subunit alpha (Hemoglobin alpha chain) (Alpha-globi	2341.18	-0.66938	3	K.TYFPHFDLSHGSAQVKGHGKK.V	0.000409	3.39	0.451	1154.7	1	34/80	5.54492	2		0	ENSG00000188536 || ENSG00000206176	Hs.449630 || Hs.654748	P69905|HBA_HUMAN	Q1HDT5|Q1HDT5_HUMAN || Q9BX83|Q9BX83_HUMAN || Q53F97|Q53F97_HUMAN
MARS2_GluC_100mM_NE	GluC	NE	1457	HBA_HUMAN Hemoglobin subunit alpha (Hemoglobin alpha chain) (Alpha-globi	3039.55	-0.228409	3	M.VLSPADKTNVKAAWGKVGAHAGEYGAEALE.R	5.03e-07	5.56983	0.500396	721.198	1	31/116	6.91581	2		0	ENSG00000188536 || ENSG00000206177	Hs.449630 || Hs.654749	P69905|HBA_HUMAN	Q7Z6G4|Q7Z6G4_HUMAN || Q1HDT5|Q1HDT5_HUMAN || Q4ZGM8|Q4ZGM8_HUMAN || Q9BX83|Q9BX83_HUMAN
MARS2_TRP_25mM_NE	TRP	NE	901	HBA_HUMAN Hemoglobin subunit alpha (Hemoglobin alpha chain) (Alpha-globi	1373.63	0.35921	2	K.VGAHAGEYGAEALE.R	6.46e-05	2.903	0.273	715.4	1	18/26	4.34465	3		0	ENSG00000188536 || ENSG00000206178	Hs.449630 || Hs.654750	P69905|HBA_HUMAN	Q7Z6G4|Q7Z6G4_HUMAN || Q1HDT5|Q1HDT5_HUMAN || Q4ZGM8|Q4ZGM8_HUMAN || Q9BX83|Q9BX83_HUMAN || Q53F97|Q53F97_HUMAN
MARS1_TRP_100mM_NE	TRP	NE	748	HBA_HUMAN Hemoglobin subunit alpha (Hemoglobin alpha chain) (Alpha-globi	1529.73	-0.62429	3	K.VGAHAGEYGAEALER.M	0.00186	5.099	0.233	2730.3	1	35/56	5.62999	14	X	0	ENSG00000188536 || ENSG00000206179	Hs.449630 || Hs.654751	P69905|HBA_HUMAN	Q1HDT5|Q1HDT5_HUMAN || Q4ZGM8|Q4ZGM8_HUMAN || Q9BX83|Q9BX83_HUMAN || Q53F97|Q53F97_HUMAN
MARS1_TRP_2000mM_E	TRP	E	1239	HBA_HUMAN Hemoglobin subunit alpha (Hemoglobin alpha chain) (Alpha-globi	1833.89	-0.04082	2	K.TYFPHFDLSHGSAQVK.G	2.47e-06	2.347	0.467	536.5	1	16/30	5.06827	3	X	4	ENSG00000188536 || ENSG00000206180	Hs.449630 || Hs.654752	P69905|HBA_HUMAN	Q1HDT5|Q1HDT5_HUMAN || Q9BX83|Q9BX83_HUMAN || Q53F97|Q53F97_HUMAN || Q96T46|Q96T46_HUMAN
MARS1_TRP_50mM_E	TRP	E	1574	HBB_HUMAN Hemoglobin subunit beta (Hemoglobin beta chain) (Beta-globin)[	1274.73	-0.13152	2	R.LLVVYPWTQR.F	7.31e-07	2.359	0.411	1313.7	1	16/18	5.17286	4	X	40	ENSG00000196565	Hs.302145	P69892|HBG2_HUMAN || P68871|HBB_HUMAN || P02042|HBD_HUMAN || P69891|HBG1_HUMAN || P02100|HBE_HUMAN	Q14474|Q14474_HUMAN||Q14473|Q14473_HUMAN||B2M1S8|B2M1S8_HUMAN||Q14491|Q14491_HUMAN||Q14403|Q14403_HUMAN||Q52MT0|Q52MT0_HUMAN||Q9UNL6|Q9UNL6_HUMAN||A1YZ08|A1YZ08_HUMAN||B2M1S6|B2M1S6_HUMAN||Q8IZI0|Q8IZI0_HUMAN||Q9BWU5|Q9BWU5_HUMAN||B3VL31|B3VL31_HUMAN||B3VL86|B3VL86_HUMAN||Q4JLR8|Q4JLR8_HUMAN||Q9GZL9|Q9GZL9_HUMAN||Q3LR79|Q3LR79_HUMAN||Q4F786|Q4F786_HUMAN||B7UCU6|B7UCU6_HUMAN||Q6V0K9|Q6V0K9_HUMAN||…
MARS1_TRP_100mM_NE	TRP	NE	1589	HBB_HUMAN Hemoglobin subunit beta (Hemoglobin beta chain) (Beta-globin)[	1669.89	0.68616	2	K.VLGAFSDGLAHLDNLK.G	9.18e-10	3.051	0.177	1237.3	1	20/30	3.52344	1	X	1	ENSG00000188170	Hs.523443	P68871|HBB_HUMAN || P02042|HBD_HUMAN	Q14473|Q14473_HUMAN || B2M1S8|B2M1S8_HUMAN || Q52MT0|Q52MT0_HUMAN || A1YZ08|A1YZ08_HUMAN || B2M1S6|B2M1S6_HUMAN || Q8IZI0|Q8IZI0_HUMAN || Q9BWU5|Q9BWU5_HUMAN || B3VL31|B3VL31_HUMAN || B3VL86|B3VL86_HUMAN || Q4JLR8|Q4JLR8_HUMAN || Q9GZL9|Q9GZL9_HUMAN || Q4F786|Q4F786_HUMAN || Q6V0K9|Q6V0K9_HUMAN || Q14477|Q14477_HUMAN || Q670S4|Q670S4_HUMAN || Q6J1Z7|Q6J1Z7_HUMAN || B3VL05|B3VL05_HUMAN || Q9UK54|Q…
MARS1_TRP_2000mM_NE	TRP	NE	1852	HBB_HUMAN Hemoglobin subunit beta (Hemoglobin beta chain) (Beta-globin)[	1719.97	0.71251	2	R.LLGNVLVCVLAHHFGK.E	3.71e-06	3.336	0.352	1562.9	1	20/30	5.0811	1		0	ENSG00000188170	Hs.523443	P68871|HBB_HUMAN	Q14473|Q14473_HUMAN || Q6J1Z8|Q6J1Z8_HUMAN || B2M0Y1|B2M0Y1_HUMAN || Q5GMQ1|Q5GMQ1_HUMAN || Q9UE59|Q9UE59_HUMAN || Q6VFQ6|Q6VFQ6_HUMAN || Q6VFQ5|Q6VFQ5_HUMAN
MARS1_TRP_10mM_NE	TRP	NE	1781	HBB_HUMAN Hemoglobin subunit beta (Hemoglobin beta chain) (Beta-globin)[	2058.95	0.92106	2	R.FFESFGDLSTPDAVMGNPK.V	7.71e-11	3.508	0.48	1862.2	1	25/36	5.89612	2	X	0	ENSG00000188170	Hs.523443	P68871|HBB_HUMAN	Q14473|Q14473_HUMAN || Q52MT0|Q52MT0_HUMAN || A1YZ08|A1YZ08_HUMAN || B2M1S6|B2M1S6_HUMAN || Q8IZI0|Q8IZI0_HUMAN || Q9BWU5|Q9BWU5_HUMAN || B3VL31|B3VL31_HUMAN || B3VL86|B3VL86_HUMAN || Q4JLR8|Q4JLR8_HUMAN || Q9GZL9|Q9GZL9_HUMAN || Q3LR79|Q3LR79_HUMAN || Q6V0K9|Q6V0K9_HUMAN || Q14484|Q14484_HUMAN || Q4TZM4|Q4TZM4_HUMAN || Q9UP81|Q9UP81_HUMAN || Q6J1Z7|Q6J1Z7_HUMAN || Q9UBV6|Q9UBV6_HUMAN || B3VL05|B…
MARS1_TRP_0mM_NE	TRP	NE	968	HBB_HUMAN Hemoglobin subunit beta (Hemoglobin beta chain) (Beta-globin)[	1314.66	0.04563	2	K.VNVDEVGGEALGR.L	8.5e-07	3.134	0.314	1863.7	1	19/24	5.09088	3	X	0	ENSG00000188170	Hs.523443	P68871|HBB_HUMAN	Q14473|Q14473_HUMAN || Q52MT0|Q52MT0_HUMAN || Q8IZI0|Q8IZI0_HUMAN || Q9BWU5|Q9BWU5_HUMAN || B3VL31|B3VL31_HUMAN || B3VL86|B3VL86_HUMAN || Q9GZL9|Q9GZL9_HUMAN || Q3LR79|Q3LR79_HUMAN || Q6V0K9|Q6V0K9_HUMAN || A9YUX2|A9YUX2_HUMAN || Q14484|Q14484_HUMAN || Q4TZM4|Q4TZM4_HUMAN || Q9UP81|Q9UP81_HUMAN || Q9H1I6|Q9H1I6_HUMAN || Q9UBV6|Q9UBV6_HUMAN || B3VL05|B3VL05_HUMAN || O95408|O95408_HUMAN || B3VL17|B…
MARS2_TRP_100mM_NE	TRP	NE	1731	HBB_HUMAN Hemoglobin subunit beta (Hemoglobin beta chain) (Beta-globin)[	2228.17	-1.22228	3	K.SAVTALWGKVNVDEVGGEALGR.L	1.13e-07	4.727	0.176	1307.3	1	33/84	4.19683	6	X	0	ENSG00000188170	Hs.523443	P68871|HBB_HUMAN	Q14473|Q14473_HUMAN || Q52MT0|Q52MT0_HUMAN || Q8IZI0|Q8IZI0_HUMAN || Q9BWU5|Q9BWU5_HUMAN || B3VL31|B3VL31_HUMAN || B3VL86|B3VL86_HUMAN || Q9GZL9|Q9GZL9_HUMAN || Q3LR79|Q3LR79_HUMAN || Q6V0K9|Q6V0K9_HUMAN || A9YUX2|A9YUX2_HUMAN || Q14484|Q14484_HUMAN || Q4TZM4|Q4TZM4_HUMAN || Q9UP81|Q9UP81_HUMAN || Q9H1I6|Q9H1I6_HUMAN || Q9UBV6|Q9UBV6_HUMAN || B3VL05|B3VL05_HUMAN || O95408|O95408_HUMAN || B3VL17|B…
MARS2_TRP_500mM_E	TRP	E	2079	HBB_HUMAN Hemoglobin subunit beta (Hemoglobin beta chain) (Beta-globin)[	3136.68	-1.00669	3	R.LLGNVLVCVLAHHFGKEFTPPVQAAYQK.V	1.61e-13	4.759	0.512	1570.3	1	37/108	6.45942	1	X	4	ENSG00000188170	Hs.523443	P68871|HBB_HUMAN	Q6J1Z8|Q6J1Z8_HUMAN || B2M0Y1|B2M0Y1_HUMAN || Q6VFQ5|Q6VFQ5_HUMAN
MARS1_GluC_500mM_NE	GluC	NE	2124	HBB_HUMAN Hemoglobin subunit beta (Hemoglobin beta chain) (Beta-globin)[Contains: LVV-hemorphin-7].	2095.15	-0.168444	2	E.ALGRLLVVYPWTQRFFE.S	0.00080589	3.62802	0.168398	548.638	1	16/32	4.05635	2		1	ENSG00000188170	Hs.523443	P68871|HBB_HUMAN || P02042|HBD_HUMAN	Q14473|Q14473_HUMAN || B2M1S8|B2M1S8_HUMAN || Q52MT0|Q52MT0_HUMAN || Q8IZI0|Q8IZI0_HUMAN || Q9BWU5|Q9BWU5_HUMAN || B3VL31|B3VL31_HUMAN || B3VL86|B3VL86_HUMAN || Q9GZL9|Q9GZL9_HUMAN || Q3LR79|Q3LR79_HUMAN || Q4F786|Q4F786_HUMAN || Q6V0K9|Q6V0K9_HUMAN || Q14477|Q14477_HUMAN || Q14484|Q14484_HUMAN || Q4TZM4|Q4TZM4_HUMAN || Q670S4|Q670S4_HUMAN || Q9UP81|Q9UP81_HUMAN || Q6J1Z7|Q6J1Z7_HUMAN || Q9UBV6|Q…
MARS1_GluC_100mM_NE	GluC	NE	2313	HBB_HUMAN Hemoglobin subunit beta (Hemoglobin beta chain) (Beta-globin)[Contains: LVV-hemorphin-7].	1697.9	0.528844	2	R.LLVVYPWTQRFFE.S	3.42e-07	2.68487	0.350465	834.673	1	18/24	4.70921	2		1	ENSG00000188170	Hs.523443	P68871|HBB_HUMAN || P02042|HBD_HUMAN	Q14473|Q14473_HUMAN || B2M1S8|B2M1S8_HUMAN || Q52MT0|Q52MT0_HUMAN || A1YZ08|A1YZ08_HUMAN || B2M1S6|B2M1S6_HUMAN || Q8IZI0|Q8IZI0_HUMAN || Q9BWU5|Q9BWU5_HUMAN || B3VL31|B3VL31_HUMAN || B3VL86|B3VL86_HUMAN || Q4JLR8|Q4JLR8_HUMAN || Q9GZL9|Q9GZL9_HUMAN || Q3LR79|Q3LR79_HUMAN || Q4F786|Q4F786_HUMAN || Q6V0K9|Q6V0K9_HUMAN || Q14477|Q14477_HUMAN || Q14484|Q14484_HUMAN || Q4TZM4|Q4TZM4_HUMAN || Q670S4|Q…
MARS1_GluC_500mM_NE	GluC	NE	2412	HBB_HUMAN Hemoglobin subunit beta (Hemoglobin beta chain) (Beta-globin)[Contains: LVV-hemorphin-7].	2437.3	-0.786163	3	E.VGGEALGRLLVVYPWTQRFFE.S	5.21e-08	3.99268	0.328118	1316.43	1	33/80	5.05203	4		1	ENSG00000188170	Hs.523443	P68871|HBB_HUMAN || P02042|HBD_HUMAN	Q14473|Q14473_HUMAN || B2M1S8|B2M1S8_HUMAN || Q52MT0|Q52MT0_HUMAN || Q8IZI0|Q8IZI0_HUMAN || Q9BWU5|Q9BWU5_HUMAN || B3VL31|B3VL31_HUMAN || B3VL86|B3VL86_HUMAN || Q9GZL9|Q9GZL9_HUMAN || Q3LR79|Q3LR79_HUMAN || Q4F786|Q4F786_HUMAN || Q6V0K9|Q6V0K9_HUMAN || Q14477|Q14477_HUMAN || Q14484|Q14484_HUMAN || Q4TZM4|Q4TZM4_HUMAN || Q670S4|Q670S4_HUMAN || Q9UP81|Q9UP81_HUMAN || Q6J1Z7|Q6J1Z7_HUMAN || Q9UBV6|Q…
MARS1_GluC_500mM_NE	GluC	NE	1583	HBB_HUMAN Hemoglobin subunit beta (Hemoglobin beta chain) (Beta-globin)[Contains: LVV-hemorphin-7].	2422.26	-1.33862	3	M.VHLTPEEKSAVTALWGKVNVDE.V	5.88e-07	3.99228	0.362593	1147.17	1	35/84	5.08365	1	X	0	ENSG00000188170	Hs.523443	P68871|HBB_HUMAN	Q9HAR8|Q9HAR8_HUMAN || Q14473|Q14473_HUMAN || Q7Z2K5|Q7Z2K5_HUMAN || B2M1S6|B2M1S6_HUMAN || Q8IZI0|Q8IZI0_HUMAN || B3VL31|B3VL31_HUMAN || B3VL86|B3VL86_HUMAN || Q4JLR8|Q4JLR8_HUMAN || Q9GZL9|Q9GZL9_HUMAN || Q3LR79|Q3LR79_HUMAN || A9YUX2|A9YUX2_HUMAN || Q14484|Q14484_HUMAN || Q9UP81|Q9UP81_HUMAN || Q9H1I6|Q9H1I6_HUMAN || Q7Z7B3|Q7Z7B3_HUMAN || O95408|O95408_HUMAN || B3VL17|B3VL17_HUMAN || Q9BWV6|Q…
MARS1_GluC_500mM_NE	GluC	NE	1423	HBB_HUMAN Hemoglobin subunit beta (Hemoglobin beta chain) (Beta-globin)[Contains: LVV-hemorphin-7].	1745.91	-1.13764	2	E.EKSAVTALWGKVNVDE.V	6.52e-08	3.51961	0.419926	906.402	1	20/30	5.61853	2		0	ENSG00000188170	Hs.523443	P68871|HBB_HUMAN	Q9HAR8|Q9HAR8_HUMAN || Q14473|Q14473_HUMAN || Q7Z2K5|Q7Z2K5_HUMAN || Q52MT0|Q52MT0_HUMAN || A1YZ08|A1YZ08_HUMAN || B2M1S6|B2M1S6_HUMAN || Q8IZI0|Q8IZI0_HUMAN || Q9BWU5|Q9BWU5_HUMAN || B3VL31|B3VL31_HUMAN || B3VL86|B3VL86_HUMAN || Q4JLR8|Q4JLR8_HUMAN || Q9GZL9|Q9GZL9_HUMAN || Q3LR79|Q3LR79_HUMAN || Q6V0K9|Q6V0K9_HUMAN || A9YUX2|A9YUX2_HUMAN || Q14484|Q14484_HUMAN || Q4TZM4|Q4TZM4_HUMAN || Q9UP81|Q…
MARS1_GluC_500mM_NE	GluC	NE	1390	HBB_HUMAN Hemoglobin subunit beta (Hemoglobin beta chain) (Beta-globin)[Contains: LVV-hemorphin-7].	1616.86	-1.14166	2	E.KSAVTALWGKVNVDE.V	5.97e-10	3.84819	0.409818	1263.23	1	21/28	5.91024	2		0	ENSG00000188170	Hs.523443	P68871|HBB_HUMAN	Q9HAR8|Q9HAR8_HUMAN || Q14473|Q14473_HUMAN || Q7Z2K5|Q7Z2K5_HUMAN || Q52MT0|Q52MT0_HUMAN || A1YZ08|A1YZ08_HUMAN || B2M1S6|B2M1S6_HUMAN || Q8IZI0|Q8IZI0_HUMAN || Q9BWU5|Q9BWU5_HUMAN || B3VL31|B3VL31_HUMAN || B3VL86|B3VL86_HUMAN || Q4JLR8|Q4JLR8_HUMAN || Q9GZL9|Q9GZL9_HUMAN || Q3LR79|Q3LR79_HUMAN || Q6V0K9|Q6V0K9_HUMAN || A9YUX2|A9YUX2_HUMAN || Q14484|Q14484_HUMAN || Q4TZM4|Q4TZM4_HUMAN || Q9UP81|Q…
MARS1_GluC_100mM_NE	GluC	NE	2283	HBB_HUMAN Hemoglobin subunit beta (Hemoglobin beta chain) (Beta-globin)[Contains: LVV-hemorphin-7].	2476.27	-0.631707	3	K.VLGAFSDGLAHLDNLKGTFATLSE.L	1.34e-11	4.56957	0.44529	1662.51	1	43/92	6.16165	2	X	0	ENSG00000188170	Hs.523443	P68871|HBB_HUMAN	Q14473|Q14473_HUMAN || Q52MT0|Q52MT0_HUMAN || A1YZ08|A1YZ08_HUMAN || B2M1S6|B2M1S6_HUMAN || Q8IZI0|Q8IZI0_HUMAN || B3VL31|B3VL31_HUMAN || B3VL86|B3VL86_HUMAN || Q4JLR8|Q4JLR8_HUMAN || Q9GZL9|Q9GZL9_HUMAN || Q6V0K9|Q6V0K9_HUMAN || Q670S4|Q670S4_HUMAN || Q6J1Z7|Q6J1Z7_HUMAN || B3VL05|B3VL05_HUMAN || Q9UK54|Q9UK54_HUMAN || B3VL17|B3VL17_HUMAN || Q3Y9I8|Q3Y9I8_HUMAN || Q9BWV6|Q9BWV6_HUMAN || Q8IUL9|Q…
MARS1_TRP_50mM_NE	TRP	NE	1936	HEG1_HUMAN Protein HEG homolog 1 precursor.	1245.59	0.00095	2	N.SSGPDLSWLHF.Y	0.000218	2.487	0.34	800.3	1	15/20	4.74728	2		0	ENSG00000173706	Hs.477420	Q9ULI3|HEG1_HUMAN		SSGPDLSWLQR	27	SSGPDXS	...................NSSGPDLSWLHFYR..............	100	143.4
MARS1_TRP_500mM_NE	TRP	NE	1164	HEMO_HUMAN Hemopexin precursor (Beta-1B-glycoprotein).	1933.85	0.4368	2	L.DAAVECHRGECQAEGVLF.F	1.81e-10	2.611	0.316	372.7	1	18/34	4.03654	1		0	ENSG00000110169	Hs.426485	P02790|HEMO_HUMAN	Q9BS19|Q9BS19_HUMAN
MARS1_TRP_50mM_NE	TRP	NE	442	HEMO_HUMAN Hemopexin precursor (Beta-1B-glycoprotein).	1472.69	0.80971	2	A.EGETKPDPDVTER.C	0.00335	2.945	0.288	407.1	1	14/24	4.46556	1	X	0	ENSG00000110169	Hs.426485	P02790|HEMO_HUMAN	B7Z8Q4|B7Z8Q4_HUMAN || Q9BS19|Q9BS19_HUMAN
MARS1_TRP_2000mM_NE	TRP	NE	1574	HEMO_HUMAN Hemopexin precursor (Beta-1B-glycoprotein).	2698.35	1.3214	3	L.EKEVGTPHGIILDSVDAAFICPGSSR.L	8.38e-05	3.253	0.281	941.6	1	29/100	3.76416	1		0	ENSG00000110169	Hs.426485	P02790|HEMO_HUMAN
MARS1_TRP_25mM_NE	TRP	NE	1616	HEMO_HUMAN Hemopexin precursor (Beta-1B-glycoprotein).	1259.68	-1.23229	2	P.GLYLIHGPNLY.C	1.67e-05	2.464	0.168	718.3	1	15/20	3.07253	1	X	0	ENSG00000110169	Hs.426485	P02790|HEMO_HUMAN
MARS1_TRP_500mM_NE	TRP	NE	1339	HEMO_HUMAN Hemopexin precursor (Beta-1B-glycoprotein).	2084.02	-0.32396	3	P.GLYLIHGPNLYCYSDVEK.L	1.63e-07	3.964	0.244	1871.8	1	34/68	4.75099	1		0	ENSG00000110169	Hs.426485	P02790|HEMO_HUMAN
MARS1_TRP_500mM_NE	TRP	NE	1370	HEMO_HUMAN Hemopexin precursor (Beta-1B-glycoprotein).	2238.09	-0.89841	3	N.GPGLYLIHGPNLYCYSDVEK.L	2.46e-08	4.432	0.331	1365.7	1	35/76	5.3946	1		0	ENSG00000110169	Hs.426485	P02790|HEMO_HUMAN
MARS1_GluC_50mM_NE	GluC	NE	2179	HEMO_HUMAN Hemopexin precursor (Beta-1B-glycoprotein).	1353.66	0.666377	2	E.GVLFFQGDREW.F	1.8e-05	2.8521	0.314892	1337.1	1	17/20	4.8417	1		0	ENSG00000110169	Hs.426485	P02790|HEMO_HUMAN	Q9BS19|Q9BS19_HUMAN
MARS1_GluC_500mM_NE	GluC	NE	1937	HEMO_HUMAN Hemopexin precursor (Beta-1B-glycoprotein).	1500.73	-1.48408	2	E.GVLFFQGDREWF.W	0.000233922	3.4722	0.268329	589.314	1	16/22	4.78831	1		0	ENSG00000110169	Hs.426485	P02790|HEMO_HUMAN	Q9BS19|Q9BS19_HUMAN
MARS2_TRP_50mM_NE	TRP	NE	1801	HEMO_HUMAN Hemopexin precursor (Beta-1B-glycoprotein).	2057.06	-0.92153	2	K.GYPKLLQDEFPGIPSPLDA.A	1.13e-08	2.006	0.319	844.9	1	22/36	3.11012	1		0	ENSG00000110169	Hs.426485	P02790|HEMO_HUMAN	Q9BS19|Q9BS19_HUMAN
MARS1_GluC_0mM_NE	GluC	NE	2425	HEMO_HUMAN Hemopexin precursor (Beta-1B-glycoprotein).	2356.21	-0.637181	2	K.GYPKLLQDEFPGIPSPLDAAVE.C	2.94e-10	3.60452	0.453953	856.525	1	24/42	5.69249	1	X	0	ENSG00000110169	Hs.426485	P02790|HEMO_HUMAN	Q9BS19|Q9BS19_HUMAN
MARS2_TRP_100mM_NE	TRP	NE	224	HEMO_HUMAN Hemopexin precursor (Beta-1B-glycoprotein).	1253.58	0.6994	2	A.HGNVAEGETKPD.P	0.0164	2.097	0.327	508.1	1	17/22	3.7532	1		0	ENSG00000110169	Hs.426485	P02790|HEMO_HUMAN	B7Z8Q4|B7Z8Q4_HUMAN || Q9BS19|Q9BS19_HUMAN
MARS1_TRP_2000mM_NE	TRP	NE	1182	HEMO_HUMAN Hemopexin precursor (Beta-1B-glycoprotein).	2021.97	-0.61573	3	I.HGPNLYCYSDVEKLNAAK.A	3.94e-07	4.021	0.349	1536.1	1	31/68	5.48195	1		0	ENSG00000110169	Hs.426485	P02790|HEMO_HUMAN
MARS2_TRP_2000mM_NE	TRP	NE	743	HEMO_HUMAN Hemopexin precursor (Beta-1B-glycoprotein).	1573.87	0.14586	2	I.KGDKVWVYPPEKK.E	0.000169	3.191	0.295	1480.7	1	20/24	4.97924	1		0	ENSG00000110169	Hs.426485	P02790|HEMO_HUMAN	Q9BS19|Q9BS19_HUMAN
MARS1_GluC_500mM_NE	GluC	NE	1759	HEMO_HUMAN Hemopexin precursor (Beta-1B-glycoprotein).	1999.09	-1.29053	2	E.KGYPKLLQDEFPGIPSPL.D	7.12e-08	3.13156	0.178819	488.514	1	17/34	3.29363	1		0	ENSG00000110169	Hs.426485	P02790|HEMO_HUMAN	Q9BS19|Q9BS19_HUMAN
MARS1_TRP_500mM_NE	TRP	NE	1100	HEMO_HUMAN Hemopexin precursor (Beta-1B-glycoprotein).	1750.85	0.53897	2	Y.LIHGPNLYCYSDVEK.L	2.12e-08	3.037	0.256	897.6	1	23/28	4.21848	1		0	ENSG00000110169	Hs.426485	P02790|HEMO_HUMAN
MARS2_GluC_500mM_NE	GluC	NE	1080	HEMO_HUMAN Hemopexin precursor (Beta-1B-glycoprotein).	1929.08	-1.00138	3	F.LIKGDKVWVYPPEKKE.K	3.35e-06	3.17715	0.232314	1425.66	1	28/60	3.96095	1		0	ENSG00000110169	Hs.426485	P02790|HEMO_HUMAN	Q9BS19|Q9BS19_HUMAN
MARS2_GluC_0mM_NE	GluC	NE	2242	HEMO_HUMAN Hemopexin precursor (Beta-1B-glycoprotein).	1425.76	-1.75668	2	K.LLQDEFPGIPSPL.D	1.12e-06	2.73016	0.207833	1024.66	1	20/24	3.34016	1		0	ENSG00000110169	Hs.426485	P02790|HEMO_HUMAN	Q9BS19|Q9BS19_HUMAN
MARS1_TRP_0mM_NE	TRP	NE	1826	HEMO_HUMAN Hemopexin precursor (Beta-1B-glycoprotein).	2151.04	0.12613	2	K.LLQDEFPGIPSPLDAAVECH.R	8.97e-11	4.244	0.422	1045.4	1	25/38	6.17814	1		0	ENSG00000110169	Hs.426485	P02790|HEMO_HUMAN	Q9BS19|Q9BS19_HUMAN
MARS1_TRP_50mM_NE	TRP	NE	2346	HEMO_HUMAN Hemopexin precursor (Beta-1B-glycoprotein).	3080.45	0.45743	3	K.LLQDEFPGIPSPLDAAVECHRGECQAEGV.L	0.0071	3.175	0.174	213.1	5	25/112	2.75049	1		0	ENSG00000110169	Hs.426485	P02790|HEMO_HUMAN	Q9BS19|Q9BS19_HUMAN
MARS1_TRP_500mM_NE	TRP	NE	3762	HEMO_HUMAN Hemopexin precursor (Beta-1B-glycoprotein).	3487.67	-1.25588	3	K.LLQDEFPGIPSPLDAAVECHRGECQAEGVLFF.Q	4.51e-12	4.562	0.423	560.9	1	35/124	5.47208	1		0	ENSG00000110169	Hs.426485	P02790|HEMO_HUMAN	Q9BS19|Q9BS19_HUMAN
MARS1_TRP_100mM_NE	TRP	NE	779	HEMO_HUMAN Hemopexin precursor (Beta-1B-glycoprotein).	2361.12	0.14339	3	P.LPPTSAHGNVAEGETKPDPDVTE.R	1.62e-07	3.101	0.278	470.4	2	29/88	3.94745	1		0	ENSG00000110169	Hs.426485	P02790|HEMO_HUMAN	B7Z8Q4|B7Z8Q4_HUMAN || Q9BS19|Q9BS19_HUMAN
MARS1_TRP_100mM_NE	TRP	NE	727	HEMO_HUMAN Hemopexin precursor (Beta-1B-glycoprotein).	2517.22	-1.05115	3	P.LPPTSAHGNVAEGETKPDPDVTER.C	1.9e-10	3.921	0.331	862.6	1	32/92	4.78548	1		0	ENSG00000110169	Hs.426485	P02790|HEMO_HUMAN	B7Z8Q4|B7Z8Q4_HUMAN || Q9BS19|Q9BS19_HUMAN
MARS1_TRP_100mM_NE	TRP	NE	589	HEMO_HUMAN Hemopexin precursor (Beta-1B-glycoprotein).	1756.83	-1.32851	3	G.NVAEGETKPDPDVTER.C	4.72e-05	2.799	0.235	779.9	1	31/60	3.49876	1	X	0	ENSG00000110169	Hs.426485	P02790|HEMO_HUMAN	B7Z8Q4|B7Z8Q4_HUMAN || Q9BS19|Q9BS19_HUMAN
MARS2_GluC_100mM_NE	GluC	NE	1538	HEMO_HUMAN Hemopexin precursor (Beta-1B-glycoprotein).	1534.78	-1.0013	2	E.RWKNFPSPVDAAF.R	1.95e-10	2.44514	0.322801	534.386	1	16/24	4.05645	1	X	0	ENSG00000110169	Hs.426485	P02790|HEMO_HUMAN	Q9BS19|Q9BS19_HUMAN
MARS1_TRP_10mM_NE	TRP	NE	1762	HEMO_HUMAN Hemopexin precursor (Beta-1B-glycoprotein).	1875.91	-1.70314	2	N.SCSANGPGLYLIHGPNLY.C	1.21e-09	2.717	0.293	1140.1	1	20/34	3.60209	1		0	ENSG00000110169	Hs.426485	P02790|HEMO_HUMAN
MARS2_GluC_25mM_NE	GluC	NE	1498	HEMO_HUMAN Hemopexin precursor (Beta-1B-glycoprotein).	1750.85	-0.413491	2	I.SERWKNFPSPVDAAF.R	2.06e-09	2.37698	0.326441	549.895	1	15/28	4.01731	1		0	ENSG00000110169	Hs.426485	P02790|HEMO_HUMAN	Q9BS19|Q9BS19_HUMAN
MARS2_TRP_500mM_E	TRP	E	1456	HEMO_HUMAN Hemopexin precursor (Beta-1B-glycoprotein).	2841.33	-1.71982	3	K.SGAQATWTELPWPHEKVDGALCMEK.S	4.74e-08	4.6	0.595	1055.8	1	32/96	6.90946	1	X	0	ENSG00000110169	Hs.426485	P02790|HEMO_HUMAN
MARS2_TRP_50mM_E	TRP	E	1590	HEMO_HUMAN Hemopexin precursor (Beta-1B-glycoprotein).	3282.52	-1.96299	3	K.SLGPNSCSANGPGLYLIHGPNLYCYSDVEK.L	7.97e-07	3.506	0.519	215.8	1	21/116	5.38991	1	X	0	ENSG00000110169	Hs.426485	P02790|HEMO_HUMAN
MARS2_TRP_2000mM_NE	TRP	NE	1307	HEMO_HUMAN Hemopexin precursor (Beta-1B-glycoprotein).	2133.21	-1.07214	3	N.SVFLIKGDKVWVYPPEKK.E	1.79e-10	4.32	0.307	2178.6	1	32/68	5.24267	1		0	ENSG00000110169	Hs.426485	P02790|HEMO_HUMAN	Q9BS19|Q9BS19_HUMAN
MARS2_TRP_2000mM_NE	TRP	NE	1251	HEMO_HUMAN Hemopexin precursor (Beta-1B-glycoprotein).	2390.35	-1.13423	3	N.SVFLIKGDKVWVYPPEKKEK.G	0.000199	4.653	0.311	933	1	28/76	5.3123	1	X	0	ENSG00000110169	Hs.426485	P02790|HEMO_HUMAN	Q9BS19|Q9BS19_HUMAN
MARS1_TRP_100mM_NE	TRP	NE	830	HEMO_HUMAN Hemopexin precursor (Beta-1B-glycoprotein).	2715.32	0.30155	3	A.TPLPPTSAHGNVAEGETKPDPDVTER.C	1.57e-08	2.91	0.325	630.2	1	31/100	4.10844	1	X	0	ENSG00000110169	Hs.426485	P02790|HEMO_HUMAN	B7Z8Q4|B7Z8Q4_HUMAN || Q9BS19|Q9BS19_HUMAN
MARS1_GluC_2000mM_NE	GluC	NE	1988	HEMO_HUMAN Hemopexin precursor (Beta-1B-glycoprotein).	1640.79	0.531846	2	E.WFWDLATGTMKER.S	5.41e-06	2.25304	0.319797	1128.13	1	18/24	3.90709	1		0	ENSG00000110169	Hs.426485	P02790|HEMO_HUMAN	Q9BS19|Q9BS19_HUMAN
MARS1_TRP_25mM_NE	TRP	NE	1259	HEMO_HUMAN Hemopexin precursor (Beta-1B-glycoprotein).	1160.57	0.40962	2	R.WKNFPSPVDA.A	0.00256	2.523	0.248	827.5	1	15/18	4.12842	1		0	ENSG00000110169	Hs.426485	P02790|HEMO_HUMAN	Q9BS19|Q9BS19_HUMAN
MARS1_GluC_0mM_NE	GluC	NE	2393	HEMO_HUMAN Hemopexin precursor (Beta-1B-glycoprotein).	2005.96	-0.513195	2	D.ATTLDDNGTMLFFKGEFV.W	1.74e-05	2.93499	0.265448	971.007	1	18/34	3.97947	2		0	ENSG00000110169	Hs.426485	P02790|HEMO_HUMAN	B7Z8Q4|B7Z8Q4_HUMAN || Q9BS19|Q9BS19_HUMAN
MARS2_TRP_500mM_NE	TRP	NE	1465	HEMO_HUMAN Hemopexin precursor (Beta-1B-glycoprotein).	2262.17	-1.33669	3	R.ELISERWKNFPSPVDAAFR.Q	0.00658	3.66	0.218	661.4	3	25/72	3.73392	2	X	0	ENSG00000110169	Hs.426485	P02790|HEMO_HUMAN	Q9BS19|Q9BS19_HUMAN
MARS1_TRP_2000mM_NE	TRP	NE	1498	HEMO_HUMAN Hemopexin precursor (Beta-1B-glycoprotein).	2581.31	-0.85071	3	P.GLYLIHGPNLYCYSDVEKLNAAK.A	1.11e-05	3.317	0.289	992	1	31/88	4.13567	2		0	ENSG00000110169	Hs.426485	P02790|HEMO_HUMAN
MARS2_TRP_25mM_NE	TRP	NE	1996	HEMO_HUMAN Hemopexin precursor (Beta-1B-glycoprotein).	1870.99	-1.3247	2	K.GYPKLLQDEFPGIPSPL.D	4.52e-08	3.392	0.282	725.1	1	20/32	4.35069	2		0	ENSG00000110169	Hs.426485	P02790|HEMO_HUMAN	Q9BS19|Q9BS19_HUMAN
MARS2_GluC_500mM_NE	GluC	NE	928	HEMO_HUMAN Hemopexin precursor (Beta-1B-glycoprotein).	1702.92	-0.819849	2	I.KGDKVWVYPPEKKE.K	7.55e-07	3.62104	0.329	1302.81	1	21/26	5.32435	2		0	ENSG00000110169	Hs.426485	P02790|HEMO_HUMAN	Q9BS19|Q9BS19_HUMAN
MARS2_GluC_0mM_NE	GluC	NE	2262	HEMO_HUMAN Hemopexin precursor (Beta-1B-glycoprotein).	1910.97	-0.397363	1	K.LLQDEFPGIPSPLDAAVE.C	5.32e-07	2.73123	0.409381	844.767	1	18/34	4.87022	2	X	0	ENSG00000110169	Hs.426485	P02790|HEMO_HUMAN	Q9BS19|Q9BS19_HUMAN
MARS1_TRP_100mM_NE	TRP	NE	3695	HEMO_HUMAN Hemopexin precursor (Beta-1B-glycoprotein).	3340.6	-1.02876	3	K.LLQDEFPGIPSPLDAAVECHRGECQAEGVLF.F	2.86e-05	4.402	0.335	236.6	2	25/120	4.69706	2		0	ENSG00000110169	Hs.426485	P02790|HEMO_HUMAN	Q9BS19|Q9BS19_HUMAN
MARS1_TRP_100mM_NE	TRP	NE	575	HEMO_HUMAN Hemopexin precursor (Beta-1B-glycoprotein).	1819.88	0.20784	2	P.LPPTSAHGNVAEGETKPD.P	9.98e-06	3.633	0.436	572.8	1	21/34	5.95322	2	X	0	ENSG00000110169	Hs.426485	P02790|HEMO_HUMAN	B7Z8Q4|B7Z8Q4_HUMAN || Q9BS19|Q9BS19_HUMAN
MARS2_GluC_50mM_NE	GluC	NE	1177	HEMO_HUMAN Hemopexin precursor (Beta-1B-glycoprotein).	1316.67	-0.141369	2	E.RWKNFPSPVDA.A	3.16e-07	2.71839	0.298075	634.699	1	14/20	4.70656	2		0	ENSG00000110169	Hs.426485	P02790|HEMO_HUMAN	Q9BS19|Q9BS19_HUMAN
MARS2_TRP_2000mM_NE	TRP	NE	836	HEMO_HUMAN Hemopexin precursor (Beta-1B-glycoprotein).	1555.8	0.03458	2	K.SHKWDRELISER.W	3.69e-06	2.572	0.292	834.6	1	17/22	4.38384	2	X	0	ENSG00000110169	Hs.426485	P02790|HEMO_HUMAN	B7Z8Q4|B7Z8Q4_HUMAN || Q9BS19|Q9BS19_HUMAN
MARS1_TRP_10mM_NE	TRP	NE	1846	HEMO_HUMAN Hemopexin precursor (Beta-1B-glycoprotein).	2344.14	0.21956	2	K.SLGPNSCSANGPGLYLIHGPNLY.C	3.49e-11	4.114	0.484	830.6	1	21/44	6.3449	2		0	ENSG00000110169	Hs.426485	P02790|HEMO_HUMAN
MARS2_GluC_2000mM_NE	GluC	NE	1583	HEMO_HUMAN Hemopexin precursor (Beta-1B-glycoprotein).	2262.25	-1.76837	3	N.SVFLIKGDKVWVYPPEKKE.K	7.94e-12	4.85365	0.39901	1717.28	1	34/72	5.96887	2		0	ENSG00000110169	Hs.426485	P02790|HEMO_HUMAN	Q9BS19|Q9BS19_HUMAN
MARS1_TRP_25mM_NE	TRP	NE	1665	HEMO_HUMAN Hemopexin precursor (Beta-1B-glycoprotein).	1413.75	-0.99522	2	N.GPGLYLIHGPNLY.C	8.59e-06	2.915	0.326	1296.9	1	19/24	4.65757	3		0	ENSG00000110169	Hs.426485	P02790|HEMO_HUMAN
MARS1_TRP_25mM_NE	TRP	NE	2257	HEMO_HUMAN Hemopexin precursor (Beta-1B-glycoprotein).	2307.14	-0.68601	3	K.LLQDEFPGIPSPLDAAVECHR.G	1.27e-08	4.488	0.338	1793.6	1	35/80	5.47786	3	X	0	ENSG00000110169	Hs.426485	P02790|HEMO_HUMAN	Q9BS19|Q9BS19_HUMAN
MARS2_GluC_10mM_NE	GluC	NE	1504	HEMO_HUMAN Hemopexin precursor (Beta-1B-glycoprotein).	1574.82	-0.953006	3	K.GDKVWVYPPEKKE.K	4.11e-06	3.08969	0.166833	977.7	1	24/48	3.68301	4		0	ENSG00000110169	Hs.426485	P02790|HEMO_HUMAN	Q9BS19|Q9BS19_HUMAN
MARS1_TRP_100mM_NE	TRP	NE	602	HEMO_HUMAN Hemopexin precursor (Beta-1B-glycoprotein).	1813.86	-1.31382	3	H.GNVAEGETKPDPDVTER.C	1.29e-06	3.407	0.317	985.2	1	28/64	4.62604	6	X	0	ENSG00000110169	Hs.426485	P02790|HEMO_HUMAN	B7Z8Q4|B7Z8Q4_HUMAN || Q9BS19|Q9BS19_HUMAN
MARS1_GluC_500mM_NE	GluC	NE	1806	HEMO_HUMAN Hemopexin precursor (Beta-1B-glycoprotein).	2484.3	-0.338849	2	E.KGYPKLLQDEFPGIPSPLDAAVE.C	6.87e-10	3.38029	0.265271	950.116	1	21/44	4.16427	6	X	0	ENSG00000110169	Hs.426485	P02790|HEMO_HUMAN	Q9BS19|Q9BS19_HUMAN
MARS2_TRP_100mM_NE	TRP	NE	1610	HEMO_HUMAN Hemopexin precursor (Beta-1B-glycoprotein).	1378.68	-0.35961	2	R.WKNFPSPVDAAF.R	7.42e-05	2.97	0.343	1485	1	18/22	5.1501	6	X	0	ENSG00000110169	Hs.426485	P02790|HEMO_HUMAN	Q9BS19|Q9BS19_HUMAN
MARS2_TRP_50mM_NE	TRP	NE	630	HEMO_HUMAN Hemopexin precursor (Beta-1B-glycoprotein).	1642.79	-0.0062	3	N.VAEGETKPDPDVTER.C	3.75e-05	3.276	0.22	675.6	1	25/56	4.34688	8	X	0	ENSG00000110169	Hs.426485	P02790|HEMO_HUMAN	B7Z8Q4|B7Z8Q4_HUMAN || Q9BS19|Q9BS19_HUMAN
MARS1_TRP_25mM_NE	TRP	NE	3563	HEMO_HUMAN Hemopexin precursor (Beta-1B-glycoprotein).	2328.07	-1.54812	2	I.PSPLDAAVECHRGECQAEGVLF.F	1.59e-08	3.589	0.426	299.7	1	16/42	5.20062	12		0	ENSG00000110169	Hs.426485	P02790|HEMO_HUMAN	Q9BS19|Q9BS19_HUMAN
MARS1_GluC_100mM_NE	GluC	NE	1969	HEMO_HUMAN Hemopexin precursor (Beta-1B-glycoprotein).	1484.69	-1.00237	2	E.WFWDLATGTMKE.R	0.00211947	3.39768	0.267683	1720.98	1	19/22	4.8547	29	X	0	ENSG00000110169	Hs.426485	P02790|HEMO_HUMAN	Q9BS19|Q9BS19_HUMAN
MARS1_GluC_25mM_E	GluC	E	1429	HEMO_HUMAN Hemopexin precursor (Beta-1B-glycoprotein).	1167.58	-0.665209	2	E.GVLFFQGDRE.W	0.000344721	2.09136	0.350835	1121.78	1	14/18	4.12822	1	X	1	ENSG00000110169	Hs.426485	P02790|HEMO_HUMAN	Q9BS19|Q9BS19_HUMAN
MARS2_TRP_25mM_E	TRP	E	1342	HEMO_HUMAN Hemopexin precursor (Beta-1B-glycoprotein).	1220.61	0.25769	1	K.NFPSPVDAAFR.Q	8.93e-05	2.114	0.24	182	1	2020-12-01	3.36103	1		1	ENSG00000110169	Hs.426485	P02790|HEMO_HUMAN	B7Z8Q4|B7Z8Q4_HUMAN || Q9BS19|Q9BS19_HUMAN
MARS1_GluC_10mM_E	GluC	E	1484	HEMO_HUMAN Hemopexin precursor (Beta-1B-glycoprotein).	1458.6	1.04512	2	D.VTERCSDGWSFD.A	3.91e-05	1.81972	0.479326	518.027	1	13/22	4.29726	1	X	1	ENSG00000110169	Hs.426485	P02790|HEMO_HUMAN	B7Z8Q4|B7Z8Q4_HUMAN || Q9BS19|Q9BS19_HUMAN
MARS2_TRP_25mM_NE	TRP	NE	1368	HEPC_HUMAN Hepcidin precursor (Liver-expressed antimicrobial peptide) (L	2042.03	0.4112	2	G.SVFPQQTGQLAELQPQDR.A	2.44e-11	3.666	0.371	1065.3	1	21/34	5.43749	3		0	ENSG00000105697	Hs.8821	P81172|HEPC_HUMAN		ECPEQLESNAELQPQDR	52	QXESNAEXQPQDR	ACLLLLLLLASLTSGSVFPQQTGQLAELQPQDRAGAR................	61	4.7	73.09	1021.31	855	928.57	n.o.
MARS2_TRP_500mM_E	TRP	E	430	HGFA_HUMAN Hepatocyte growth factor activator precursor (EC 3.4.21.-) (H	1456.64	0.11909	2	R.MLHACTSEGSAHR.K	1.98e-09	3.03	0.528	1299.1	1	20/24	6.54193	1	X	2	ENSG00000109758	Hs.104	Q04756|HGFA_HUMAN	Q53X47|Q53X47_HUMAN	MLHACTSEGSAHR	99	HAcTSEGSAHR	..................MLHACTSEGSAHRK...................	100	0
MARS2_GluC_500mM_NE	GluC	NE	1051	HPT_HUMAN Haptoglobin precursor [Contains: Haptoglobin alpha chain; Hap	1973.12	-1.58343	3	E.KKTPKSPVGVQPILNEHT.F	8.9e-05	3.63382	0.0954938	1233.66	2	28/68	2.88282	1		0	ENSG00000197711	Hs.513711 || Hs.708113	P00738|HPT_HUMAN	Q0VAC5|Q0VAC5_HUMAN || Q6NSB4|Q6NSB4_HUMAN || Q6PEJ8|Q6PEJ8_HUMAN || B3KP77|B3KP77_HUMAN
MARS1_TRP_0mM_NE	TRP	NE	1552	HPT_HUMAN Haptoglobin precursor [Contains: Haptoglobin alpha chain; Hap	1564.77	-0.94359	2	R.VMPICLPSKDYAEV.G	3.01e-06	2.749	0.285	669.1	2	19/26	3.94602	1		0	ENSG00000197711	Hs.513711 || Hs.708127	P00738|HPT_HUMAN	Q0VAC5|Q0VAC5_HUMAN || Q6NSB4|Q6NSB4_HUMAN || Q6PEJ8|Q6PEJ8_HUMAN || B3KP77|B3KP77_HUMAN
MARS1_TRP_2000mM_NE	TRP	NE	1136	HPT_HUMAN Haptoglobin precursor [Contains: Haptoglobin alpha chain; Hap	1787.86	-0.73413	2	K.YVMLPVADQDQCIRH.Y	0.00119	2.732	0.341	309.4	2	14/28	4.32201	1		0	ENSG00000197711	Hs.513711 || Hs.708129	P00738|HPT_HUMAN	Q0VAC5|Q0VAC5_HUMAN || Q6NSB4|Q6NSB4_HUMAN || Q6PEJ8|Q6PEJ8_HUMAN || B3KP77|B3KP77_HUMAN
MARS1_TRP_50mM_NE	TRP	NE	630	HPT_HUMAN Haptoglobin precursor [Contains: Haptoglobin alpha chain; Hap	1439.66	-1.4709	3	R.TEGDGVYTLNNEK.Q	0.000186	2.692	0.174	711.3	1	27/48	3.12943	2	X	0	ENSG00000197711	Hs.513711 || Hs.708136	P00738|HPT_HUMAN
MARS2_GluC_100mM_NE	GluC	NE	1550	HPT_HUMAN Haptoglobin precursor [Contains: Haptoglobin alpha chain; Hap	2688.36	-1.47851	3	E.GDGVYTLNNEKQWINKAVGDKLPE.C	0.000235072	3.87135	0.279213	451.959	2	27/92	4.10174	3		0	ENSG00000197711	Hs.513711 || Hs.708141	P00738|HPT_HUMAN
MARS1_TRP_50mM_NE	TRP	NE	792	HPT_HUMAN Haptoglobin precursor [Contains: Haptoglobin alpha chain; Hap	1708.85	-0.48744	3	K.LRTEGDGVYTLNNEK.Q	0.00068	4.041	0.037	1714.6	2	28/56	3.36067	12	X	0	ENSG00000197711	Hs.513711 || Hs.708160	P00738|HPT_HUMAN
MARS1_TRP_50mM_E	TRP	E	1292	HPT_HUMAN Haptoglobin precursor [Contains: Haptoglobin alpha chain; Hap	2109.02	0.45015	2	R.TEGDGVYTLNNEKQWINK.A	1.82e-06	2.632	0.374	680.3	1	16/34	4.48501	2	X	1	ENSG00000197711	Hs.513711 || Hs.708166	P00738|HPT_HUMAN
MARS1_TRP_50mM_NE	TRP	NE	1231	HPT_HUMAN Haptoglobin precursor [Contains: Haptoglobin alpha chain; Hapt	1892.87	-0.02096	2	N.DVTDIADDGCPKPPEIAH.G	4.56e-08	3.408	0.393	954.9	1	18/34	5.50528	1		0	ENSG00000197711	Hs.513711 || Hs.708106	P00738|HPT_HUMAN	Q0VAC5|Q0VAC5_HUMAN
MARS2_GluC_10mM_NE	GluC	NE	1229	HPT_HUMAN Haptoglobin precursor [Contains: Haptoglobin alpha chain; Hapt	1454.82	-1.39418	2	E.GSTVPEKKTPKSPV.G	0.0394994	2.34758	0.323016	689.437	1	17/26	3.72835	1		0	ENSG00000197711	Hs.513711 || Hs.708108	P00738|HPT_HUMAN	Q0VAC5|Q0VAC5_HUMAN || Q6NSB4|Q6NSB4_HUMAN || Q6PEJ8|Q6PEJ8_HUMAN || B3KP77|B3KP77_HUMAN
MARS2_GluC_25mM_NE	GluC	NE	1226	HPT_HUMAN Haptoglobin precursor [Contains: Haptoglobin alpha chain; Hapt	2690.45	-1.07063	3	E.GSTVPEKKTPKSPVGVQPILNEHTF.C	0.000424201	4.19726	0.317627	738.763	1	28/96	4.81255	1		0	ENSG00000197711	Hs.513711 || Hs.708109	P00738|HPT_HUMAN	Q0VAC5|Q0VAC5_HUMAN || Q6NSB4|Q6NSB4_HUMAN || Q6PEJ8|Q6PEJ8_HUMAN || B3KP77|B3KP77_HUMAN
MARS2_TRP_500mM_NE	TRP	NE	1157	HPT_HUMAN Haptoglobin precursor [Contains: Haptoglobin alpha chain; Hapt	1083.53	-0.01818	2	A.HGYVEHSVR.Y	3.08e-05	2.163	0.348	1203.4	1	15/16	4.55918	1		0	ENSG00000197711	Hs.513711 || Hs.708111	P00738|HPT_HUMAN	Q0VAC5|Q0VAC5_HUMAN
MARS2_GluC_2000mM_NE	GluC	NE	1257	HPT_HUMAN Haptoglobin precursor [Contains: Haptoglobin alpha chain; Hapt	1725.07	-0.654218	3	D.IGLIKLKQKVSVNER.V	0.000484801	2.9144	0.268633	741.666	1	26/56	4.14958	1	X	0	ENSG00000197711	Hs.513711 || Hs.708112	P00738|HPT_HUMAN	Q0VAC5|Q0VAC5_HUMAN || Q6NSB4|Q6NSB4_HUMAN || Q6PEJ8|Q6PEJ8_HUMAN || B3KP77|B3KP77_HUMAN
MARS2_GluC_25mM_NE	GluC	NE	1232	HPT_HUMAN Haptoglobin precursor [Contains: Haptoglobin alpha chain; Hapt	2265.08	-1.43883	3	L.KYVMLPVADQDQCIRHYEG.S	2.48e-05	3.89897	0.255169	675.94	1	28/72	4.37849	1		0	ENSG00000197711	Hs.513711 || Hs.708115	P00738|HPT_HUMAN	Q0VAC5|Q0VAC5_HUMAN || Q6NSB4|Q6NSB4_HUMAN || Q6PEJ8|Q6PEJ8_HUMAN || B3KP77|B3KP77_HUMAN
MARS1_TRP_2000mM_NE	TRP	NE	974	HPT_HUMAN Haptoglobin precursor [Contains: Haptoglobin alpha chain; Hapt	1337.6	0.05807	2	I.LNEHTFCAGMSK.Y	0.00939	2.756	0.225	926	1	19/22	4.11457	1		0	ENSG00000197711	Hs.513711 || Hs.708116	P00738|HPT_HUMAN	Q0VAC5|Q0VAC5_HUMAN || Q6NSB4|Q6NSB4_HUMAN || Q6PEJ8|Q6PEJ8_HUMAN || B3KP77|B3KP77_HUMAN
MARS2_GluC_100mM_NE	GluC	NE	1410	HPT_HUMAN Haptoglobin precursor [Contains: Haptoglobin alpha chain; Hapt	1596.82	0.0539162	2	R.NANFKFTDHLKYV.M	0.000975568	3.01987	0.222401	646.202	1	16/24	4.28907	1		0	ENSG00000197711	Hs.513711 || Hs.708117	P00738|HPT_HUMAN	Q0VAC5|Q0VAC5_HUMAN || Q6NSB4|Q6NSB4_HUMAN || Q6PEJ8|Q6PEJ8_HUMAN || B3KP77|B3KP77_HUMAN
MARS1_TRP_100mM_NE	TRP	NE	1429	HPT_HUMAN Haptoglobin precursor [Contains: Haptoglobin alpha chain; Hapt	2778.27	-1.36096	3	G.NDVTDIADDGCPKPPEIAHGYVEHSV.R	0.00074	4.402	0.412	1099.7	1	32/100	5.50155	1		0	ENSG00000197711	Hs.513711 || Hs.708118	P00738|HPT_HUMAN	Q0VAC5|Q0VAC5_HUMAN
MARS2_TRP_500mM_NE	TRP	NE	1165	HPT_HUMAN Haptoglobin precursor [Contains: Haptoglobin alpha chain; Hapt	1493.75	-0.04761	2	P.PEIAHGYVEHSVR.Y	1.15e-07	3.077	0.358	1747.9	1	20/24	5.35578	1		0	ENSG00000197711	Hs.513711 || Hs.708119	P00738|HPT_HUMAN	Q0VAC5|Q0VAC5_HUMAN
MARS1_TRP_0mM_NE	TRP	NE	1541	HPT_HUMAN Haptoglobin precursor [Contains: Haptoglobin alpha chain; Hapt	1711.85	-0.22363	2	K.SPVGVQPILNEHTFCA.G	0.000152	2.634	0.216	756.5	1	18/30	3.50555	1		0	ENSG00000197711	Hs.513711 || Hs.708120	P00738|HPT_HUMAN	Q0VAC5|Q0VAC5_HUMAN || Q6NSB4|Q6NSB4_HUMAN || Q6PEJ8|Q6PEJ8_HUMAN || B3KP77|B3KP77_HUMAN
MARS1_TRP_0mM_NE	TRP	NE	1598	HPT_HUMAN Haptoglobin precursor [Contains: Haptoglobin alpha chain; Hapt	1986.94	-0.12672	2	K.SPVGVQPILNEHTFCAGMS.K	3.71e-06	3.105	0.318	747.9	1	19/36	4.58749	1		0	ENSG00000197711	Hs.513711 || Hs.708121	P00738|HPT_HUMAN	Q0VAC5|Q0VAC5_HUMAN || Q6NSB4|Q6NSB4_HUMAN || Q6PEJ8|Q6PEJ8_HUMAN || B3KP77|B3KP77_HUMAN
MARS2_TRP_25mM_NE	TRP	NE	803	HPT_HUMAN Haptoglobin precursor [Contains: Haptoglobin alpha chain; Hapt	1311.57	0.47758	2	R.TEGDGVYTLNNE.K	4.96e-07	3.075	0.102	1241.3	1	19/22	3.44876	1	X	0	ENSG00000197711	Hs.513711 || Hs.708122	P00738|HPT_HUMAN
MARS1_TRP_50mM_NE	TRP	NE	961	HPT_HUMAN Haptoglobin precursor [Contains: Haptoglobin alpha chain; Hapt	2043.88	-0.05639	2	A.VDSGNDVTDIADDGCPKPPE.I	0.000698	2.7	0.261	941.9	1	19/38	3.73955	1		0	ENSG00000197711	Hs.513711 || Hs.708123	P00738|HPT_HUMAN	Q0VAC5|Q0VAC5_HUMAN
MARS1_TRP_500mM_NE	TRP	NE	1249	HPT_HUMAN Haptoglobin precursor [Contains: Haptoglobin alpha chain; Hapt	3455.58	-0.81208	3	A.VDSGNDVTDIADDGCPKPPEIAHGYVEHSVRY.Q	1e-30	5.168	0.482	1013.6	1	35/124	6.34411	1		0	ENSG00000197711	Hs.513711 || Hs.708124	P00738|HPT_HUMAN	Q0VAC5|Q0VAC5_HUMAN
MARS2_GluC_25mM_NE	GluC	NE	937	HPT_HUMAN Haptoglobin precursor [Contains: Haptoglobin alpha chain; Hapt	1406.73	-1.24053	2	E.VGRVGYVSGWGRN.A	2.1e-06	2.40042	0.270914	312.634	1	17/24	3.54028	1		0	ENSG00000197711	Hs.513711 || Hs.708125	P00738|HPT_HUMAN	Q0VAC5|Q0VAC5_HUMAN || Q6NSB4|Q6NSB4_HUMAN || Q6PEJ8|Q6PEJ8_HUMAN || B3KP77|B3KP77_HUMAN
MARS2_TRP_500mM_NE	TRP	NE	399	HPT_HUMAN Haptoglobin precursor [Contains: Haptoglobin alpha chain; Hapt	1463.77	0.85382	2	H.YEGSTVPEKKTPK.S	0.00189	2.847	0.336	528.2	1	17/24	4.69669	1		0	ENSG00000197711	Hs.513711 || Hs.708128	P00738|HPT_HUMAN	Q0VAC5|Q0VAC5_HUMAN || Q6NSB4|Q6NSB4_HUMAN || Q6PEJ8|Q6PEJ8_HUMAN || B3KP77|B3KP77_HUMAN
MARS1_TRP_2000mM_NE	TRP	NE	1203	HPT_HUMAN Haptoglobin precursor [Contains: Haptoglobin alpha chain; Hapt	2820.33	0.55464	3	N.DVTDIADDGCPKPPEIAHGYVEHSVR.Y	1.44e-15	5.668	0.504	1479.7	1	39/100	7.07595	2		0	ENSG00000197711	Hs.513711 || Hs.708130	P00738|HPT_HUMAN	Q0VAC5|Q0VAC5_HUMAN
MARS1_TRP_500mM_NE	TRP	NE	1166	HPT_HUMAN Haptoglobin precursor [Contains: Haptoglobin alpha chain; Hapt	2991.39	-0.5587	3	S.GNDVTDIADDGCPKPPEIAHGYVEHSVR.Y	1.11e-15	5.669	0.49	1593.3	1	37/108	6.8721	2	X	0	ENSG00000197711	Hs.513711 || Hs.708131	P00738|HPT_HUMAN	Q0VAC5|Q0VAC5_HUMAN
MARS1_TRP_2000mM_NE	TRP	NE	1024	HPT_HUMAN Haptoglobin precursor [Contains: Haptoglobin alpha chain; Hapt	1267.65	-0.43419	3	E.IAHGYVEHSVR.Y	1.9e-05	2.492	0.245	970.9	1	21/40	3.92135	2		0	ENSG00000197711	Hs.513711 || Hs.708132	P00738|HPT_HUMAN	Q0VAC5|Q0VAC5_HUMAN
MARS1_TRP_10mM_NE	TRP	NE	958	HPT_HUMAN Haptoglobin precursor [Contains: Haptoglobin alpha chain; Hapt	1388.67	-0.86741	2	V.MLPVADQDQCIR.H	4.22e-06	2.61	0.374	497.8	1	19/22	4.79037	2		0	ENSG00000197711	Hs.513711 || Hs.708133	P00738|HPT_HUMAN	Q0VAC5|Q0VAC5_HUMAN || Q6NSB4|Q6NSB4_HUMAN || Q6PEJ8|Q6PEJ8_HUMAN || B3KP77|B3KP77_HUMAN
MARS1_TRP_500mM_NE	TRP	NE	1158	HPT_HUMAN Haptoglobin precursor [Contains: Haptoglobin alpha chain; Hapt	3078.42	-0.4809	3	D.SGNDVTDIADDGCPKPPEIAHGYVEHSVR.Y	7.77e-14	5.168	0.523	1265.6	1	36/112	6.86325	2		0	ENSG00000197711	Hs.513711 || Hs.708134	P00738|HPT_HUMAN	Q0VAC5|Q0VAC5_HUMAN
MARS1_TRP_2000mM_NE	TRP	NE	1299	HPT_HUMAN Haptoglobin precursor [Contains: Haptoglobin alpha chain; Hapt	3136.42	-1.55611	3	A.VDSGNDVTDIADDGCPKPPEIAHGYVEHSV.R	2.38e-12	4.942	0.409	1420.6	1	36/116	5.54581	2		0	ENSG00000197711	Hs.513711 || Hs.708137	P00738|HPT_HUMAN	Q0VAC5|Q0VAC5_HUMAN
MARS2_GluC_25mM_NE	GluC	NE	1251	HPT_HUMAN Haptoglobin precursor [Contains: Haptoglobin alpha chain; Hapt	1738.88	-1.19234	3	E.VGRVGYVSGWGRNANF.K	7.97e-06	3.61358	0.341634	703.213	1	29/60	5.10259	2		0	ENSG00000197711	Hs.513711 || Hs.708138	P00738|HPT_HUMAN	Q0VAC5|Q0VAC5_HUMAN || Q6NSB4|Q6NSB4_HUMAN || Q6PEJ8|Q6PEJ8_HUMAN || B3KP77|B3KP77_HUMAN
MARS2_TRP_50mM_NE	TRP	NE	919	HPT_HUMAN Haptoglobin precursor [Contains: Haptoglobin alpha chain; Hapt	1094.54	-0.11316	2	R.VGYVSGWGRN.A	5.74e-05	2.259	0.225	1056.9	1	16/18	3.64395	2		0	ENSG00000197711	Hs.513711 || Hs.708139	P00738|HPT_HUMAN	Q0VAC5|Q0VAC5_HUMAN || Q6NSB4|Q6NSB4_HUMAN || Q6PEJ8|Q6PEJ8_HUMAN || B3KP77|B3KP77_HUMAN
MARS1_TRP_50mM_NE	TRP	NE	1184	HPT_HUMAN Haptoglobin precursor [Contains: Haptoglobin alpha chain; Hapt	1478.64	-0.69477	2	A.VHDLEEDTWYAT.G	3.71e-05	2.537	0.314	748.5	1	16/22	4.30227	2		0	ENSG00000197711	Hs.513711 || Hs.708140	P00738|HPT_HUMAN	Q0VAC5|Q0VAC5_HUMAN || Q6NSB4|Q6NSB4_HUMAN || Q6PEJ8|Q6PEJ8_HUMAN || B3KP77|B3KP77_HUMAN
MARS1_TRP_100mM_NE	TRP	NE	451	HPT_HUMAN Haptoglobin precursor [Contains: Haptoglobin alpha chain; Hapt	1146.54	-0.87458	2	R.HYEGSTVPEK.K	0.000175	2.429	0.241	921	1	14/18	3.79862	3	X	0	ENSG00000197711	Hs.513711 || Hs.708142	P00738|HPT_HUMAN	Q0VAC5|Q0VAC5_HUMAN || Q6NSB4|Q6NSB4_HUMAN || Q6PEJ8|Q6PEJ8_HUMAN || B3KP77|B3KP77_HUMAN
MARS2_TRP_2000mM_NE	TRP	NE	661	HPT_HUMAN Haptoglobin precursor [Contains: Haptoglobin alpha chain; Hapt	1883.99	-0.38333	3	R.HYEGSTVPEKKTPKSPV.G	4.53e-05	3.859	0.287	1209.2	1	28/64	5.05253	3		0	ENSG00000197711	Hs.513711 || Hs.708143	P00738|HPT_HUMAN	Q0VAC5|Q0VAC5_HUMAN || Q6NSB4|Q6NSB4_HUMAN || Q6PEJ8|Q6PEJ8_HUMAN || B3KP77|B3KP77_HUMAN
MARS2_TRP_2000mM_NE	TRP	NE	1341	HPT_HUMAN Haptoglobin precursor [Contains: Haptoglobin alpha chain; Hapt	1590.8	-0.01182	2	K.PPEIAHGYVEHSVR.Y	5.99e-09	3.725	0.402	1787.5	1	20/26	6.19705	3	X	0	ENSG00000197711	Hs.513711 || Hs.708145	P00738|HPT_HUMAN	Q0VAC5|Q0VAC5_HUMAN
MARS1_TRP_0mM_NE	TRP	NE	1554	HPT_HUMAN Haptoglobin precursor [Contains: Haptoglobin alpha chain; Hapt	2115.04	-1.16535	3	K.SPVGVQPILNEHTFCAGMSK.Y	0.000245	3.686	0.233	1310.5	1	34/76	4.07252	3	X	0	ENSG00000197711	Hs.513711 || Hs.708146	P00738|HPT_HUMAN	Q0VAC5|Q0VAC5_HUMAN || Q6NSB4|Q6NSB4_HUMAN || Q6PEJ8|Q6PEJ8_HUMAN || B3KP77|B3KP77_HUMAN
MARS1_TRP_25mM_NE	TRP	NE	1267	HPT_HUMAN Haptoglobin precursor [Contains: Haptoglobin alpha chain; Hapt	1549.68	0.22968	2	F.AVHDLEEDTWYAT.G	1.39e-06	2.355	0.35	728.3	1	17/24	4.3662	4		0	ENSG00000197711	Hs.513711 || Hs.708147	P00738|HPT_HUMAN	Q0VAC5|Q0VAC5_HUMAN || Q6NSB4|Q6NSB4_HUMAN || Q6PEJ8|Q6PEJ8_HUMAN || B3KP77|B3KP77_HUMAN
MARS1_TRP_50mM_NE	TRP	NE	1465	HPT_HUMAN Haptoglobin precursor [Contains: Haptoglobin alpha chain; Hapt	2813.26	-1.08643	3	A.VDSGNDVTDIADDGCPKPPEIAHGYVE.H	1.26e-07	4.263	0.351	990.2	1	34/104	5.00697	4	X	0	ENSG00000197711	Hs.513711 || Hs.708148	P00738|HPT_HUMAN	Q0VAC5|Q0VAC5_HUMAN
MARS1_TRP_50mM_NE	TRP	NE	1342	HPT_HUMAN Haptoglobin precursor [Contains: Haptoglobin alpha chain; Hapt	2950.32	-0.69781	3	A.VDSGNDVTDIADDGCPKPPEIAHGYVEH.S	1.98e-09	5.682	0.408	1769.4	1	38/108	6.22934	4		0	ENSG00000197711	Hs.513711 || Hs.708149	P00738|HPT_HUMAN	Q0VAC5|Q0VAC5_HUMAN
MARS2_TRP_100mM_NE	TRP	NE	256	HPT_HUMAN Haptoglobin precursor [Contains: Haptoglobin alpha chain; Hapt	1137.58	0.06943	2	H.YEGSTVPEKK.T	5.62e-06	2.778	0.36	890.7	1	15/18	5.41052	4		0	ENSG00000197711	Hs.513711 || Hs.708150	P00738|HPT_HUMAN	Q0VAC5|Q0VAC5_HUMAN || Q6NSB4|Q6NSB4_HUMAN || Q6PEJ8|Q6PEJ8_HUMAN || B3KP77|B3KP77_HUMAN
MARS2_TRP_500mM_NE	TRP	NE	237	HPT_HUMAN Haptoglobin precursor [Contains: Haptoglobin alpha chain; Hapt	1274.64	0.06657	2	R.HYEGSTVPEKK.T	4.67e-06	2.504	0.26	1457.4	1	17/20	4.15946	5	X	0	ENSG00000197711	Hs.513711 || Hs.708151	P00738|HPT_HUMAN	Q0VAC5|Q0VAC5_HUMAN || Q6NSB4|Q6NSB4_HUMAN || Q6PEJ8|Q6PEJ8_HUMAN || B3KP77|B3KP77_HUMAN
MARS1_TRP_2000mM_NE	TRP	NE	1157	HPT_HUMAN Haptoglobin precursor [Contains: Haptoglobin alpha chain; Hapt	2378.21	-1.26066	3	K.LRTEGDGVYTLNNEKQWINK.A	2.07e-07	3.715	0.207	2016.5	1	33/76	3.8735	5	X	0	ENSG00000197711	Hs.513711 || Hs.708152	P00738|HPT_HUMAN
MARS1_TRP_25mM_NE	TRP	NE	1352	HPT_HUMAN Haptoglobin precursor [Contains: Haptoglobin alpha chain; Hapt	2228	-0.04752	2	A.VDSGNDVTDIADDGCPKPPEIA.H	5.22e-07	3.638	0.407	2451	1	27/42	5.54705	5		0	ENSG00000197711	Hs.513711 || Hs.708153	P00738|HPT_HUMAN	Q0VAC5|Q0VAC5_HUMAN
MARS1_TRP_0mM_NE	TRP	NE	1119	HPT_HUMAN Haptoglobin precursor [Contains: Haptoglobin alpha chain; Hapt	1487.73	0.17646	2	Y.VMLPVADQDQCIR.H	1.55e-08	3.728	0.453	1177.2	1	21/24	6.64864	5		0	ENSG00000197711	Hs.513711 || Hs.708154	P00738|HPT_HUMAN	Q0VAC5|Q0VAC5_HUMAN || Q6NSB4|Q6NSB4_HUMAN || Q6PEJ8|Q6PEJ8_HUMAN || B3KP77|B3KP77_HUMAN
MARS2_TRP_2000mM_NE	TRP	NE	381	HPT_HUMAN Haptoglobin precursor [Contains: Haptoglobin alpha chain; Hapt	1600.83	0.19325	2	R.HYEGSTVPEKKTPK.S	8.06e-06	3.216	0.354	799.4	1	19/26	5.31976	6	X	0	ENSG00000197711	Hs.513711 || Hs.708155	P00738|HPT_HUMAN	Q0VAC5|Q0VAC5_HUMAN || Q6NSB4|Q6NSB4_HUMAN || Q6PEJ8|Q6PEJ8_HUMAN || B3KP77|B3KP77_HUMAN
MARS1_TRP_50mM_NE	TRP	NE	1186	HPT_HUMAN Haptoglobin precursor [Contains: Haptoglobin alpha chain; Hapt	2365.06	-0.79622	2	A.VDSGNDVTDIADDGCPKPPEIAH.G	6.53e-07	4.341	0.449	1057.1	1	21/44	6.05679	7	X	0	ENSG00000197711	Hs.513711 || Hs.708156	P00738|HPT_HUMAN	Q0VAC5|Q0VAC5_HUMAN
MARS1_TRP_500mM_NE	TRP	NE	1103	HPT_HUMAN Haptoglobin precursor [Contains: Haptoglobin alpha chain; Hapt	3292.52	-1.9871	3	A.VDSGNDVTDIADDGCPKPPEIAHGYVEHSVR.Y	4.16e-13	5.232	0.4	839.2	1	33/120	5.45172	7	X	0	ENSG00000197711	Hs.513711 || Hs.708157	P00738|HPT_HUMAN	Q0VAC5|Q0VAC5_HUMAN
MARS1_TRP_500mM_NE	TRP	NE	3394	HPT_HUMAN Haptoglobin precursor [Contains: Haptoglobin alpha chain; Hapt	3817.65	-1.50734	3	K.YQEDTCYGDAGSAFAVHDLEEDTWYATGILSFDK.S	1.18e-11	4.899	0.513	1720.3	1	39/132	6.16916	8	X	0	ENSG00000197711	Hs.513711 || Hs.708158	P00738|HPT_HUMAN	Q0VAC5|Q0VAC5_HUMAN || Q6NSB4|Q6NSB4_HUMAN || Q6PEJ8|Q6PEJ8_HUMAN
MARS1_TRP_100mM_NE	TRP	NE	1387	HPT_HUMAN Haptoglobin precursor [Contains: Haptoglobin alpha chain; Hapt	2585.15	-1.14844	2	A.VDSGNDVTDIADDGCPKPPEIAHGY.V	1.53e-09	4.405	0.353	1052	1	23/48	5.17704	9		0	ENSG00000197711	Hs.513711 || Hs.708159	P00738|HPT_HUMAN	Q0VAC5|Q0VAC5_HUMAN
MARS1_TRP_50mM_NE	TRP	NE	1274	HPT_HUMAN Haptoglobin precursor [Contains: Haptoglobin alpha chain; Hapt	2422.08	1.42166	3	A.VDSGNDVTDIADDGCPKPPEIAHG.Y	7.37e-08	4.373	0.434	1189.3	1	35/92	5.7249	12	X	0	ENSG00000197711	Hs.513711 || Hs.708161	P00738|HPT_HUMAN	Q0VAC5|Q0VAC5_HUMAN
MARS1_TRP_25mM_NE	TRP	NE	1234	HPT_HUMAN Haptoglobin precursor [Contains: Haptoglobin alpha chain; Hapt	1666.79	0.04635	2	K.YVM*LPVADQDQCIR.H	1.17e-06	3.8	0.346	1286.6	1	22/26	5.83574	20	X	0	ENSG00000197711	Hs.513711 || Hs.708162	P00738|HPT_HUMAN	Q0VAC5|Q0VAC5_HUMAN || Q6NSB4|Q6NSB4_HUMAN || Q6PEJ8|Q6PEJ8_HUMAN || B3KP77|B3KP77_HUMAN
MARS2_TRP_25mM_NE	TRP	NE	939	HPT_HUMAN Haptoglobin precursor [Contains: Haptoglobin alpha chain; Hapt	980.495	-0.2845	2	R.VGYVSGWGR.N	0.000598	3.054	0.229	1159.3	1	15/16	4.91745	29	X	0	ENSG00000197711	Hs.513711 || Hs.708163	P00738|HPT_HUMAN	Q0VAC5|Q0VAC5_HUMAN || Q6NSB4|Q6NSB4_HUMAN || Q6PEJ8|Q6PEJ8_HUMAN || B3KP77|B3KP77_HUMAN
MARS2_TRP_500mM_E	TRP	E	1056	HPT_HUMAN Haptoglobin precursor [Contains: Haptoglobin alpha chain; Hapt	3432.59	-1.23667	3	K.AVGDKLPECEADDGCPKPPEIAHGYVEHSVR.Y	1.17e-12	5.844	0.588	719.2	1	34/120	7.33865	2	X	1	ENSG00000197711	Hs.513711 || Hs.708165	P00738|HPT_HUMAN
MARS2_TRP_500mM_E	TRP	E	879	HPT_HUMAN Haptoglobin precursor [Contains: Haptoglobin alpha chain; Hapt	1334.69	-1.04021	2	R.NANFKFTDHLK.Y	0.00014	2.545	0.288	609.3	1	16/20	4.13146	2	X	4	ENSG00000197711	Hs.513711 || Hs.708172	P00738|HPT_HUMAN	Q0VAC5|Q0VAC5_HUMAN || Q6NSB4|Q6NSB4_HUMAN || Q6PEJ8|Q6PEJ8_HUMAN || B3KP77|B3KP77_HUMAN
MARS2_TRP_2000mM_E	TRP	E	654	HPT_HUMAN Haptoglobin precursor [Contains: Haptoglobin alpha chain; Hapt	1435.72	0.37544	2	R.YQCKNYYKLR.T	0.000125	2.753	0.218	709.2	1	14/18	4.23494	3		4	ENSG00000197711	Hs.513711 || Hs.708174	P00738|HPT_HUMAN	Q0VAC5|Q0VAC5_HUMAN
MARS2_TRP_10mM_E	TRP	E	1571	HPT_HUMAN Haptoglobin precursor [Contains: Haptoglobin alpha chain; Hapt	1834.92	-0.80437	2	R.VMPICLPSKDYAEVGR.V	4.64e-11	2.885	0.297	755.6	1	22/30	4.20649	5	X	4	ENSG00000197711	Hs.513711 || Hs.708175	P00738|HPT_HUMAN	Q0VAC5|Q0VAC5_HUMAN || Q6NSB4|Q6NSB4_HUMAN || Q6PEJ8|Q6PEJ8_HUMAN || B3KP77|B3KP77_HUMAN
MARS2_GluC_50mM_E	GluC	E	1094	HPT_HUMAN Haptoglobin precursor [Contains: Haptoglobin alpha chain; Haptoglobinbeta chain].	1914.97	-1.01169	3	K.KQWINKAVGDKLPECE.A	0.00599224	3.38319	0.402523	723.143	1	25/60	5.40777	15	X	1	ENSG00000197711	Hs.513711 || Hs.708058	P00738|HPT_HUMAN || P00739|HPTR_HUMAN	Q0VAC5|Q0VAC5_HUMAN
MARS1_GluC_2000mM_NE	GluC	NE	1939	HPT_HUMAN Haptoglobin precursor [Contains: Haptoglobin alpha chain; Haptoglobinbeta chain].	3153.53	-0.150456	3	N.FKFTDHLKYVMLPVADQDQCIRHYEG.S	0.0023506	3.96806	0.150722	1292.15	1	35/100	3.66367	1		0	ENSG00000197711	Hs.513711 || Hs.708107	P00738|HPT_HUMAN	Q0VAC5|Q0VAC5_HUMAN || Q6NSB4|Q6NSB4_HUMAN || Q6PEJ8|Q6PEJ8_HUMAN || B3KP77|B3KP77_HUMAN
MARS1_GluC_50mM_NE	GluC	NE	1677	HPT_HUMAN Haptoglobin precursor [Contains: Haptoglobin alpha chain; Haptoglobinbeta chain].	1327.62	-0.0043083	2	V.GYVSGWGRNANF.K	4.45e-05	2.77523	0.31925	1345.36	1	18/22	4.85166	1		0	ENSG00000197711	Hs.513711 || Hs.708110	P00738|HPT_HUMAN	Q0VAC5|Q0VAC5_HUMAN || Q6NSB4|Q6NSB4_HUMAN || Q6PEJ8|Q6PEJ8_HUMAN || B3KP77|B3KP77_HUMAN
MARS1_GluC_2000mM_NE	GluC	NE	1618	HPT_HUMAN Haptoglobin precursor [Contains: Haptoglobin alpha chain; Haptoglobinbeta chain].	2120.19	-1.49561	3	E.KKTPKSPVGVQPILNEHTF.C	1.17e-09	2.99368	0.189356	887.323	1	27/72	3.1207	1		0	ENSG00000197711	Hs.513711 || Hs.708114	P00738|HPT_HUMAN	Q0VAC5|Q0VAC5_HUMAN || Q6NSB4|Q6NSB4_HUMAN || Q6PEJ8|Q6PEJ8_HUMAN || B3KP77|B3KP77_HUMAN
MARS1_GluC_50mM_NE	GluC	NE	1713	HPT_HUMAN Haptoglobin precursor [Contains: Haptoglobin alpha chain; Haptoglobinbeta chain].	1426.69	-0.168072	2	R.VGYVSGWGRNANF.K	3.47e-05	2.84684	0.282369	1161.23	1	18/24	4.50536	1		0	ENSG00000197711	Hs.513711 || Hs.708126	P00738|HPT_HUMAN	Q0VAC5|Q0VAC5_HUMAN || Q6NSB4|Q6NSB4_HUMAN || Q6PEJ8|Q6PEJ8_HUMAN || B3KP77|B3KP77_HUMAN
MARS1_GluC_2000mM_NE	GluC	NE	1600	HPT_HUMAN Haptoglobin precursor [Contains: Haptoglobin alpha chain; Haptoglobinbeta chain].	2747.29	-0.14844	3	F.TDHLKYVM*LPVADQDQCIRHYEG.S	2.25e-06	4.31284	0.400081	538.056	1	29/88	5.87169	2		0	ENSG00000197711	Hs.513711 || Hs.708135	P00738|HPT_HUMAN	Q0VAC5|Q0VAC5_HUMAN || Q6NSB4|Q6NSB4_HUMAN || Q6PEJ8|Q6PEJ8_HUMAN || B3KP77|B3KP77_HUMAN
MARS1_GluC_500mM_NE	GluC	NE	1231	HPT_HUMAN Haptoglobin precursor [Contains: Haptoglobin alpha chain; Haptoglobinbeta chain].	1568.97	-0.0967121	2	D.IGLIKLKQKVSVNE.R	1.09e-06	3.11148	0.214475	1218.2	1	19/26	4.21107	3	X	0	ENSG00000197711	Hs.513711 || Hs.708144	P00738|HPT_HUMAN	Q0VAC5|Q0VAC5_HUMAN || Q6NSB4|Q6NSB4_HUMAN || Q6PEJ8|Q6PEJ8_HUMAN || B3KP77|B3KP77_HUMAN
MARS2_GluC_2000mM_E	GluC	E	1313	HPT_HUMAN Haptoglobin precursor [Contains: Haptoglobin alpha chain; Haptoglobinbeta chain].	3207.53	-0.990696	3	E.HSVRYQCKNYYKLRTEGDGVYTLNNE.K	2.73e-05	4.14407	0.461881	313.555	1	26/100	5.82608	1		1	ENSG00000197711	Hs.513711 || Hs.708164	P00738|HPT_HUMAN
MARS1_GluC_25mM_E	GluC	E	1476	HPT_HUMAN Haptoglobin precursor [Contains: Haptoglobin alpha chain; Haptoglobinbeta chain].	1553.74	0.408325	1	D.GCPKPPEIAHGYVE.H	2.24e-10	1.75876	0.467653	607.98	1	16/26	4.17527	1		4	ENSG00000197711	Hs.513711 || Hs.708167	P00738|HPT_HUMAN	Q0VAC5|Q0VAC5_HUMAN
MARS2_GluC_500mM_E	GluC	E	1283	HPT_HUMAN Haptoglobin precursor [Contains: Haptoglobin alpha chain; Haptoglobinbeta chain].	3744.87	-1.20627	3	E.GSTVPEKKTPKSPVGVQPILNEHTFCAGMSKYQE.D	1.96e-05	4.95861	0.53648	931.35	1	34/132	6.46205	1		4	ENSG00000197711	Hs.513711 || Hs.708168	P00738|HPT_HUMAN	Q0VAC5|Q0VAC5_HUMAN || Q6NSB4|Q6NSB4_HUMAN || Q6PEJ8|Q6PEJ8_HUMAN || B3KP77|B3KP77_HUMAN
MARS2_GluC_2000mM_E	GluC	E	984	HPT_HUMAN Haptoglobin precursor [Contains: Haptoglobin alpha chain; Haptoglobinbeta chain].	2317.11	-1.21921	3	E.HSVRYQCKNYYKLRTEGD.G	0.000444193	3.37557	0.453951	229.144	1	18/68	5.56905	1		4	ENSG00000197711	Hs.513711 || Hs.708169	P00738|HPT_HUMAN	Q0VAC5|Q0VAC5_HUMAN
MARS1_GluC_2000mM_E	GluC	E	1719	HPT_HUMAN Haptoglobin precursor [Contains: Haptoglobin alpha chain; Haptoglobinbeta chain].	3174.61	-1.01999	3	E.KKTPKSPVGVQPILNEHTFCAGMSKYQE.D	1.85e-10	4.91657	0.478407	1480.19	1	34/108	6.28895	1		4	ENSG00000197711	Hs.513711 || Hs.708170	P00738|HPT_HUMAN	Q0VAC5|Q0VAC5_HUMAN || Q6NSB4|Q6NSB4_HUMAN || Q6PEJ8|Q6PEJ8_HUMAN || B3KP77|B3KP77_HUMAN
MARS1_GluC_500mM_E	GluC	E	1310	HPT_HUMAN Haptoglobin precursor [Contains: Haptoglobin alpha chain; Haptoglobinbeta chain].	1678.83	-0.70908	3	E.RVMPICLPSKDYAE.V	4.56e-07	3.21392	0.205901	1018.27	1	29/52	4.06701	1	X	4	ENSG00000197711	Hs.513711 || Hs.708171	P00738|HPT_HUMAN	Q0VAC5|Q0VAC5_HUMAN || Q6NSB4|Q6NSB4_HUMAN || Q6PEJ8|Q6PEJ8_HUMAN || B3KP77|B3KP77_HUMAN
MARS2_GluC_10mM_E	GluC	E	1260	HPT_HUMAN Haptoglobin precursor [Contains: Haptoglobin alpha chain; Haptoglobinbeta chain].	1458.61	0.196655	1	E.HTFCAGMSKYQE.D	4.93e-08	2.93171	0.51879	473.818	1	15/22	6.45596	3	X	4	ENSG00000197711	Hs.513711 || Hs.708173	P00738|HPT_HUMAN	Q0VAC5|Q0VAC5_HUMAN || Q6NSB4|Q6NSB4_HUMAN || Q6PEJ8|Q6PEJ8_HUMAN || B3KP77|B3KP77_HUMAN
MARS1_GluC_2000mM_E	GluC	E	1601	HPT_HUMAN Haptoglobin precursor [Contains: Haptoglobin alpha chain; Haptoglobinbeta chain].	2145.07	-0.721775	3	E.HSVRYQCKNYYKLRTE.G	6.98e-05	4.44991	0.496363	1123.3	1	30/60	7.01948	9	X	4	ENSG00000197711	Hs.513711 || Hs.708176	P00738|HPT_HUMAN	Q0VAC5|Q0VAC5_HUMAN
MARS1_GluC_25mM_E	GluC	E	3170	HPT_HUMAN Haptoglobin precursor [Contains: Haptoglobin alpha chain; Haptoglobinbeta chain].	2133.98	-0.50078	2	E.DTWYATGILSFDKSCAVAE.Y	0.000145111	4.44636	0.548405	614.605	1	22/36	7.20464	41	X	4	ENSG00000197711	Hs.513711 || Hs.708177	P00738|HPT_HUMAN	Q0VAC5|Q0VAC5_HUMAN || Q6NSB4|Q6NSB4_HUMAN || Q6PEJ8|Q6PEJ8_HUMAN
MARS2_TRP_25mM_E	TRP	E	1210	HPTR_HUMAN Haptoglobin-related protein precursor.	1849.93	-0.43852	2	R.VM*PICLPSKNYAEVGR.V	9.55e-05	2.021	0.508	385	2	17/30	4.66066	1		0	ENSG00000197711	Hs.655361	P00739|HPTR_HUMAN
MARS1_TRP_10mM_NE	TRP	NE	1492	HPTR_HUMAN Haptoglobin-related protein precursor.	1630.75	0.08674	2	K.YVMLPVADQYDCIT.H	0.00141	2.771	0.332	502.5	1	15/26	4.71487	1		0	ENSG00000197711	Hs.655361	P00739|HPTR_HUMAN
MARS1_TRP_50mM_NE	TRP	NE	1698	HPTR_HUMAN Haptoglobin-related protein precursor.	2972.36	-1.4977	3	Y.GDAGSAFAVHDLEEDTWYAAGILSFDKS.C	0.00515	3.172	0.291	234.1	2	22/108	3.51544	2		0	ENSG00000197711	Hs.655361	P00739|HPTR_HUMAN	Q14552|Q14552_HUMAN
MARS2_TRP_50mM_NE	TRP	NE	1581	HPTR_HUMAN Haptoglobin-related protein precursor.	1601.89	-0.05367	2	G.ATLINEQWLLTTAK.N	0.00029	2.852	0.381	744.7	1	15/26	5.1791	1		1	ENSG00000197711	Hs.513711 || Hs.708059	P00738|HPT_HUMAN || P00739|HPTR_HUMAN	Q0VAC5|Q0VAC5_HUMAN || Q6NSB4|Q6NSB4_HUMAN || Q6PEJ8|Q6PEJ8_HUMAN || B3KP77|B3KP77_HUMAN
MARS1_TRP_0mM_NE	TRP	NE	1194	HPTR_HUMAN Haptoglobin-related protein precursor.	1633.7	0.49397	2	Y.GDAGSAFAVHDLEEDT.W	0.00561	2.684	0.312	822	1	19/30	4.19182	1		1	ENSG00000197711	Hs.513711 || Hs.708060	P00738|HPT_HUMAN || P00739|HPTR_HUMAN	Q0VAC5|Q0VAC5_HUMAN || Q6NSB4|Q6NSB4_HUMAN || Q6PEJ8|Q6PEJ8_HUMAN || Q14552|Q14552_HUMAN || B3KP77|B3KP77_HUMAN
MARS1_GluC_500mM_NE	GluC	NE	1329	HPTR_HUMAN Haptoglobin-related protein precursor.	1271.62	-0.192383	2	L.GGHLDAKGSFPW.Q	0.00018718	2.52286	0.283523	895.315	1	17/22	4.20856	1		1	ENSG00000197711	Hs.513711 || Hs.708061	P00738|HPT_HUMAN || P00739|HPTR_HUMAN	Q0VAC5|Q0VAC5_HUMAN || Q6NSB4|Q6NSB4_HUMAN
MARS1_GluC_500mM_NE	GluC	NE	1248	HPTR_HUMAN Haptoglobin-related protein precursor.	1311.71	-0.129447	2	R.ILGGHLDAKGSFP.W	2.25e-05	2.55243	0.228513	659.429	1	17/24	3.76091	1		1	ENSG00000197711	Hs.513711 || Hs.708062	P00738|HPT_HUMAN || P00739|HPTR_HUMAN	Q0VAC5|Q0VAC5_HUMAN || Q6NSB4|Q6NSB4_HUMAN
MARS1_GluC_500mM_NE	GluC	NE	1455	HPTR_HUMAN Haptoglobin-related protein precursor.	1696.88	-0.256811	2	R.ILGGHLDAKGSFPWQA.K	1.13e-10	3.10051	0.324426	1257.99	1	22/30	4.79197	1		1	ENSG00000197711	Hs.513711 || Hs.708063	P00738|HPT_HUMAN || P00739|HPTR_HUMAN	Q0VAC5|Q0VAC5_HUMAN || Q6NSB4|Q6NSB4_HUMAN
MARS2_GluC_25mM_NE	GluC	NE	1569	HPTR_HUMAN Haptoglobin-related protein precursor.	1956.02	-1.49458	3	R.ILGGHLDAKGSFPWQAKM.V	5.93e-10	3.11551	0.334807	1357.8	1	36/68	4.37179	1		1	ENSG00000197711	Hs.513711 || Hs.708064	P00738|HPT_HUMAN || P00739|HPTR_HUMAN	Q0VAC5|Q0VAC5_HUMAN || Q6NSB4|Q6NSB4_HUMAN
MARS1_TRP_500mM_NE	TRP	NE	1165	HPTR_HUMAN Haptoglobin-related protein precursor.	2250.15	-1.45273	2	R.LRTEGDGVYTLNDKKQWIN.K	8.29e-11	3.623	0.246	831.4	1	20/36	4.09704	1		1	ENSG00000197711	Hs.513711 || Hs.708065	P00738|HPT_HUMAN || P00739|HPTR_HUMAN	Q0VAC5|Q0VAC5_HUMAN
MARS2_TRP_25mM_NE	TRP	NE	1796	HPTR_HUMAN Haptoglobin-related protein precursor.	1974.09	-0.10254	2	N.LTTGATLINEQWLLTTAK.N	0.000135	3.912	0.496	1533.8	1	23/34	6.64384	1		1	ENSG00000197711	Hs.513711 || Hs.708066	P00738|HPT_HUMAN || P00739|HPTR_HUMAN	Q0VAC5|Q0VAC5_HUMAN || Q6NSB4|Q6NSB4_HUMAN || Q6PEJ8|Q6PEJ8_HUMAN || B3KP77|B3KP77_HUMAN
MARS2_TRP_50mM_NE	TRP	NE	1160	HPTR_HUMAN Haptoglobin-related protein precursor.	1203.64	0.42595	2	I.NEQWLLTTAK.N	0.00026	2.808	0.224	1467.7	1	16/18	4.33635	1		1	ENSG00000197711	Hs.513711 || Hs.708067	P00738|HPT_HUMAN || P00739|HPTR_HUMAN	Q0VAC5|Q0VAC5_HUMAN || Q6NSB4|Q6NSB4_HUMAN || Q6PEJ8|Q6PEJ8_HUMAN || B3KP77|B3KP77_HUMAN
MARS1_GluC_10mM_NE	GluC	NE	2033	HPTR_HUMAN Haptoglobin-related protein precursor.	1187.68	-1.79564	2	E.QWLLTTAKNL.F	0.0391559	2.5932	0.164988	506.769	2	15/18	3.05981	1		1	ENSG00000197711	Hs.513711 || Hs.708068	P00738|HPT_HUMAN || P00739|HPTR_HUMAN	Q0VAC5|Q0VAC5_HUMAN || Q6NSB4|Q6NSB4_HUMAN || Q6PEJ8|Q6PEJ8_HUMAN || B3KP77|B3KP77_HUMAN
MARS2_TRP_10mM_NE	TRP	NE	1061	HPTR_HUMAN Haptoglobin-related protein precursor.	1390.73	-0.49362	2	K.SPVGVQPILNEHT.F	1.28e-05	2.444	0.294	1061	1	18/24	3.9941	1		1	ENSG00000197711	Hs.513711 || Hs.708069	P00738|HPT_HUMAN || P00739|HPTR_HUMAN	Q0VAC5|Q0VAC5_HUMAN || Q6NSB4|Q6NSB4_HUMAN || Q6PEJ8|Q6PEJ8_HUMAN || Q14552|Q14552_HUMAN || B3KP77|B3KP77_HUMAN
MARS2_TRP_25mM_NE	TRP	NE	1705	HPTR_HUMAN Haptoglobin-related protein precursor.	1759.96	-1.26944	2	T.TGATLINEQWLLTTAK.N	0.00167	2.919	0.153	682.7	1	16/30	3.03686	1		1	ENSG00000197711	Hs.513711 || Hs.708070	P00738|HPT_HUMAN || P00739|HPTR_HUMAN	Q0VAC5|Q0VAC5_HUMAN || Q6NSB4|Q6NSB4_HUMAN || Q6PEJ8|Q6PEJ8_HUMAN || B3KP77|B3KP77_HUMAN
MARS2_TRP_25mM_NE	TRP	NE	1708	HPTR_HUMAN Haptoglobin-related protein precursor.	1861.01	-0.09066	2	L.TTGATLINEQWLLTTAK.N	0.000127	4.349	0.385	1381.4	1	21/32	6.21994	1		1	ENSG00000197711	Hs.513711 || Hs.708071	P00738|HPT_HUMAN || P00739|HPTR_HUMAN	Q0VAC5|Q0VAC5_HUMAN || Q6NSB4|Q6NSB4_HUMAN || Q6PEJ8|Q6PEJ8_HUMAN || B3KP77|B3KP77_HUMAN
MARS1_TRP_25mM_NE	TRP	NE	1257	HPTR_HUMAN Haptoglobin-related protein precursor.	1306.56	0.17845	2	A.VHDLEEDTWY.A	0.141	2.113	0.247	523.6	1	13/18	3.54342	1		1	ENSG00000197711	Hs.513711 || Hs.708072	P00738|HPT_HUMAN || P00739|HPTR_HUMAN	Q0VAC5|Q0VAC5_HUMAN || Q6NSB4|Q6NSB4_HUMAN || Q6PEJ8|Q6PEJ8_HUMAN || Q14552|Q14552_HUMAN || B3KP77|B3KP77_HUMAN
MARS1_TRP_0mM_NE	TRP	NE	1188	HPTR_HUMAN Haptoglobin-related protein precursor.	1304.68	-0.58155	2	K.VTSIQDWVQKT.I	0.0024	3.111	0.269	847.4	1	16/20	4.83193	1		1	ENSG00000197711	Hs.513711 || Hs.708073	P00738|HPT_HUMAN || P00739|HPTR_HUMAN	Q0VAC5|Q0VAC5_HUMAN || Q6NSB4|Q6NSB4_HUMAN || Q6PEJ8|Q6PEJ8_HUMAN
MARS1_GluC_2000mM_NE	GluC	NE	1897	HPTR_HUMAN Haptoglobin-related protein precursor.	1913.02	0.121611	3	E.YGVYVKVTSIQDWVQK.T	4.69e-12	3.83208	0.327478	1509.25	1	33/60	5.49693	1		1	ENSG00000197711	Hs.513711 || Hs.708074	P00738|HPT_HUMAN || P00739|HPTR_HUMAN	Q0VAC5|Q0VAC5_HUMAN || Q6NSB4|Q6NSB4_HUMAN || Q6PEJ8|Q6PEJ8_HUMAN
MARS1_TRP_0mM_NE	TRP	NE	1097	HPTR_HUMAN Haptoglobin-related protein precursor.	1833.74	-0.84045	2	K.YQEDTCYGDAGSAFAVH.D	8.33e-12	3.867	0.512	3031.4	1	28/32	6.58654	1		1	ENSG00000197711	Hs.513711 || Hs.708075	P00738|HPT_HUMAN || P00739|HPTR_HUMAN	Q0VAC5|Q0VAC5_HUMAN || Q6NSB4|Q6NSB4_HUMAN || Q6PEJ8|Q6PEJ8_HUMAN || Q14552|Q14552_HUMAN || B3KP77|B3KP77_HUMAN
MARS1_GluC_2000mM_NE	GluC	NE	1830	HPTR_HUMAN Haptoglobin-related protein precursor.	2688.4	-1.16381	3	E.GDGVYTLNDKKQWINKAVGDKLPE.C	1.03e-07	3.60274	0.0857811	587.528	1	29/92	2.71332	2		1	ENSG00000197711	Hs.513711 || Hs.708076	P00738|HPT_HUMAN || P00739|HPTR_HUMAN	Q0VAC5|Q0VAC5_HUMAN
MARS1_GluC_2000mM_NE	GluC	NE	2153	HPTR_HUMAN Haptoglobin-related protein precursor.	2278.21	-1.01071	3	Y.GVYVKVTSIQDWVQKTIAEN.-	1.22e-06	3.5312	0.216515	1018.07	1	33/76	3.87662	2		1	ENSG00000197711	Hs.513711 || Hs.708077	P00738|HPT_HUMAN || P00739|HPTR_HUMAN	Q0VAC5|Q0VAC5_HUMAN || Q6NSB4|Q6NSB4_HUMAN || Q6PEJ8|Q6PEJ8_HUMAN
MARS1_TRP_10mM_NE	TRP	NE	1412	HPTR_HUMAN Haptoglobin-related protein precursor.	1316.72	0.96937	2	L.INEQWLLTTAK.N	1.51e-06	3.09	0.294	1912.8	1	18/20	4.87685	2	X	1	ENSG00000197711	Hs.513711 || Hs.708078	P00738|HPT_HUMAN || P00739|HPTR_HUMAN	Q0VAC5|Q0VAC5_HUMAN || Q6NSB4|Q6NSB4_HUMAN || Q6PEJ8|Q6PEJ8_HUMAN || B3KP77|B3KP77_HUMAN
MARS2_TRP_500mM_NE	TRP	NE	1532	HPTR_HUMAN Haptoglobin-related protein precursor.	1859.99	0.44582	2	V.KVTSIQDWVQKTIAEN.-	2.92e-11	3.54	0.314	1067.9	1	20/30	5.05973	2		1	ENSG00000197711	Hs.513711 || Hs.708079	P00738|HPT_HUMAN || P00739|HPTR_HUMAN	Q0VAC5|Q0VAC5_HUMAN || Q6NSB4|Q6NSB4_HUMAN || Q6PEJ8|Q6PEJ8_HUMAN
MARS2_TRP_25mM_NE	TRP	NE	1658	HPTR_HUMAN Haptoglobin-related protein precursor.	2679.39	-0.40096	2	K.MVSHHNLTTGATLINEQWLLTTAK.N	0.00021	3.115	0.31	689.2	1	23/46	4.21691	2		1	ENSG00000197711	Hs.513711 || Hs.708080	P00738|HPT_HUMAN || P00739|HPTR_HUMAN	Q0VAC5|Q0VAC5_HUMAN || Q6NSB4|Q6NSB4_HUMAN || Q6PEJ8|Q6PEJ8_HUMAN || B3KP77|B3KP77_HUMAN
MARS1_TRP_25mM_NE	TRP	NE	595	HPTR_HUMAN Haptoglobin-related protein precursor.	1439.7	-1.29233	3	R.TEGDGVYTLNDKK.Q	7.23e-05	2.741	0.224	642.1	1	26/48	3.61208	2	X	1	ENSG00000197711	Hs.513711 || Hs.708081	P00738|HPT_HUMAN || P00739|HPTR_HUMAN	Q0VAC5|Q0VAC5_HUMAN
MARS2_GluC_100mM_NE	GluC	NE	1504	HPTR_HUMAN Haptoglobin-related protein precursor.	2918.49	0.873732	3	R.TEGDGVYTLNDKKQWINKAVGDKLPE.C	0.00387507	4.88532	0.0338942	697.856	1	29/100	3.11831	2		1	ENSG00000197711	Hs.513711 || Hs.708082	P00738|HPT_HUMAN || P00739|HPTR_HUMAN	Q0VAC5|Q0VAC5_HUMAN
MARS1_TRP_10mM_NE	TRP	NE	1791	HPTR_HUMAN Haptoglobin-related protein precursor.	1530.85	-0.61593	2	A.TLINEQWLLTTAK.N	2.45e-06	2.996	0.305	1597.7	1	18/24	4.70572	2		1	ENSG00000197711	Hs.513711 || Hs.708083	P00738|HPT_HUMAN || P00739|HPTR_HUMAN	Q0VAC5|Q0VAC5_HUMAN || Q6NSB4|Q6NSB4_HUMAN || Q6PEJ8|Q6PEJ8_HUMAN || B3KP77|B3KP77_HUMAN
MARS1_TRP_50mM_NE	TRP	NE	2583	HPTR_HUMAN Haptoglobin-related protein precursor.	2885.15	1.41334	2	K.YQEDTCYGDAGSAFAVHDLEEDTWY.A	0.000709	3.339	0.436	680.7	1	19/48	4.98873	2		1	ENSG00000197711	Hs.513711 || Hs.708084	P00738|HPT_HUMAN || P00739|HPTR_HUMAN	Q0VAC5|Q0VAC5_HUMAN || Q6NSB4|Q6NSB4_HUMAN || Q6PEJ8|Q6PEJ8_HUMAN || Q14552|Q14552_HUMAN || B3KP77|B3KP77_HUMAN
MARS1_GluC_0mM_NE	GluC	NE	2253	HPTR_HUMAN Haptoglobin-related protein precursor.	1632.82	-0.616236	2	V.TSIQDWVQKTIAEN.-	0.0448602	3.34577	0.170218	1403.02	1	21/26	3.95879	3	X	1	ENSG00000197711	Hs.513711 || Hs.708085	P00738|HPT_HUMAN || P00739|HPTR_HUMAN	Q0VAC5|Q0VAC5_HUMAN || Q6NSB4|Q6NSB4_HUMAN || Q6PEJ8|Q6PEJ8_HUMAN
MARS1_TRP_25mM_NE	TRP	NE	1230	HPTR_HUMAN Haptoglobin-related protein precursor.	1377.6	0.61412	2	F.AVHDLEEDTWY.A	0.00219	2.415	0.247	721.5	1	15/20	3.77222	4		1	ENSG00000197711	Hs.513711 || Hs.708086	P00738|HPT_HUMAN || P00739|HPTR_HUMAN	Q0VAC5|Q0VAC5_HUMAN || Q6NSB4|Q6NSB4_HUMAN || Q6PEJ8|Q6PEJ8_HUMAN || Q14552|Q14552_HUMAN || B3KP77|B3KP77_HUMAN
MARS1_TRP_0mM_NE	TRP	NE	1444	HPTR_HUMAN Haptoglobin-related protein precursor.	1290.73	0.00865	2	K.DIAPTLTLYVGK.K	4.03e-06	2.64	0.278	1233.1	1	18/22	4.37623	4	X	1	ENSG00000197711	Hs.513711 || Hs.708087	P00738|HPT_HUMAN || P00739|HPTR_HUMAN	Q0VAC5|Q0VAC5_HUMAN || Q6NSB4|Q6NSB4_HUMAN || Q6PEJ8|Q6PEJ8_HUMAN || B3KP77|B3KP77_HUMAN
MARS1_TRP_25mM_NE	TRP	NE	2508	HPTR_HUMAN Haptoglobin-related protein precursor.	1982.84	-1.30601	2	Y.GDAGSAFAVHDLEEDTWY.A	0.00714	2.614	0.264	383.4	1	17/34	3.39431	4		1	ENSG00000197711	Hs.513711 || Hs.708088	P00738|HPT_HUMAN || P00739|HPTR_HUMAN	Q0VAC5|Q0VAC5_HUMAN || Q6NSB4|Q6NSB4_HUMAN || Q6PEJ8|Q6PEJ8_HUMAN || Q14552|Q14552_HUMAN || B3KP77|B3KP77_HUMAN
MARS1_GluC_500mM_NE	GluC	NE	1366	HPTR_HUMAN Haptoglobin-related protein precursor.	1824.98	-0.227888	2	R.ILGGHLDAKGSFPWQAK.M	8.23e-10	3.48215	0.231035	2041.42	1	23/32	4.38037	5	X	1	ENSG00000197711	Hs.513711 || Hs.708089	P00738|HPT_HUMAN || P00739|HPTR_HUMAN	Q0VAC5|Q0VAC5_HUMAN || Q6NSB4|Q6NSB4_HUMAN
MARS1_TRP_10mM_NE	TRP	NE	1169	HPTR_HUMAN Haptoglobin-related protein precursor.	1203.64	0.31438	2	K.VTSIQDWVQK.T	0.000777	2.475	0.161	1212.8	1	16/18	3.44312	5	X	1	ENSG00000197711	Hs.513711 || Hs.708090	P00738|HPT_HUMAN || P00739|HPTR_HUMAN	Q0VAC5|Q0VAC5_HUMAN || Q6NSB4|Q6NSB4_HUMAN || Q6PEJ8|Q6PEJ8_HUMAN
MARS2_TRP_25mM_NE	TRP	NE	1815	HPTR_HUMAN Haptoglobin-related protein precursor.	1731.89	-0.66573	3	K.VTSIQDWVQKTIAEN.-	1.93e-05	3.739	0.164	1248.7	1	28/56	4.14467	5	X	1	ENSG00000197711	Hs.513711 || Hs.708091	P00738|HPT_HUMAN || P00739|HPTR_HUMAN	Q0VAC5|Q0VAC5_HUMAN || Q6NSB4|Q6NSB4_HUMAN || Q6PEJ8|Q6PEJ8_HUMAN
MARS1_TRP_10mM_NE	TRP	NE	3150	HPTR_HUMAN Haptoglobin-related protein precursor.	1288.62	0.00733	2	K.SCAVAEYGVYVK.V	3.99e-06	3.036	0.358	1407.6	1	18/22	5.44108	7	X	1	ENSG00000197711	Hs.513711 || Hs.708092	P00738|HPT_HUMAN || P00739|HPTR_HUMAN	Q0VAC5|Q0VAC5_HUMAN || Q6NSB4|Q6NSB4_HUMAN || Q6PEJ8|Q6PEJ8_HUMAN || Q14552|Q14552_HUMAN || B3KP77|B3KP77_HUMAN
MARS2_TRP_10mM_NE	TRP	NE	1664	HPTR_HUMAN Haptoglobin-related protein precursor.	1537.8	-1.2067	2	K.SPVGVQPILNEHTF.C	3.63e-07	3.481	0.386	1175.2	1	19/26	5.50455	7	X	1	ENSG00000197711	Hs.513711 || Hs.708093	P00738|HPT_HUMAN || P00739|HPTR_HUMAN	Q0VAC5|Q0VAC5_HUMAN || Q6NSB4|Q6NSB4_HUMAN || Q6PEJ8|Q6PEJ8_HUMAN || Q14552|Q14552_HUMAN || B3KP77|B3KP77_HUMAN
MARS2_GluC_25mM_NE	GluC	NE	1636	HPTR_HUMAN Haptoglobin-related protein precursor.	2055.08	-1.46187	3	R.ILGGHLDAKGSFPWQAKMV.S	1.44e-14	4.85463	0.447026	1508.32	1	35/72	6.41671	10		1	ENSG00000197711	Hs.513711 || Hs.708094	P00738|HPT_HUMAN || P00739|HPTR_HUMAN	Q0VAC5|Q0VAC5_HUMAN || Q6NSB4|Q6NSB4_HUMAN
MARS1_TRP_25mM_NE	TRP	NE	840	HPTR_HUMAN Haptoglobin-related protein precursor.	1708.89	-0.44447	3	R.LRTEGDGVYTLNDKK.Q	0.0298	3.889	0.192	1448.5	1	25/56	4.54026	10	X	1	ENSG00000197711	Hs.513711 || Hs.708095	P00738|HPT_HUMAN || P00739|HPTR_HUMAN	Q0VAC5|Q0VAC5_HUMAN
MARS1_GluC_2000mM_NE	GluC	NE	2217	HPTR_HUMAN Haptoglobin-related protein precursor.	2441.27	-1.21557	3	E.YGVYVKVTSIQDWVQKTIAEN.-	1.42e-08	4.37296	0.345491	1108.03	1	35/80	5.30279	13	X	1	ENSG00000197711	Hs.513711 || Hs.708096	P00738|HPT_HUMAN || P00739|HPTR_HUMAN	Q0VAC5|Q0VAC5_HUMAN || Q6NSB4|Q6NSB4_HUMAN || Q6PEJ8|Q6PEJ8_HUMAN
MARS1_TRP_50mM_NE	TRP	NE	913	HPTR_HUMAN Haptoglobin-related protein precursor.	1580.79	0.77886	2	R.LRTEGDGVYTLNDK.K	3.13e-05	3.609	0.319	1714.2	1	21/26	5.25204	15	X	1	ENSG00000197711	Hs.513711 || Hs.708097	P00738|HPT_HUMAN || P00739|HPTR_HUMAN	Q0VAC5|Q0VAC5_HUMAN
MARS2_TRP_50mM_NE	TRP	NE	425	HPTR_HUMAN Haptoglobin-related protein precursor.	846.432	0.28235	2	R.LRTEGDGV.Y	0.000595	2.001	0.18	342.2	7	2014-11-01	2.70013	1		2	ENSG00000197711	Hs.513711 || Hs.708098	P00738|HPT_HUMAN || P00739|HPTR_HUMAN	Q0VAC5|Q0VAC5_HUMAN
MARS1_TRP_50mM_NE	TRP	NE	1043	HPTR_HUMAN Haptoglobin-related protein precursor.	1223.63	0.40284	2	R.LRTEGDGVYTL.N	0.00597	2.29	0.218	968.3	1	17/20	3.43482	5		2	ENSG00000197711	Hs.513711 || Hs.708099	P00738|HPT_HUMAN || P00739|HPTR_HUMAN	Q0VAC5|Q0VAC5_HUMAN
MARS2_GluC_10mM_NE	GluC	NE	1718	HPTR_HUMAN Haptoglobin-related protein precursor.	1625.9	-1.3119	3	K.KQWINKAVGDKLPE.C	1.36e-05	3.63663	0.144193	1478.14	1	28/52	3.82284	13	X	2	ENSG00000197711	Hs.513711 || Hs.708100	P00738|HPT_HUMAN || P00739|HPTR_HUMAN	Q0VAC5|Q0VAC5_HUMAN
MARS2_GluC_100mM_E	GluC	E	1493	HPTR_HUMAN Haptoglobin-related protein precursor.	2516.35	-1.25412	3	-.GVYTLNDKKQWINKAVGDKLPE.-	1.97e-05	3.11883	0.404025	543.088	1	28/84	4.74462	1		3	ENSG00000197711	Hs.513711 || Hs.708101	P00738|HPT_HUMAN || P00739|HPTR_HUMAN	Q0VAC5|Q0VAC5_HUMAN
MARS2_TRP_500mM_E	TRP	E	769	HPTR_HUMAN Haptoglobin-related protein precursor.	1857.92	-0.29764	3	K.AVGDKLPECEAVCGKPK.N	5.41e-10	4.523	0.575	989.5	1	34/64	7.68016	2	X	3	ENSG00000197711	Hs.513711 || Hs.708102	P00738|HPT_HUMAN || P00739|HPTR_HUMAN	Q0VAC5|Q0VAC5_HUMAN
MARS2_TRP_25mM_E	TRP	E	803	HPTR_HUMAN Haptoglobin-related protein precursor.	1311.61	0.51399	2	R.TEGDGVYTLNDK.K	9.38e-08	2.762	0.379	1241.3	1	19/22	5.12475	4	X	3	ENSG00000197711	Hs.513711 || Hs.708103	P00738|HPT_HUMAN || P00739|HPTR_HUMAN	Q0VAC5|Q0VAC5_HUMAN
MARS1_TRP_50mM_E	TRP	E	988	HPTR_HUMAN Haptoglobin-related protein precursor.	920.462	-0.07872	2	K.GSFPWQAK.M	0.00704	2.035	0.369	549	1	2014-12-01	4.61706	9	X	4	ENSG00000197711	Hs.513711 || Hs.708104	P00738|HPT_HUMAN || P00739|HPTR_HUMAN	Q0VAC5|Q0VAC5_HUMAN || Q6NSB4|Q6NSB4_HUMAN
MARS2_TRP_100mM_E	TRP	E	1255	HPTR_HUMAN Haptoglobin-related protein precursor.	1418.83	-0.17229	2	K.DIAPTLTLYVGKK.Q	1.71e-05	2.426	0.413	526.3	1	18/24	4.94689	2	X	5	ENSG00000197711	Hs.513711 || Hs.708105	P00738|HPT_HUMAN || P00739|HPTR_HUMAN	Q0VAC5|Q0VAC5_HUMAN || Q6NSB4|Q6NSB4_HUMAN || Q6PEJ8|Q6PEJ8_HUMAN || B3KP77|B3KP77_HUMAN
MARS2_TRP_10mM_E	TRP	E	1460	IBP2_HUMAN Insulin-like growth factor-binding protein 2 precursor (IGFBP	2041.1	0.20149	2	R.LAACGPPPVAPPAAVAAVAGGAR.M	5.31e-10	3.106	0.284	758.8	1	23/44	4.11736	1		1	ENSG00000115457	Hs.438102	P18065|IBP2_HUMAN	Q59FF1|Q59FF1_HUMAN
MARS1_GluC_50mM_E	GluC	E	1990	IBP2_HUMAN Insulin-like growth factor-binding protein 2 precursor (IGFBP-2) (IBP-2) (IGF-binding protein 2).	2785.41	0.403713	3	E.RLAACGPPPVAPPAAVAAVAGGARMPCAE.L	6.04e-08	2.26818	0.470674	361.372	1	30/112	4.44488	1		1	ENSG00000115457	Hs.438102	P18065|IBP2_HUMAN	Q59FF1|Q59FF1_HUMAN
MARS1_GluC_0mM_E	GluC	E	1833	IBP3_HUMAN Insulin-like growth factor-binding protein 3 precursor (IGFBP-3) (IBP-3) (IGF-binding protein 3).	1981.86	1.21638	2	E.LVREPGCGCCLTCALSE.G	1.51e-11	3.08788	0.664699	584.401	1	18/32	6.93666	1		4	ENSG00000146674	Hs.450230 || Hs.697535	P17936|IBP3_HUMAN	Q6ZSD0|Q6ZSD0_HUMAN || A6XND0|A6XND0_HUMAN || B4DP07|B4DP07_HUMAN || A6XND1|A6XND1_HUMAN	DPREPGCGGGMGMTCAEAE	64	REPGcGGGMGMTcA	.........CRPPVGCEELVREPGCGCCATCALGLGMPCGVYTPR.........	71	8.6
MARS2_TRP_500mM_E	TRP	E	628	IBP4_HUMAN Insulin-like growth factor-binding protein 4 precursor (IGFBP	1965.92	-1.05283	3	R.EDARPVPQGSCQSELHR.A	2.08e-10	4.988	0.664	783.9	1	29/64	8.40234	1		2	ENSG00000141753	Hs.462998	P22692|IBP4_HUMAN	B4E351|B4E351_HUMAN
MARS2_TRP_100mM_E	TRP	E	1125	IBP4_HUMAN Insulin-like growth factor-binding protein 4 precursor (IGFBP	1676.73	-0.12761	2	K.GELDCHQLADSFRE	8.87e-08	3.699	0.583	1135.1	1	18/26	7.47942	2		2	ENSG00000141753	Hs.462998	P22692|IBP4_HUMAN	B4E351|B4E351_HUMAN
MARS2_TRP_2000mM_E	TRP	E	1055	IBP5_HUMAN Insulin-like growth factor-binding protein 5 precursor (IGFBP	2169.13	0.18399	3	R.CLPRQDEEKPLHALLHGR.G	5.37e-08	3.849	0.283	1835.2	1	30/68	4.99602	1		0	ENSG00000115461	Hs.607212	P24593|IBP5_HUMAN
MARS1_GluC_100mM_E	GluC	E	1771	IBP5_HUMAN Insulin-like growth factor-binding protein 5 precursor (IGFBP-5) (IBP-5) (IGF-binding protein 5).	3483.5	0.926541	3	E.KALSMCPPSPLGCELVKEPGCGCCMTCALAE.G	2.4e-06	3.11219	0.483838	479.623	1	27/120	5.1196	1		0	ENSG00000115461	Hs.607212	P24593|IBP5_HUMAN
MARS2_TRP_50mM_E	TRP	E	791	IBP5_HUMAN Insulin-like growth factor-binding protein 5 precursor (IGFB	1107.53	-1.14971	2	R.AVYLPNCDR.K	1	1.911	0.491	448.6	2	2016-11-01	4.66574	1		0	ENSG00000115461	Hs.607212	P24593|IBP5_HUMAN
MARS2_TRP_500mM_NE	TRP	NE	547	IBP5_HUMAN Insulin-like growth factor-binding protein 5 precursor (IGFB	1215.73	0.21773	2	R.ISELKAEAVKK.D	0.000925	2.595	0.243	619.2	5	15/20	3.79148	2		0	ENSG00000115461	Hs.607212	P24593|IBP5_HUMAN
MARS2_TRP_2000mM_NE	TRP	NE	570	IBP5_HUMAN Insulin-like growth factor-binding protein 5 precursor (IGFBP	1486.86	0.66499	2	R.ISELKAEAVKKDR.R	4.37e-07	3.037	0.296	1523.1	1	20/24	4.66891	1		0	ENSG00000115461	Hs.607212	P24593|IBP5_HUMAN
MARS2_TRP_25mM_NE	TRP	NE	373	IC1_HUMAN Plasma protease C1 inhibitor precursor (C1 Inh) (C1Inh) (C1 es	1030.48	0.53694	2	D.PESLQDRGE.G	0.000294	2.329	0.203	702.5	1	14/16	3.61324	1	X	0	ENSG00000149131	Hs.384598	P05155|IC1_HUMAN	Q5UGI5|Q5UGI5_HUMAN || B5MCB9|B5MCB9_HUMAN || B4E1F0|B4E1F0_HUMAN
MARS2_TRP_100mM_NE	TRP	NE	320	IC1_HUMAN Plasma protease C1 inhibitor precursor (C1 Inh) (C1Inh) (C1 es	1215.6	0.21745	2	D.PESLQDRGEGK.V	1.93e-06	2.476	0.201	827.7	1	16/20	3.63821	1	X	0	ENSG00000149131	Hs.384598	P05155|IC1_HUMAN	Q5UGI5|Q5UGI5_HUMAN || B5MCB9|B5MCB9_HUMAN || B4E1F0|B4E1F0_HUMAN
MARS2_TRP_25mM_NE	TRP	NE	545	IC1_HUMAN Plasma protease C1 inhibitor precursor (C1 Inh) (C1Inh) (C1 es	1719.78	0.15748	2	S.SSSQDPESLQDRGEGK.V	0.0326	2.268	0.241	849.8	1	19/30	3.25714	1		0	ENSG00000149131	Hs.384598	P05155|IC1_HUMAN	Q5UGI5|Q5UGI5_HUMAN || B5MCB9|B5MCB9_HUMAN || B4E1F0|B4E1F0_HUMAN
MARS1_TRP_100mM_NE	TRP	NE	488	IC1_HUMAN Plasma protease C1 inhibitor precursor (C1 Inh) (C1Inh) (C1 es	1806.81	0.10882	2	T.SSSSQDPESLQDRGEGK.V	1.54e-07	2.777	0.243	415.9	1	16/32	3.83375	2		0	ENSG00000149131	Hs.384598	P05155|IC1_HUMAN	Q5UGI5|Q5UGI5_HUMAN || B5MCB9|B5MCB9_HUMAN || B4E1F0|B4E1F0_HUMAN
MARS1_TRP_2000mM_NE	TRP	NE	2275	IC1_HUMAN Plasma protease C1 inhibitor precursor (C1 Inh) (C1Inh) (C1 es	3449.82	-0.64267	3	R.TLLVFEVQQPFLFVLWDQQHKFPVFMGR.V	9.7e-08	4.107	0.24	515.6	1	26/108	4.18439	2		0	ENSG00000149131	Hs.384598	P05155|IC1_HUMAN	B4E1H2|B4E1H2_HUMAN || Q5UGI6|Q5UGI6_HUMAN || B4E1F0|B4E1F0_HUMAN
MARS1_TRP_100mM_NE	TRP	NE	506	IC1_HUMAN Plasma protease C1 inhibitor precursor (C1 Inh) (C1Inh) (C1 es	1978.89	0.00807	2	N.ATSSSSQDPESLQDRGEGK.V	5.57e-11	3.03	0.33	456.5	1	18/36	4.64213	3	X	0	ENSG00000149131	Hs.384598	P05155|IC1_HUMAN	Q5UGI5|Q5UGI5_HUMAN || B5MCB9|B5MCB9_HUMAN || B4E1F0|B4E1F0_HUMAN
MARS2_TRP_0mM_NE	TRP	NE	2138	IC1_HUMAN Plasma protease C1 inhibitor precursor (C1 Inh) (C1Inh) (C1 es	3393.73	1.21272	3	D.PDLQVSAMQHQTVLELTETGVEAAAASAISVAR.T	3.8e-09	4.652	0.444	1388.6	1	35/128	5.65498	3	X	0	ENSG00000149131	Hs.384598	P05155|IC1_HUMAN	B4E1H2|B4E1H2_HUMAN || B4E1F0|B4E1F0_HUMAN
MARS1_TRP_25mM_NE	TRP	NE	483	IC1_HUMAN Plasma protease C1 inhibitor precursor (C1 Inh) (C1Inh) (C1 es	1907.86	0.15918	2	A.TSSSSQDPESLQDRGEGK.V	1.71e-08	3.213	0.321	862.5	1	22/34	4.75978	10	X	0	ENSG00000149131	Hs.384598	P05155|IC1_HUMAN	Q5UGI5|Q5UGI5_HUMAN || B5MCB9|B5MCB9_HUMAN || B4E1F0|B4E1F0_HUMAN
MARS2_TRP_50mM_NE	TRP	NE	1199	IGF2_HUMAN Insulin-like growth factor II precursor (IGF-II) (Somatomedin	1578.72	-0.97889	2	K.FFQYDTWKQSTQ.R	2.54e-05	2.587	0.211	999	1	18/22	3.52081	1		0	ENSG00000167244	Hs.523414 || Hs.700350 || Hs.706973	P01344|IGF2_HUMAN	A8K6C9|A8K6C9_HUMAN || B7WP08|B7WP08_HUMAN || B3KX48|B3KX48_HUMAN
MARS2_TRP_50mM_NE	TRP	NE	488	IGF2_HUMAN Insulin-like growth factor II precursor (IGF-II) (Somatomedin	1235.55	0.07049	2	D.PAHGGAPPEMASN.R	3.23e-06	2.513	0.077	1354.8	1	20/24	2.60642	1		0	ENSG00000167244	Hs.523414 || Hs.700350 || Hs.706974	P01344|IGF2_HUMAN	A8K6C9|A8K6C9_HUMAN || B7WP08|B7WP08_HUMAN || B3KX48|B3KX48_HUMAN
MARS2_TRP_500mM_NE	TRP	NE	1229	IGF2_HUMAN Insulin-like growth factor II precursor (IGF-II) (Somatomedin	1847.91	-1.56353	3	K.FFQYDTWKQSTQRL.R	1.03e-07	3.19	0.347	734.4	1	28/52	4.83104	2		0	ENSG00000167244	Hs.523414 || Hs.700350 || Hs.706975	P01344|IGF2_HUMAN	A8K6C9|A8K6C9_HUMAN || B7WP08|B7WP08_HUMAN || B3KX48|B3KX48_HUMAN
MARS2_TRP_2000mM_NE	TRP	NE	1146	IGF2_HUMAN Insulin-like growth factor II precursor (IGF-II) (Somatomedin	1697.93	-0.06306	2	R.GHVLAKELEAFREAK.R	2.9e-05	3.564	0.271	1282.7	1	19/28	4.96859	3		0	ENSG00000167244	Hs.523414 || Hs.700350 || Hs.706976	P01344|IGF2_HUMAN	A8K6C9|A8K6C9_HUMAN || B7WP08|B7WP08_HUMAN || B3KX48|B3KX48_HUMAN
MARS2_TRP_500mM_E	TRP	E	1051	IGF2_HUMAN Insulin-like growth factor II precursor (IGF-II) (Somatomedin	1369.76	-0.68247	3	R.GHVLAKELEAFR.E	5.16e-05	2.277	0.485	1310.6	1	27/44	5.20586	1		1	ENSG00000167244	Hs.523414 || Hs.700350 || Hs.706977	P01344|IGF2_HUMAN	A8K6C9|A8K6C9_HUMAN || B7WP08|B7WP08_HUMAN || B3KX48|B3KX48_HUMAN
MARS2_TRP_25mM_E	TRP	E	949	ISK5_HUMAN Serine protease inhibitor Kazal-type 5 precursor (Lympho-epit	1383.62	-0.15911	2	R.EAVQELCSEYR.H	9.92e-06	2.759	0.514	1448.2	1	17/20	6.35102	1		4	ENSG00000133710	Hs.331555	Q9NQ38|ISK5_HUMAN	Q3LX96|Q3LX96_HUMAN || Q3LX97|Q3LX97_HUMAN || B4DRW4|B4DRW4_HUMAN || B4DWS3|B4DWS3_HUMAN || B7WPB7|B7WPB7_HUMAN || A8MYE8|A8MYE8_HUMAN || Q3LX95|Q3LX95_HUMAN	EAVQELCSEYR	99	EXcSEYR	...............ATSYAELCSEYRK...................	100	9.2
MARS1_TRP_100mM_NE	TRP	NE	760	ITIH4_HUMAN Inter-alpha-trypsin inhibitor heavy chain H4 precursor (ITI	1950.9	-0.13981	2	L.SDPEQGVEVTGQYEREK.A	0.000314	2.362	0.283	133.2	2	15/32	3.50193	1		0	ENSG00000055955	Hs.709406	Q14624|ITIH4_HUMAN	B7ZKJ8|B7ZKJ8_HUMAN || B7Z544|B7Z544_HUMAN || B7Z545|B7Z545_HUMAN || B2RMS9|B2RMS9_HUMAN
MARS1_TRP_50mM_NE	TRP	NE	1549	ITIH4_HUMAN Inter-alpha-trypsin inhibitor heavy chain H4 precursor (ITI	2672.32	-1.12504	3	R.QGPVNLLSDPEQGVEVTGQYEREK.A	7.38e-08	3.182	0.188	396	4	26/92	2.87587	2	X	0	ENSG00000055955	Hs.709406	Q14624|ITIH4_HUMAN	B7ZKJ8|B7ZKJ8_HUMAN || B7Z544|B7Z544_HUMAN || B7Z545|B7Z545_HUMAN || B2RMS9|B2RMS9_HUMAN
MARS1_TRP_0mM_NE	TRP	NE	1475	ITIH4_HUMAN Inter-alpha-trypsin inhibitor heavy chain H4 precursor (ITI	2287.12	0.68302	2	Q.GPVNLLSDPEQGVEVTGQYER.E	1	2.779	0.338	324.9	1	17/40	4.1563	1		0	ENSG00000055955	Hs.709406	Q14624|ITIH4_HUMAN	B7ZKJ8|B7ZKJ8_HUMAN || B7Z544|B7Z544_HUMAN || B7Z545|B7Z545_HUMAN || B2RMS9|B2RMS9_HUMAN
MARS2_TRP_25mM_NE	TRP	NE	1696	ITIH4_HUMAN Inter-alpha-trypsin inhibitor heavy chain H4 precursor (ITI	2013.02	0.6676	2	R.LLGLPGPPDVPDHAAYHPF.R	0.00165	2.463	0.225	408	1	17/36	3.07621	1		0	ENSG00000055955	Hs.709406	Q14624|ITIH4_HUMAN
MARS2_TRP_25mM_NE	TRP	NE	828	ITIH4_HUMAN Inter-alpha-trypsin inhibitor heavy chain H4 precursor (ITI	1231.57	0.25191	2	V.LWGSPAASDDGR.R	2.66e-06	2.434	0.282	755.5	1	17/22	4.05822	1		0	ENSG00000055955	Hs.709406	Q14624|ITIH4_HUMAN	B7ZKJ8|B7ZKJ8_HUMAN || B7Z544|B7Z544_HUMAN || B7Z545|B7Z545_HUMAN || B2RMS9|B2RMS9_HUMAN
MARS2_TRP_100mM_NE	TRP	NE	727	ITIH4_HUMAN Inter-alpha-trypsin inhibitor heavy chain H4 precursor (ITI	1748.84	-0.51792	3	D.PEQGVEVTGQYEREK.A	2.89e-05	3.733	0.21	946.4	1	29/56	4.52444	1		0	ENSG00000055955	Hs.709406	Q14624|ITIH4_HUMAN	B7ZKJ8|B7ZKJ8_HUMAN || B7Z544|B7Z544_HUMAN || B7Z545|B7Z545_HUMAN || B2RMS9|B2RMS9_HUMAN
MARS1_TRP_25mM_NE	TRP	NE	1315	ITIH4_HUMAN Inter-alpha-trypsin inhibitor heavy chain H4 precursor (ITI	1472.74	0.87258	2	R.RLDYQEGPPGVEI.S	8.14e-08	3.054	0.387	1005.6	1	19/24	5.29832	1		0	ENSG00000055955	Hs.709406	Q14624|ITIH4_HUMAN	B7ZKJ8|B7ZKJ8_HUMAN || B7Z544|B7Z544_HUMAN || B7Z545|B7Z545_HUMAN || B2RMS9|B2RMS9_HUMAN
MARS1_TRP_2000mM_NE	TRP	NE	1719	ITIH4_HUMAN Inter-alpha-trypsin inhibitor heavy chain H4 precursor (ITI	1284.66	0.05605	2	K.AGFSWIEVTFK.N	4.41e-06	2.654	0.243	1572.1	1	17/20	4.24062	2		0	ENSG00000055955	Hs.709406	Q14624|ITIH4_HUMAN	B7ZKJ8|B7ZKJ8_HUMAN || B7Z544|B7Z544_HUMAN || B7Z545|B7Z545_HUMAN || B2RMS9|B2RMS9_HUMAN
MARS2_TRP_500mM_E	TRP	E	1913	ITIH4_HUMAN Inter-alpha-trypsin inhibitor heavy chain H4 precursor (ITI	2334.11	-0.13677	2	R.RLDYQEGPPGVEISCWSVEL	1.07e-11	4.672	0.623	1745.1	1	25/38	7.93176	5	X	0	ENSG00000055955	Hs.709406	Q14624|ITIH4_HUMAN	B7ZKJ8|B7ZKJ8_HUMAN || B7Z544|B7Z544_HUMAN || B7Z545|B7Z545_HUMAN || B2RMS9|B2RMS9_HUMAN
MARS1_GluC_10mM_NE	GluC	NE	1314	ITIH4_HUMAN Inter-alpha-trypsin inhibitor heavy chain H4 precursor (ITI heavychain H4) (Inter-alpha-inhibitor heavy chain 4) (Inter-alpha-trypsininhibitor family heavy chai	1359.65	0.401431	2	R.RLDYQEGPPGVE.I	2.84e-05	2.33994	0.242263	550.218	1	16/22	3.58608	1	X	0	ENSG00000055955	Hs.709406	Q14624|ITIH4_HUMAN	B7ZKJ8|B7ZKJ8_HUMAN || B7Z544|B7Z544_HUMAN || B7Z545|B7Z545_HUMAN || B2RMS9|B2RMS9_HUMAN
MARS2_TRP_25mM_E	TRP	E	1522	JAM1_HUMAN Junctional adhesion molecule A precursor (JAM-A) (Junctional	2302.03	-1.14751	2	R.AVLTCSEQDGSPPSEYTWFK.D	1	3.188	0.618	612.8	1	22/38	6.51987	1		2	ENSG00000158769	Hs.517293	Q9Y624|JAM1_HUMAN	B7Z941|B7Z941_HUMAN || Q9Y5B2|Q9Y5B2_HUMAN || Q6FIB4|Q6FIB4_HUMAN || B7Z5W1|B7Z5W1_HUMAN	CRYFDFDPAGLSEYTWFK	57	SEYTWFK	.......AVLTCSEQDGSPPSEYTWFKDGIVMPTNPK..........	100	2.7
MARS2_TRP_50mM_NE	TRP	NE	3076	K0391_HUMAN Uncharacterized protein KIAA0391.	3523.98	0.17492	3	F.IKSRPPFDVVIDGLNVAKMFPKVRESQLLLN.V	1	2.575	0.324	237	55	20/120	2.89733	1		0	ENSG00000100890	Hs.458487	O15091|MRRP3_HUMAN
MARS2_GluC_0mM_E	GluC	E	3894	K0391_HUMAN Uncharacterized protein KIAA0391.	3340.6	0.892971	3	-.EGSNKQVYSVPHFFLAGAAKERSQMNSQTE.-	1	2.92269	0.208237	214.571	18	18/116	2.38377	1		2	ENSG00000100890	Hs.458487	O15091|MRRP3_HUMAN
MARS1_TRP_10mM_NE	TRP	NE	379	K1C9_HUMAN Keratin, type I cytoskeletal 9 (Cytokeratin-9) (CK-9) (Kerati	1791.73	0.32373	2	R.GGSGGSYGGGGSGGGYGGGSGSR.G	2.86e-05	4.237	0.445	940.1	1	22/44	6.10397	2		0	ENSG00000171403	Hs.654569	P35527|K1C9_HUMAN
MARS2_GluC_10mM_NE	GluC	NE	440	K1C9_HUMAN Keratin, type I cytoskeletal 9 (Cytokeratin-9) (CK-9) (Kerati	1422.67	0.226553	2	E.VSSSGQEVQSSAKE.V	1.42e-05	3.3315	0.335246	821.397	1	19/26	5.28329	2		0	ENSG00000171403	Hs.654569	P35527|K1C9_HUMAN
MARS2_TRP_10mM_NE	TRP	NE	648	KAC_HUMAN Ig kappa chain C region.	1703.72	0.31648	2	N.SQESVTEQDSKDSTY.S	1.82e-06	2.843	0.385	475	1	20/28	5.03507	1		0	ENSG00000211592	Hs.449621 || Hs.703932	P01834|IGKC_HUMAN	Q6PJF2|Q6PJF2_HUMAN || Q6GMX8|Q6GMX8_HUMAN || Q6PIL8|Q6PIL8_HUMAN || Q7Z3Y4|Q7Z3Y4_HUMAN || A0A5E5|A0A5E5_HUMAN || Q6P5S8|Q6P5S8_HUMAN || Q6GMX0|Q6GMX0_HUMAN || Q569I9|Q569I9_HUMAN || Q6P491|Q6P491_HUMAN || Q0KKI6|Q0KKI6_HUMAN || Q6PIH6|Q6PIH6_HUMAN || Q7Z473|Q7Z473_HUMAN || Q6P5R5|Q6P5R5_HUMAN || Q5EFE6|Q5EFE6_HUMAN || Q502W4|Q502W4_HUMAN || Q6GMV9|Q6GMV9_HUMAN || Q6GMX9|Q6GMX9_HUMAN || Q6GMW1|Q…
MARS1_TRP_0mM_NE	TRP	NE	1066	KAC_HUMAN Ig kappa chain C region.	1690.81	0.20181	2	K.VYACEVTHQGLSSPVT.K	5.91e-09	2.907	0.288	1224	1	21/30	4.34367	1		0	ENSG00000211592	Hs.449621 || Hs.703933	P01834|IGKC_HUMAN	Q6PJF2|Q6PJF2_HUMAN || Q6GMX8|Q6GMX8_HUMAN || Q6PIL8|Q6PIL8_HUMAN || Q7Z3Y4|Q7Z3Y4_HUMAN || A0A5E5|A0A5E5_HUMAN || Q6P5S8|Q6P5S8_HUMAN || Q6GMX0|Q6GMX0_HUMAN || Q569I9|Q569I9_HUMAN || Q6P491|Q6P491_HUMAN || Q0KKI6|Q0KKI6_HUMAN || Q6PIH6|Q6PIH6_HUMAN || Q7Z473|Q7Z473_HUMAN || Q6P5R5|Q6P5R5_HUMAN || Q5EFE6|Q5EFE6_HUMAN || Q502W4|Q502W4_HUMAN || Q6GMV9|Q6GMV9_HUMAN || Q6GMX9|Q6GMX9_HUMAN || Q6GMW1|Q…
MARS1_GluC_100mM_NE	GluC	NE	1542	KAC_HUMAN Ig kappa chain C region.	2439.14	-0.0195128	2	E.QDSKDSTYSLSSTLTLSKADYE.K	4.36e-06	3.14027	0.39485	283.587	1	16/42	5.06573	2	X	0	ENSG00000211592	Hs.449621 || Hs.703934	P01834|IGKC_HUMAN	Q6PJF2|Q6PJF2_HUMAN || Q6GMX8|Q6GMX8_HUMAN || Q6PIL8|Q6PIL8_HUMAN || Q7Z3Y4|Q7Z3Y4_HUMAN || A0A5E5|A0A5E5_HUMAN || Q6P5S8|Q6P5S8_HUMAN || Q6GMX0|Q6GMX0_HUMAN || Q569I9|Q569I9_HUMAN || Q6P491|Q6P491_HUMAN || Q0KKI6|Q0KKI6_HUMAN || Q6PIH6|Q6PIH6_HUMAN || Q7Z473|Q7Z473_HUMAN || Q6P5R5|Q6P5R5_HUMAN || Q5EFE6|Q5EFE6_HUMAN || Q502W4|Q502W4_HUMAN || Q6GMV9|Q6GMV9_HUMAN || Q6GMX9|Q6GMX9_HUMAN || Q6GMW1|Q…
MARS1_GluC_100mM_E	GluC	E	2673	KAC_HUMAN Ig kappa chain C region.	3853.95	-1.61911	3	-.TVAAPSVFIFPPSDEQLKSGTASVVCLLNNFYPRE.A	1.23e-07	3.84132	0.560961	699.774	1	34/136	5.88505	2		0	ENSG00000211592	Hs.449621 || Hs.703935	P01834|IGKC_HUMAN	Q6PJF2|Q6PJF2_HUMAN || Q6GMX8|Q6GMX8_HUMAN || Q6PIL8|Q6PIL8_HUMAN || Q7Z3Y4|Q7Z3Y4_HUMAN || A0A5E5|A0A5E5_HUMAN || Q6P5S8|Q6P5S8_HUMAN || Q6GMX0|Q6GMX0_HUMAN || Q569I9|Q569I9_HUMAN || Q6P491|Q6P491_HUMAN || Q0KKI6|Q0KKI6_HUMAN || Q6PIH6|Q6PIH6_HUMAN || Q7Z473|Q7Z473_HUMAN || Q6P5R5|Q6P5R5_HUMAN || Q569I7|Q569I7_HUMAN || Q5EFE6|Q5EFE6_HUMAN || Q502W4|Q502W4_HUMAN || Q6GMV9|Q6GMV9_HUMAN || Q6GMX9|Q…
MARS1_TRP_0mM_NE	TRP	NE	1717	KAC_HUMAN Ig kappa chain C region.	1946.03	-1.38349	2	-.TVAAPSVFIFPPSDEQLK.S	1.15e-09	3.399	0.411	766.3	1	22/34	5.22203	4	X	0	ENSG00000211592	Hs.449621 || Hs.703936	P01834|IGKC_HUMAN	Q6PJF2|Q6PJF2_HUMAN || Q6GMX8|Q6GMX8_HUMAN || Q6PIL8|Q6PIL8_HUMAN || Q7Z3Y4|Q7Z3Y4_HUMAN || A0A5E5|A0A5E5_HUMAN || Q6P5S8|Q6P5S8_HUMAN || Q6GMX0|Q6GMX0_HUMAN || Q569I9|Q569I9_HUMAN || Q6P491|Q6P491_HUMAN || Q0KKI6|Q0KKI6_HUMAN || Q6PIH6|Q6PIH6_HUMAN || Q7Z473|Q7Z473_HUMAN || Q6P5R5|Q6P5R5_HUMAN || Q569I7|Q569I7_HUMAN || Q5EFE6|Q5EFE6_HUMAN || Q502W4|Q502W4_HUMAN || Q6GMV9|Q6GMV9_HUMAN || Q6GMX9|Q…
MARS1_TRP_50mM_NE	TRP	NE	1530	KAC_HUMAN Ig kappa chain C region.	3619.71	-1.42687	3	K.VDNALQSGNSQESVTEQDSKDSTYSLSSTLTLSK.A	4.7e-07	5.153	0.283	874.6	1	33/132	4.61171	13	X	0	ENSG00000211592	Hs.449621 || Hs.703937	P01834|IGKC_HUMAN	Q6PJF2|Q6PJF2_HUMAN || Q6GMX8|Q6GMX8_HUMAN || Q6PIL8|Q6PIL8_HUMAN || Q7Z3Y4|Q7Z3Y4_HUMAN || A0A5E5|A0A5E5_HUMAN || Q6P5S8|Q6P5S8_HUMAN || Q6GMX0|Q6GMX0_HUMAN || Q569I9|Q569I9_HUMAN || Q6P491|Q6P491_HUMAN || Q0KKI6|Q0KKI6_HUMAN || Q6PIH6|Q6PIH6_HUMAN || Q7Z473|Q7Z473_HUMAN || Q6P5R5|Q6P5R5_HUMAN || Q5EFE6|Q5EFE6_HUMAN || Q502W4|Q502W4_HUMAN || Q6GMV9|Q6GMV9_HUMAN || Q6GMX9|Q6GMX9_HUMAN || Q6GMW1|Q…
MARS2_TRP_500mM_E	TRP	E	2550	KAC_HUMAN Ig kappa chain C region.	3724.9	-1.51865	3	-.TVAAPSVFIFPPSDEQLKSGTASVVCLLNNFYPR.E	2.16e-08	4.079	0.483	739.3	1	31/132	5.50743	2		24	ENSG00000211592	Hs.449621 || Hs.703938	P01834|IGKC_HUMAN	Q6PJF2|Q6PJF2_HUMAN || Q6GMX8|Q6GMX8_HUMAN || Q6PIL8|Q6PIL8_HUMAN || Q7Z3Y4|Q7Z3Y4_HUMAN || A0A5E5|A0A5E5_HUMAN || Q6P5S8|Q6P5S8_HUMAN || Q6GMX0|Q6GMX0_HUMAN || Q569I9|Q569I9_HUMAN || Q6P491|Q6P491_HUMAN || Q0KKI6|Q0KKI6_HUMAN || Q6PIH6|Q6PIH6_HUMAN || Q7Z473|Q7Z473_HUMAN || Q6P5R5|Q6P5R5_HUMAN || Q569I7|Q569I7_HUMAN || Q5EFE6|Q5EFE6_HUMAN || Q502W4|Q502W4_HUMAN || Q6GMV9|Q6GMV9_HUMAN || Q6GMX9|Q…
MARS1_TRP_0mM_NE	TRP	NE	387	KLKB1_HUMAN Plasma kallikrein precursor (EC 3.4.21.34) (Plasma prekallik	1435.65	0.47065	2	K.TQSSDGKAQMQSPA.-	0.000632	2.428	0.246	396.7	1	17/26	3.5427	2	X	0	ENSG00000164344	Hs.237642	P03952|KLKB1_HUMAN	Q4W5C3|Q4W5C3_HUMAN || A8K9A9|A8K9A9_HUMAN
MARS1_TRP_50mM_NE	TRP	NE	1745	KLKB1_HUMAN Plasma kallikrein precursor (EC 3.4.21.34) (Plasma prekallik	1396.68	-1.02683	2	K.VAEYMDWILEK.T	0.000241	3.01	0.295	1472.5	1	16/20	4.77513	2		0	ENSG00000164344	Hs.237642	P03952|KLKB1_HUMAN	Q4W5C3|Q4W5C3_HUMAN || A8K9A9|A8K9A9_HUMAN
MARS1_TRP_50mM_NE	TRP	NE	2070	KNG1_HUMAN Kininogen-1 precursor (Alpha-2-thiol proteinase inhibitor) [C	2252.17	-0.84418	2	R.DIPTNSPELEETLTHTITKL.N	3.62e-12	3.782	0.427	392.8	1	21/38	5.67656	1		0	ENSG00000113889	Hs.77741	P01042|KNG1_HUMAN	Q05CF8|Q05CF8_HUMAN || A8K474|A8K474_HUMAN || Q53EQ0|Q53EQ0_HUMAN || Q6PAU9|Q6PAU9_HUMAN || B4E1C2|B4E1C2_HUMAN || B4DPP8|B4DPP8_HUMAN
MARS1_TRP_100mM_NE	TRP	NE	1142	KNG1_HUMAN Kininogen-1 precursor (Alpha-2-thiol proteinase inhibitor) [C	1598.83	-0.27979	2	N.SPELEETLTHTITK.L	1.13e-05	3.374	0.32	1883	1	22/26	5.19485	1		0	ENSG00000113889	Hs.77741	P01042|KNG1_HUMAN	Q05CF8|Q05CF8_HUMAN || A8K474|A8K474_HUMAN || Q53EQ0|Q53EQ0_HUMAN || Q6PAU9|Q6PAU9_HUMAN || B4E1C2|B4E1C2_HUMAN || B4DPP8|B4DPP8_HUMAN
MARS1_TRP_50mM_NE	TRP	NE	1061	KNG1_HUMAN Kininogen-1 precursor (Alpha-2-thiol proteinase inhibitor) [C	1874.88	-1.04466	2	K.YNSQNQSNNQFVLYR.I	8.38e-08	3.232	0.237	1422.9	1	20/28	4.1192	2	X	0	ENSG00000113889	Hs.77741	P01042|KNG1_HUMAN	A8K474|A8K474_HUMAN || Q53EQ0|Q53EQ0_HUMAN || Q6PAU9|Q6PAU9_HUMAN || B4E1C2|B4E1C2_HUMAN || B4DPP8|B4DPP8_HUMAN
MARS1_TRP_100mM_NE	TRP	NE	1521	KNG1_HUMAN Kininogen-1 precursor (Alpha-2-thiol proteinase inhibitor) [C	1030.54	-0.20757	2	K.YFIDFVAR.E	0.00318	2.452	0.299	655.9	1	13/14	4.81341	4	X	0	ENSG00000113889	Hs.77741	P01042|KNG1_HUMAN	Q05CF8|Q05CF8_HUMAN || A8K474|A8K474_HUMAN || Q53EQ0|Q53EQ0_HUMAN || Q6PAU9|Q6PAU9_HUMAN || B4E1C2|B4E1C2_HUMAN || B4DPP8|B4DPP8_HUMAN
MARS1_TRP_100mM_NE	TRP	NE	1537	KNG1_HUMAN Kininogen-1 precursor (Alpha-2-thiol proteinase inhibitor) [C	2139.08	-1.05861	2	R.DIPTNSPELEETLTHTITK.L	1.57e-13	3.252	0.426	448.6	1	21/36	5.23908	5	X	0	ENSG00000113889	Hs.77741	P01042|KNG1_HUMAN	Q05CF8|Q05CF8_HUMAN || A8K474|A8K474_HUMAN || Q53EQ0|Q53EQ0_HUMAN || Q6PAU9|Q6PAU9_HUMAN || B4E1C2|B4E1C2_HUMAN || B4DPP8|B4DPP8_HUMAN
MARS2_TRP_10mM_E	TRP	E	338	KNG1_HUMAN Kininogen-1 precursor (Alpha-2-thiol proteinase inhibitor) [C	1165.55	0.11738	2	K.AATGECTATVGK.R	5.58e-06	2.501	0.494	450.6	1	16/22	5.75918	1	X	3	ENSG00000113889	Hs.77741	P01042|KNG1_HUMAN	A8K474|A8K474_HUMAN || Q53EQ0|Q53EQ0_HUMAN || Q6PAU9|Q6PAU9_HUMAN || B4E1C2|B4E1C2_HUMAN || B4DPP8|B4DPP8_HUMAN
MARS2_TRP_25mM_E	TRP	E	1212	KNG1_HUMAN Kininogen-1 precursor (Alpha-2-thiol proteinase inhibitor) [C	1251.59	-1.47746	2	K.TVGSDTFYSFK.Y	4.12e-07	2.217	0.442	617.4	1	17/20	4.65655	1	X	3	ENSG00000113889	Hs.77741	P01042|KNG1_HUMAN	A8K474|A8K474_HUMAN || Q53EQ0|Q53EQ0_HUMAN || Q6PAU9|Q6PAU9_HUMAN || B4E1C2|B4E1C2_HUMAN || B4DPP8|B4DPP8_HUMAN
MARS2_TRP_100mM_E	TRP	E	896	KNG1_HUMAN Kininogen-1 precursor (Alpha-2-thiol proteinase inhibitor) [C	2186.91	-1.62143	3	K.EGDCPVQSGKTWQDCEYK.D	0.000418	3.09	0.5	659.9	1	26/68	5.53226	2		3	ENSG00000113889	Hs.77741	P01042|KNG1_HUMAN	A8K474|A8K474_HUMAN || Q53EQ0|Q53EQ0_HUMAN || Q6PAU9|Q6PAU9_HUMAN || B4E1C2|B4E1C2_HUMAN || B4DPP8|B4DPP8_HUMAN
MARS2_TRP_25mM_E	TRP	E	274	KNG1_HUMAN Kininogen-1 precursor (Alpha-2-thiol proteinase inhibitor) [C	1321.65	0.20479	2	K.AATGECTATVGKR.S	9.51e-07	2.799	0.588	779.1	1	17/24	6.70051	3	X	3	ENSG00000113889	Hs.77741	P01042|KNG1_HUMAN	A8K474|A8K474_HUMAN || Q53EQ0|Q53EQ0_HUMAN || Q6PAU9|Q6PAU9_HUMAN || B4E1C2|B4E1C2_HUMAN || B4DPP8|B4DPP8_HUMAN
MARS2_TRP_25mM_E	TRP	E	1390	KNG1_HUMAN Kininogen-1 precursor (Alpha-2-thiol proteinase inhibitor) [C	2512.22	-1.46909	3	R.IASFSQNCDIYPGKDFVQPPTK.I	7.21e-07	3.5	0.488	723.7	1	26/84	5.61489	2	X	4	ENSG00000113889	Hs.77741	P01042|KNG1_HUMAN	Q05CF8|Q05CF8_HUMAN || A8K474|A8K474_HUMAN || Q53EQ0|Q53EQ0_HUMAN || Q6PAU9|Q6PAU9_HUMAN || B4E1C2|B4E1C2_HUMAN || B4DPP8|B4DPP8_HUMAN
MARS1_GluC_500mM_NE	GluC	NE	1347	KNG1_HUMAN Kininogen-1 precursor (Alpha-2-thiol proteinase inhibitor) [Contains:Kininogen-1 heavy chain; Bradykinin (Kallidin I); Lysyl-bradykinin(Kallidin II); Kininogen-1	1843.87	-0.964701	3	E.ATKTVGSDTFYSFKYE.I	0.000444927	4.62674	0.251571	1893.14	1	31/60	5.25321	4		0	ENSG00000113889	Hs.77741	P01042|KNG1_HUMAN	A8K474|A8K474_HUMAN || Q53EQ0|Q53EQ0_HUMAN || Q6PAU9|Q6PAU9_HUMAN || B4E1C2|B4E1C2_HUMAN || B4DPP8|B4DPP8_HUMAN
MARS1_GluC_10mM_E	GluC	E	2415	KNG1_HUMAN Kininogen-1 precursor (Alpha-2-thiol proteinase inhibitor) [Contains:Kininogen-1 heavy chain; Bradykinin (Kallidin I); Lysyl-bradykinin(Kallidin II); Kininogen-1	2214.02	-0.594042	2	E.NFLFLTPDCKSLWNGDTGE.C	5.42e-12	2.76157	0.476636	817.653	1	20/36	5.28681	1	X	4	ENSG00000113889	Hs.77741	P01042|KNG1_HUMAN	Q05CF8|Q05CF8_HUMAN || A8K474|A8K474_HUMAN || Q53EQ0|Q53EQ0_HUMAN || Q6PAU9|Q6PAU9_HUMAN || B4E1C2|B4E1C2_HUMAN || B4DPP8|B4DPP8_HUMAN
MARS1_GluC_100mM_NE	GluC	NE	2106	KTDAP_HUMAN Keratinocyte differentiation-associated protein precursor.	1176.58	-0.217905	2	E.FLNWHALFE.S	0.00103524	2.30269	0.22602	769.371	1	14/16	3.83587	1		0	ENSG00000188508	Hs.112457	P60985|KTDAP_HUMAN
MARS1_GluC_50mM_NE	GluC	NE	2608	KTDAP_HUMAN Keratinocyte differentiation-associated protein precursor.	1420.65	-1.28899	2	A.DEFLNWHALFE.S	0.000104213	3.23364	0.378348	750.268	1	16/20	5.56432	2		0	ENSG00000188508	Hs.112457	P60985|KTDAP_HUMAN
MARS1_TRP_10mM_NE	TRP	NE	1653	LAC_HUMAN Ig lambda chain C regions.	1743.86	0.30312	2	K.YAASSYLSLTPEQWK.S	7.44e-08	3.412	0.376	1551.2	1	22/28	5.53838	2	X	0	ENSG00000211677 || ENSG00000211679		P01842|LAC_HUMAN	Q8TBC9|Q8TBC9_HUMAN || Q6GMV7|Q6GMV7_HUMAN || Q7Z2U7|Q7Z2U7_HUMAN || Q8NEJ1|Q8NEJ1_HUMAN || Q6GMX4|Q6GMX4_HUMAN || A0M8Q4|A0M8Q4_HUMAN || Q6PJR7|Q6PJR7_HUMAN || A0M8Q9|A0M8Q9_HUMAN || A0M8Q6|A0M8Q6_HUMAN || Q6IPQ0|Q6IPQ0_HUMAN || A2NUT2|A2NUT2_HUMAN || Q6P5S3|Q6P5S3_HUMAN || Q5CZ94|Q5CZ94_HUMAN || Q6P2J1|Q6P2J1_HUMAN || Q6PJA3|Q6PJA3_HUMAN || Q8N355|Q8N355_HUMAN || Q8TCJ5|Q8TCJ5_HUMAN || A0A5E4|A…
MARS2_GluC_10mM_E	GluC	E	650	LAC_HUMAN Ig lambda chain C regions.	1465.68	0.099928	2	E.GSTVEKTVAPTECS.-	0.000443465	2.49442	0.284054	708.097	1	18/26	4.02141	1	X	37	ENSG00000211677 || ENSG00000211680		P01842|LAC_HUMAN	Q8TBC9|Q8TBC9_HUMAN || Q6GMV7|Q6GMV7_HUMAN || Q7Z2U7|Q7Z2U7_HUMAN || Q8NEJ1|Q8NEJ1_HUMAN || Q6GMX4|Q6GMX4_HUMAN || A0M8Q4|A0M8Q4_HUMAN || Q6PJR7|Q6PJR7_HUMAN || Q5FWF9|Q5FWF9_HUMAN || A0M8Q9|A0M8Q9_HUMAN || Q6IPQ0|Q6IPQ0_HUMAN || A2NUT2|A2NUT2_HUMAN || Q6P5S3|Q6P5S3_HUMAN || Q5CZ94|Q5CZ94_HUMAN || Q6P2J1|Q6P2J1_HUMAN || Q6PJA3|Q6PJA3_HUMAN || Q8N355|Q8N355_HUMAN || Q8TCJ5|Q8TCJ5_HUMAN || A0A5E4|A…
MARS2_TRP_100mM_E	TRP	E	1052	LAC_HUMAN Ig lambda chain C regions.	2557.12	-0.02056	2	R.SYSCQVTHEGSTVEKTVAPTECS	3.46e-07	3.305	0.448	587.4	1	17/44	5.55161	1		37	ENSG00000211677 || ENSG00000211681		P01842|LAC_HUMAN	Q8TBC9|Q8TBC9_HUMAN || Q6GMV7|Q6GMV7_HUMAN || Q7Z2U7|Q7Z2U7_HUMAN || Q8NEJ1|Q8NEJ1_HUMAN || Q6GMX4|Q6GMX4_HUMAN || A0M8Q4|A0M8Q4_HUMAN || Q6PJR7|Q6PJR7_HUMAN || Q5FWF9|Q5FWF9_HUMAN || A0M8Q9|A0M8Q9_HUMAN || Q6IPQ0|Q6IPQ0_HUMAN || A2NUT2|A2NUT2_HUMAN || Q6P5S3|Q6P5S3_HUMAN || Q5CZ94|Q5CZ94_HUMAN || Q6P2J1|Q6P2J1_HUMAN || Q6PJA3|Q6PJA3_HUMAN || Q8N355|Q8N355_HUMAN || Q8TCJ5|Q8TCJ5_HUMAN || A0A5E4|A…
MARS2_TRP_100mM_E	TRP	E	633	LAC_HUMAN Ig lambda chain C regions.	1711.76	0.10835	2	R.SYSCQVTHEGSTVEK.T	2.44e-09	3.839	0.465	2033.9	1	24/28	6.62116	4	X	38	ENSG00000211677 || ENSG00000211682		P01842|LAC_HUMAN	Q8TBC9|Q8TBC9_HUMAN || Q6GMV7|Q6GMV7_HUMAN || Q7Z2U7|Q7Z2U7_HUMAN || Q8NEJ1|Q8NEJ1_HUMAN || Q6GMX4|Q6GMX4_HUMAN || A0M8Q4|A0M8Q4_HUMAN || Q6PJR7|Q6PJR7_HUMAN || Q5FWF9|Q5FWF9_HUMAN || A0M8Q9|A0M8Q9_HUMAN || Q6IPQ0|Q6IPQ0_HUMAN || A2NUT2|A2NUT2_HUMAN || Q6P5S3|Q6P5S3_HUMAN || Q5CZ94|Q5CZ94_HUMAN || Q6P2J1|Q6P2J1_HUMAN || Q6PJA3|Q6PJA3_HUMAN || Q8N355|Q8N355_HUMAN || Q8TCJ5|Q8TCJ5_HUMAN || A0A5E4|A…
MARS1_TRP_50mM_NE	TRP	NE	1175	LCAT_HUMAN Phosphatidylcholine-sterol acyltransferase precursor (EC 2.3.	1549.69	-0.97747	2	Y.DWRLEPGQQEEY.Y	2.26e-06	2.728	0.115	940.6	1	18/22	2.99023	1		0	ENSG00000213398	Hs.387239	P04180|LCAT_HUMAN	Q53XQ3|Q53XQ3_HUMAN
MARS2_GluC_100mM_NE	GluC	NE	2600	LCAT_HUMAN Phosphatidylcholine-sterol acyltransferase precursor (EC 2.3.	2010.08	0.691631	2	P.FWLLNVLFPPHTTPKAE.L	0.00064365	4.07859	0.290533	878.577	1	21/32	5.15028	4	X	0	ENSG00000213398	Hs.387239	P04180|LCAT_HUMAN	Q53XQ3|Q53XQ3_HUMAN
MARS1_TRP_100mM_NE	TRP	NE	1820	LCAT_HUMAN Phosphatidylcholine-sterol acyltransferase precursor (EC 2.3.	3179.45	-1.23604	3	R.TYIYDHGFPYTDPVGVLYEDGDDTVATR.S	1.15e-12	6.852	0.533	2985.9	1	42/108	7.46487	4	X	0	ENSG00000213398	Hs.387239	P04180|LCAT_HUMAN	Q53XQ3|Q53XQ3_HUMAN
MARS1_GluC_10mM_NE	GluC	NE	1955	LCAT_HUMAN Phosphatidylcholine-sterol acyltransferase precursor (EC 2.3.1.43)(Lecithin-cholesterol acyltransferase) (Phospholipid-cholesterolacyltransferase).	1680.81	0.817055	2	E.EQRITTTSPWMFPS.R	1	2.45686	0.355538	820.348	1	18/26	4.28697	1	X	0	ENSG00000213398	Hs.387239	P04180|LCAT_HUMAN	Q53XQ3|Q53XQ3_HUMAN
MARS1_GluC_500mM_NE	GluC	NE	2531	LCAT_HUMAN Phosphatidylcholine-sterol acyltransferase precursor (EC 2.3.1.43)(Lecithin-cholesterol acyltransferase) (Phospholipid-cholesterolacyltransferase).	1810.01	-0.605347	3	P.FWLLNVLFPPHTTPK.A	1.06e-09	3.74537	0.232912	1264.46	1	28/56	4.67802	1		0	ENSG00000213398	Hs.387239	P04180|LCAT_HUMAN	Q53XQ3|Q53XQ3_HUMAN
MARS1_GluC_50mM_NE	GluC	NE	1997	LCAT_HUMAN Phosphatidylcholine-sterol acyltransferase precursor (EC 2.3.1.43)(Lecithin-cholesterol acyltransferase) (Phospholipid-cholesterolacyltransferase).	2001.07	-1.61952	3	V.LASGDNQGIPIMSSIKLKE.E	7.58e-05	3.53923	0.385201	589.256	1	26/72	5.01035	1		0	ENSG00000213398	Hs.387239	P04180|LCAT_HUMAN	Q53XQ3|Q53XQ3_HUMAN
MARS1_GluC_500mM_NE	GluC	NE	3017	LCAT_HUMAN Phosphatidylcholine-sterol acyltransferase precursor (EC 2.3.1.43)(Lecithin-cholesterol acyltransferase) (Phospholipid-cholesterolacyltransferase).	3281.68	-1.41706	3	E.YLDSSKLAGYLHTLVQNLVNNGYVRDETV.R	5.69e-12	4.00721	0.183835	815.269	1	28/112	3.43798	1		0	ENSG00000213398	Hs.387239	P04180|LCAT_HUMAN	Q53XQ3|Q53XQ3_HUMAN
MARS2_TRP_100mM_E	TRP	E	1999	LTBP4_HUMAN Latent-transforming growth factor beta-binding protein 4 pre	4498.96	-0.85422	3	R.RSFPEPEEPPEGGSYAGSLAEPYEELEAEECGILDGCTNGR.C	1.42e-14	5.495	0.558	1582.1	1	44/160	6.76697	1		1	ENSG00000090006	Hs.466766	Q8N2S1|LTBP4_HUMAN	A6NCG8|A6NCG8_HUMAN || B7Z988|B7Z988_HUMAN || B3KXY6|B3KXY6_HUMAN
MARS1_GluC_10mM_NE	GluC	NE	2133	LTBP4_HUMAN Latent-transforming growth factor beta-binding protein 4 precursor(LTBP-4).	2532.03	-0.443826	2	R.EAPYGAPRFDMPDFEDDGGPYGE.S	7.61e-10	4.03443	0.486979	570.464	1	22/44	6.24735	1		0	ENSG00000090006	Hs.466766	Q8N2S1|LTBP4_HUMAN	A6NCG8|A6NCG8_HUMAN || O75441|O75441_HUMAN || B7Z988|B7Z988_HUMAN || B3KXY6|B3KXY6_HUMAN
MARS1_TRP_500mM_NE	TRP	NE	2416	LUM_HUMAN Lumican precursor (Keratan sulfate proteoglycan lumican) (KSPG	3163.69	-1.94171	3	R.LPSGLPVSLLTLYLDNNKISNIPDEYFK.R	7.71e-06	3.482	0.254	968.7	1	37/108	3.48212	2	X	0	ENSG00000139329	Hs.406475	P51884|LUM_HUMAN	B2R6R5|B2R6R5_HUMAN
MARS1_TRP_100mM_NE	TRP	NE	836	LUM_HUMAN Lumican precursor (Keratan sulfate proteoglycan lumican) (KSPG	1297.67	-1.38106	2	K.SLEDLQLTHNK.I	3.6e-05	2.623	0.3	852.5	1	16/20	4.22376	2		0	ENSG00000139329	Hs.406475	P51884|LUM_HUMAN	Q53FV4|Q53FV4_HUMAN || B2R6R5|B2R6R5_HUMAN
MARS1_TRP_50mM_NE	TRP	NE	1502	LUM_HUMAN Lumican precursor (Keratan sulfate proteoglycan lumican) (KSPG	1024.56	-1.09153	2	R.FNALQYLR.L	0.000454	2.615	0.211	1097.7	1	13/14	4.15701	5	X	0	ENSG00000139329	Hs.406475	P51884|LUM_HUMAN	Q53FV4|Q53FV4_HUMAN || B2R6R5|B2R6R5_HUMAN
MARS1_TRP_25mM_E	TRP	E	1990	LUM_HUMAN Lumican precursor (Keratan sulfate proteoglycan lumican) (KSPG	1668.86	-1.37505	2	K.SLEYLDLSFNQIAR.L	0.000145	2.508	0.394	633.3	1	17/26	4.46977	1		1	ENSG00000139329	Hs.406475	P51884|LUM_HUMAN	Q53FV4|Q53FV4_HUMAN || B2R6R5|B2R6R5_HUMAN
MARS1_GluC_100mM_NE	GluC	NE	1819	LUM_HUMAN Lumican precursor (Keratan sulfate proteoglycan lumican) (KSPGlumican).	1435.78	0.54836	2	E.DAVSAAFKGLKSLE.Y	1.68e-07	3.16768	0.222134	1405.2	1	18/26	4.18923	2	X	0	ENSG00000139329	Hs.406475	P51884|LUM_HUMAN	Q53FV4|Q53FV4_HUMAN || B2R6R5|B2R6R5_HUMAN
MARS1_GluC_100mM_NE	GluC	NE	1518	LUM_HUMAN Lumican precursor (Keratan sulfate proteoglycan lumican) (KSPGlumican).	1861.01	-0.0230341	2	E.LDLSYNKLKNIPTVNE.N	1.25e-10	3.06784	0.189293	963.011	1	21/30	3.83002	3	X	0	ENSG00000139329	Hs.406475	P51884|LUM_HUMAN	Q53FV4|Q53FV4_HUMAN || B2R6R5|B2R6R5_HUMAN
MARS1_GluC_50mM_E	GluC	E	2513	LUM_HUMAN Lumican precursor (Keratan sulfate proteoglycan lumican) (KSPGlumican).	1506.83	-1.40288	2	D.LQWLILDHNLLE.N	1.08e-06	2.85964	0.307255	1317.94	1	18/22	4.44461	2	X	1	ENSG00000139329	Hs.406475	P51884|LUM_HUMAN	Q53FV4|Q53FV4_HUMAN || B2R6R5|B2R6R5_HUMAN
MARS2_TRP_500mM_E	TRP	E	1047	MEP1A_HUMAN Meprin A subunit alpha precursor (EC 3.4.24.18) (Endopeptida	1544.7	-0.14873	2	R.CISGHAFFYTGER.C	1.56e-08	2.685	0.436	1253.6	1	17/24	5.45635	1		4	ENSG00000112818	Hs.179704	Q16819|MEP1A_HUMAN	B0AZP9|B0AZP9_HUMAN || B2RCS2|B2RCS2_HUMAN || A2RRM4|A2RRM4_HUMAN || Q8TDC9|Q8TDC9_HUMAN || B7ZL91|B7ZL91_HUMAN	CNSGHAYMYTDAR	94	cNSGHAYMYTDAR	....................CISGHAFFYTGERCQAVQVHGSVLGMVIGGTAG	61	3.4
MARS1_TRP_10mM_NE	TRP	NE	643	MGP_HUMAN Matrix Gla protein precursor (MGP) (Cell growth-inhibiting gen	1275.64	0.14129	2	R.NANTFISPQQR.W	7.03e-06	2.821	0.261	1234.6	1	17/20	4.56202	4		0	ENSG00000111341	Hs.365706	P08493|MGP_HUMAN								40.76	638.26	614.92	727.98	n.o.
MARS1_GluC_10mM_E	GluC	E	1090	MGP_HUMAN Matrix Gla protein precursor (MGP) (Cell growth-inhibiting gene 36protein).	1201.46	0.442213	2	E.ACDDYRLCE.R	6.71e-05	2.42243	0.287754	896.952	1	13/16	4.4192	1		0	ENSG00000111341	Hs.365706	P08493|MGP_HUMAN								43.12	601.01	969.88	527.22	n
MARS2_TRP_2000mM_E	TRP	E	830	MGP_HUMAN Matrix Gla protein precursor (MGP) (Cell growth-inhibiting gen	2547.18	-0.15238	3	R.SKPVHELNREACDDYRLCER.Y	0.000487	2.643	0.453	418	1	22/76	5.07172	1		0	ENSG00000111341	Hs.365706	P08493|MGP_HUMAN
MARS1_TRP_10mM_NE	TRP	NE	400	MUC18_HUMAN Cell surface glycoprotein MUC18 precursor (Melanoma-associat	1592.69	-0.75559	2	R.QGQGQSEPGEYEQR.L	1	2.595	0.319	704.7	1	19/26	4.20915	2		0	ENSG00000076706	Hs.599039	P43121|MUC18_HUMAN	A8K6A6|A8K6A6_HUMAN || B3KXZ9|B3KXZ9_HUMAN || B2R642|B2R642_HUMAN
MARS1_GluC_50mM_NE	GluC	NE	1979	MUC18_HUMAN Cell surface glycoprotein MUC18 precursor (Melanoma-associated antigenMUC18) (Melanoma cell adhesion molecule) (Melanoma-associated antigenA32) (S-endo 1 endoth	2890.48	-1.353	3	R.VYKAPEEPNIQVNPLGIPVNSKEPEE.V	9.66e-10	4.02761	0.220133	1123.12	1	38/100	3.85495	1		0	ENSG00000076706	Hs.599039	P43121|MUC18_HUMAN	A8K6A6|A8K6A6_HUMAN || B3KXZ9|B3KXZ9_HUMAN || B2R642|B2R642_HUMAN
MARS1_GluC_100mM_NE	GluC	NE	2126	MUC18_HUMAN Cell surface glycoprotein MUC18 precursor (Melanoma-associated antigenMUC18) (Melanoma cell adhesion molecule) (Melanoma-associated antigenA32) (S-endo 1 endoth	1978.12	-0.741702	3	E.SSGLYTLQSILKAQLVKE.D	2.82e-08	3.12449	0.330521	750.748	1	29/68	4.5743	2		0	ENSG00000076706	Hs.599039	P43121|MUC18_HUMAN	A8K6A6|A8K6A6_HUMAN || B3KXZ9|B3KXZ9_HUMAN || B2R642|B2R642_HUMAN
MARS1_GluC_10mM_NE	GluC	NE	2314	MUC18_HUMAN Cell surface glycoprotein MUC18 precursor (Melanoma-associated antigenMUC18) (Melanoma cell adhesion molecule) (Melanoma-associated antigenA32) (S-endo 1 endoth	1806.97	0.517895	2	E.VTVPVFYPTEKVWLE.V	1	2.93736	0.311683	681.944	1	17/28	4.53338	2	X	0	ENSG00000076706	Hs.599039	P43121|MUC18_HUMAN	A8K6A6|A8K6A6_HUMAN || B3KXZ9|B3KXZ9_HUMAN || B2R642|B2R642_HUMAN
MARS1_GluC_10mM_E	GluC	E	1072	MUC18_HUMAN Cell surface glycoprotein MUC18 precursor (Melanoma-associated antigenMUC18) (Melanoma cell adhesion molecule) (Melanoma-associated antigenA32) (S-endo 1 endoth	1175.47	-0.442186	2	E.DKDAQFYCE.L	0.000699278	2.27067	0.353608	1115.36	1	13/16	4.65918	1		1	ENSG00000076706	Hs.599039	P43121|MUC18_HUMAN	A8K6A6|A8K6A6_HUMAN || B3KXZ9|B3KXZ9_HUMAN || B2R642|B2R642_HUMAN
[truncated: 300 more rows]
