# Supplementary material for: Proteomic Analysis of Polypeptides Captured from Blood during Extracorporeal Albumin Dialysis in Patients with Cholestasis and Resistant Pruritus
Source: PLoS One. 2011 Jul 14;6(7):e21850. doi: 10.1371/journal.pone.0021850 (PMC3136480; doi:10.1371/journal.pone.0021850)
Supplement: Table S3 — Peptides and proteins monitored by SRM. Retention times and SRM transitions. (XLS) [file pone.0021850.s004.xls]

## Sheet: TableS3
Table S3
	Peptides and proteins monitored by SRM. Retention times and SRM transitions.
	Protein	Mr (KDa)	# peptides	Sequence Coverage (%)	Peptide	RT (min)	m/z			Sample Detected(1)
							Precursor	Fragment 1	Fragment 2	C	T
	Alpha-1B-glycoprotein	54	118	78	SWVPHTFESELSDPVELLVAES	112	1236.6	1183.5	1515.3	X	X
	Serum albumin	69	218	96	LVNEVTEFAK	59	575.5	937.3	595.2	X	X
					AVMDDFAAFVEK	76	680	594.5	1041	X	X
					DYLSVVLNQLCVLHE	128	902	1517.4	657.2	X	X
	Apolipoprotein A-II	11	48	77	EPCVESLVSQYFQTVTDYGK	107	1175.6	1221.3	1436.4	X	X
					KAGTELVNFLSYFVELGTQPATQ	130	1193	1969.3	1683.4	X	X
	Neutrophil defensin 1	10	9	55	EPLQARADEVAAAPEQIAADIPEVVVSLAWDESLAPK	127	1300.4	1080.5	1739.6	-	X
					ADEVAAAPEQIAADIPEVVVSLAWDESLAPK	136	1069.1	945.2	1481.2	-	X
	Alpha-2-HS-glycoprotein	39	64	65	ISRAQLVPLPPSTYVE	108	885.7	1002.2	768.3	X	X
	Fibrinogen alpha chain	95	58	32	TFPGFFSPMLGEFVSETESR	106	1140.8	1016.7	1497.4	-	X
					FDTASTGKTFPGFFSPMLGEFVSETESR	117	755.9	673.1	1009	-	X
	Pancreatic prohormone	10	2	30	AQGAPLEPVYPGDNATPEQMAQYAADLRR	82	902.9	822.1	1052.6	-	X
	Serum amyloid A	13	3	29	SGKDPNHFRPAGLPEKY	55	638.4	802.4	763.4	-	X
	Secreted Ly-6/uPAR-related protein 1	11	4	59	CKPEDTACMTTLVTVEAEYPFNQSPVVTR	92	1115.3	1144.4	1535.2	-	X
					SCSSSCVATDPDSIGAAHLIFCCFRDLCNSEL	108	1217.5	1298.2	1441.8	-	X
	Transthyretin	16	113	86	YTIAALLSPYSYSTTAVVTNPKE	98	1245.4	1656.5	687.1	X	X
					ALGISPFHEHAEVVFTANDSGPR	74	818.3	744.2	965	X	X
	(1) Detected peptides in control albumin (C) and patient-derived (T) extracts.
