# Supplementary material for: Proteomic Analysis of Polypeptides Captured from Blood during Extracorporeal Albumin Dialysis in Patients with Cholestasis and Resistant Pruritus
Source: PLoS One. 2011 Jul 14;6(7):e21850. doi: 10.1371/journal.pone.0021850 (PMC3136480; doi:10.1371/journal.pone.0021850)
Supplement: Table S4 — Gene Ontology analysis of the protein set unique to the MARS-derived extracts (DAVID [26], [27]). (XLS) [file pone.0021850.s005.xls]

## Sheet: TableS4
	Table S4
	Gene Ontology analysis of the protein set unique to the MARS-derived extracts (DAVID*)
	Term	Count	Expected	p	Genes
	Receptor binding	14	2.4	4.2e-07	Q8TDB2, Q16627, P81172, P04085, P01344, Q8N2S1, Q9UHG2, P02671, Q16663, P02735, P01298, P10451, P55000, P28799
	Cytokine activity	6	0.8	0.00096	Q16627, P04085, P10451, P55000, P28799, Q16663
	Response to external stimulus	12	2.1	5.4e-06	P02735, P59665, P59666, P00747, P08493, P35542, P00746, P02671, P22692, Q9Y624, P22614, P0C0L4, P0C0L5, Q16663
	Response to wounding	9	1.4	6.9e-05	P02735, P00747, P35542, P00746, P02671, P22692, Q9Y624, P22614, P0C0L4, P0C0L5
	Defense response	10	1.9	8.8e-05	P02735, P59665, P59666, P81172, P81605, P35542, P00746, P22692, Q9Y624, P22614, P0C0L4, P0C0L5
	Inflammatory response	7	1	0.00042	P02735, P35542, P00746, P22692, Q9Y624, P22614, P0C0L4, P0C0L5
	*: Huang DW, Sherman BT, Lempicki RA. Systematic and integrative analysis of large gene lists using DAVID Bioinformatics Resources. Nature Protoc 2009;4:44-57.
